# Supplementary material for: Phylotranscriptomic analysis uncovers a wealth of tissue inhibitor of metalloproteinases variants in echinoderms
Source: R Soc Open Sci. 2015 Dec 4;2(12):150377. doi: 10.1098/rsos.150377 (PMC4807446; doi:10.1098/rsos.150377)
Supplement: TIMP_sequences.nexus: This is a nexus file that contains the sequence data used in this study. [file rsos150377supp4.nxs]

#NEXUS
BEGIN TAXA;
	TITLE Taxa;
	DIMENSIONS NTAX=481;
	TAXLABELS
		AB016817.Canis.lupus.familiaris.1 AB189640.Pagrus.major.2 AF110767.Scyliorhinus.torazame.3 AF112115.Canis.familiaris.2 AF321279.Crassostrea.gigas AJ243283.Equus.caballus.3 AJ409332.Rattus.norvegicus.2 AK038820.Mus.musculus.4 AK079347.Mus.musculus.4 AK140367.Mus.musculus.4 AK311937.Homo.sapiens.1 AK313018.Homo.sapiens.4 AK314871.Homo.sapiens.3 Asteroidea.Asteropsis.29.aa.10282.100 Asteroidea.Aster…
	;
END;
BEGIN CHARACTERS;
	TITLE 'Original TIMP coding sequences, unaligned';
	LINK TAXA = Taxa;
	DIMENSIONS NCHAR=1409;
	FORMAT DATATYPE = DNA GAP = - MISSING = ?;
	MATRIX
	AB016817.Canis.lupus.familiaris.1 atggcaccctttgcgcccctggcctcctgcatcctgctgttgctgtggctgaccgcccccagcagggcctgtacctgtgccccaccccacccgcagacagccttctgcaactcccaaatcgtcatcagggccaagttcgtggggaccgcagaagtcaaccagaccgacttaaaccggcgttatgagatcaagatgaccaagatgttcaagggtttcagcgccttggggaatgcctcggacatccgcttcgtcgacacccccgccctggagagcgtctgcggatacttgcacaggtcccagaaccgcagcgaggagtttctggtcgccggaaacctgcgggacggacacttgcagatcaacacctg…
	AB189640.Pagrus.major.2 atgccgttcaccgttaacggcatcctttgcacgctcgcgctgctggtcctgtggcggtcggaggagctcgcggaggcgtgcagctgcgccccggtccacccgcaacaggctttctgcaacgccgatgtagtgattcgagcaaaggtggtgggagagagagaggtggattctgggaatgatatctacgggaaccccatcaagaggatccagtatgaggtcaaacagatcaagatgttcaagggacctaacgaggacatcgagtctgtcttcactgctcctgtgtccgctgtctgtggagttaccctggatgccaatggcaagaaggagtacttgatctcaggcaaggccgaggccggcgggcgcatgcatgtgacc…
	AF110767.Scyliorhinus.torazame.3 atggtattttctaccacagcagctctgagcctgctgctggctttgagcagtatgcagctgagcgaggtatcggaggcctgtacttgtatgccaaaccatccgcaggaggcgttttgcaactctgacatagttatcagggcaaaggtggttgggaagaagctactgaaggacggaccctttggtacaatgcgttacaccatcaaacaaatgaagatgtaccgtggtttcagcaaaatgcagcaggttcagtatatctatacagaagctgcggagagcctgtgtggtgtccggctacaggtgaacaaattccagtatctgatcacaggaagagtttttgatggagaagtctacactggagtgtgtaac…
	AF112115.Canis.familiaris.2 atgggcgccgcggcccgcagcctgcgcctggcgctcggcctcctgctgctggcgacgctgccgcgcccggccgacgcctgcagctgctccccggtgcacccgcaacaggcgttctgcaacgcggacgtagtgattagggccaaagcggtcagtgtgaaggaggtggactctgggaatgacatctacggcaaccccatcaagcggattcagtatgagatcaagcagataaagatgttcaaaggaccagacaaggacatagagtttatctacacggctccttcctccgccgtatgcggggtctccctggacatcggaggaaagaaggagtatctcattgcgggaaaggccgaggggaacggcaagatgcacat…
	AF321279.Crassostrea.gigas atgaggcagtacaacttccttctattcctggtgttgaccgttctctgtgtgaggtccgctcacagctgtatgtgtgatttcacccacccccagaacaatttctgctcagctgatttcgttatcaaagcaacaatagtgaaagaagaactgaagtttggggacgagtcaatgggtattccattcccactgcagaaaaactacacagtgcaattcaagaagagagacatattcaaggggtcatctctgctgggttctagcgacactctggtcatcaagacttccggtactccgtggaactgtggggaaacattcactctcaacaaagagtatgtcatttcaggttttgtcagtgacggcgagttctttaccaat…
	AJ243283.Equus.caballus.3 atgaccccctggctcgggctggtcgtgctcctgggcagctggagcctgggggactggggcgccgaggcgtgcacatgctcgcccagccacccccaggacgccttttgcaactccgacatcgtgatccgggccaaggtggtggggaagaagctggtgaaggaggggccctttggcacactggtctacaccatcaagcagatgaagatgtaccgaggcttcaccaagatgccccatgtgcagtacatccacacggaagcttccgaaagtctctgtggccttaagctggaggtcaacaagtaccagtacctgctgacaggccgtgtctacgacggaaagatgtacacaggactctgcaacttcgtggagaggtggg…
	AJ409332.Rattus.norvegicus.2 atgggcgccgcggcccgcagcctccggctggcgctcggcctcctgctgctggccacgctgctgcgcccggccgacgcctgcagctgctccccggtgcacccgcaacaggcgttttgcaatgcagacgtagtgatcagggccaaagcagtgagcgagaaggaggtggattccgggaatgacatctatggcaaccccatcaagaggattcaatatgagatcaagcagataaagatgttcaaaggacctgacaaggacatcgaatttatctacacggccccctcctcagcagtgtgcggggtctcgctggacgttggaggaaagaaggaatatctaattgcagggaaggcggaaggagatggcaagatgcaca…
	AK038820.Mus.musculus.4 atgccctggagtcccctggctgcgctgagctgggcgctggtgctgaggctgctggctttgctgtggccccctggacggggtgaggcgtgcagctgtgcgcctgcgcacccccagcagcacttctgccactcggctctagtgatacgggccaaaatatccagtgagaaggtagtccctgccagcaaagaccctgctgacactcaaaaactgatccggtatgaaatcaaacagataaagatgtttaaagggttcgagaaggccaaggatattcagtatgtctacacgccatttgactcttccctctgtggtgtgaagctagaaaccaacagtcacaagcagtatcttttgactggccagattctcagtgatggaaaa…
	AK079347.Mus.musculus.4 atgccctggagtcccctggctgcgctgagctgggcgctggtgctgaggctgctggctttgctgtggccccctggacggggtgaggcgtgcagctgtgcgcctgcgcacccccagcagcacttctgccactcggctctagtgatacgggccaaaatatccagtgagaaggtagtccctgccagcaaagaccctgctgacactcaaaaactgatccggtatgaaatcaaacagataaagatgtttaaagggttcgagaaggccaaggatattcagtatgtctacacgccatttgactcttccctctgtggtgtgaagctagaaaccaacagtcacaagcagtatcttttgactggccagattctcagtgatggaaaa…
	AK140367.Mus.musculus.4 atgccctggagtcccctggctgcgctgagctgggcgctggtgctgaggctgctggctttgctgtggccccctggacggggtgaggcgtgcagctgtgcgcctgcgcacccccagcagcacttctgccactcggctctagtgatacgggccaaaatatccagtgagaaggtagtccctgccagcaaagaccctgctgacactcaaaaactgatccggtatgaaatcaaacagataaagatgtttaaagggttcgagaaggccaaggatattcagtatgtctacacgccatttgactcttccctctgtggtgtgaagctagaaaccaacagtcacaagcagtatcttttgactggccagattctcagtgatggaaaa…
	AK311937.Homo.sapiens.1 atggccccctttgagcccctggcttctggcatcctgttgttgctgtggctgatagcccccagcagggcctgcacctgtgtcccaccccacccacagacggccttctgcaattccgacctcgtcatcagggccaagttcgtggggacaccagaagtcaaccagaccaccttataccagcgttatgagatcaagatgaccaagatgtataaagggttccaagccttaggggatgccgctgacatccggttcgtctacacccccgccatggagagtgtctgcggatacttccacaggtcccacaaccgcagcgaggagtttctcattgctggaaaactgcaggatggactcttgcacatcactacctgcagttttgtg…
	AK313018.Homo.sapiens.4 atgcctgggagccctcggcccgcgccaagctgggtgctgttgctgcggctgctggcgttgctgcggcccccggggctgggtgaggcatgcagctgcgccccggcgcaccctcagcagcacatctgccactcggcacttgtgattcgggccaaaatctccagtgagaaggtagttccggccagtgcagaccctgctgacactgaaaaaatgctccggtatgaaatcaaacagataaagatgttcaaagggtttgagaaagtcaaggatgttcagtatatctatacgccttttgactcttccctctgtggtgtgaaactagaagccaacagccagaagcagtatctcttgactggtcaggtcctcagtgatggaaaa…
	AK314871.Homo.sapiens.3 atgaccccttggctcgggctcatcgtgctcctgggcagctggagcctgggggactggggcgccgaggcgtgcacatgctcgcccagccacccccaggacgccttctgcaactccgacatcgtgatccgggccaaggtggtggggaagaagctggtaaaggaggggcccttcggcacgctggtctacaccatcaagcagatgaagatgtaccgaggcttcaccaagatgccccatgtgcagtacatccatacggaagcttccgagagtctctgtggccttaagctggaggtcaacaagtaccagtacctgctgacaggtcgcgtctatgatggcaagatgtacacggggctgtgcaacttcgtggagaggtgggac…
	Asteroidea.Asteropsis.29.aa.10282.100 CCGACGATCACTCCCTACCCTGGGATGGGATACTGTGGTGTGGAGCTCAGAGCAGGAAAATCTTATCTCCTTGCTGGAAGTGAAGCAGGACGGGTGAACTTGTGTGACTGGGTGCAAGAATATCGGCACCTCTCTAAACTGCAGAAGCGAGGCCTTAAGAACAACTATGGTCGATCCTGTGGCAAATGCCAGATAATGACTTGCAATGACCCAGAATGTGATGGTGCCCTTCCTCCATCTACCTGTGCCTATCTCCCGCCCCATGAGGACGACATGAGGCACGGGATTGGTTACCATGCCAACGACTGTCTTGCCAGGCACTCCAGATGTTACTCCAAGGGGAGGAAGGCAGACAAGTGCA…
	Asteroidea.Asteropsis.29.aa.14886.131 CCAGTTCTCACAAGTGCCCAGAGATCTTTCAGGCTGTGGGTGAGGGAGGTGTACAAAGGTCACCAGTTTATTGCCGTCGGGAGCCACCCCGAGATAGTCACATCTTACTACGAGTCCATGTGTGGGGTAATGGACCTGGAAGTCGGAAAAACTTACGTGATAATGGGTCTCCTTACTGATACCAAACTGAAGTTTACCAACTGCAACTGGAGGGAGCCTTGGACACAAATCTCCAAGCATCAGAGACGTGGTTTGAGATATTGGTATGAGAAGAACTGTAACTCTTGTCAGATCGACACCTGCGGGAAGTTCTCGCCCTGTGGGCAACAAGAGATGGAACGAGTTGAGCGAGGCGATAGCT…
	Asteroidea.Asteropsis.29.aa.16090.1059 ATGTCATCGACTACTTCAAATGCGTTGGCTGTTCTCAGCGTAATTATATCTGTATCAATTTTGCCGGTGTGGAGCTGCACGTGTCAGATGAAACATCCCCAACAACATGTATGCGACGCTGGTTTTGTTTTCCGCGGGAAGGTCTTGGGAAAATCCCCCTTTCAGTCAGCTGACAGCTTCCCGGGACAATTTGAGTATCAAATCCAGGTGCAGAGGGTGTTCAAAGACCAGATGCATGGCGGGATAGGTCAGGAAGTTAAACTTGTCACGCCAGCGTCTGAAGCATTGTGTGGGGTTACAGCATTAACACTGACCAAAGTATATCTCATCACAGGTGAAGTGATTAATGACCAAATGCAG…
	Asteroidea.Asteropsis.29.aa.24736.1014 ATGAGGGCCATGTGTTTTGTCGTTTTCGTCAGTGTCTTGCTGGCATGCATGACGGGGAGTAATGCATGCAGTTGTATGCGTGGCCATCCCCAAGACCATTTCTGCAGATCAGCATTTGTGGTCAAGGCAAGCGTTGTCAGCAGGCAATACATCTACAAACCCACACCTCAGCCAGCAACAGAACCTCCTTCGGAATCTTCTGAATATTCCTCCTCCGTACTTGACGAGGAAAGTAACTCAACCCAGGTGCATCTACCAGAAGGGCTGCAGAACAGGCCACCAGCTGGCTTACTGGCCCCCATGGCGATGAACGATTTCCCTCCGAGTACCAGGGAAGACAACAGACCAATCAACTTGGAG…
	Asteroidea.Asteropsis.29.aa.47301.3167 ATGGAGGTTCTTCTCAAGATGAACATGGTACTGTTGACTGGAGTGCTGTTGCCTGTGCTGGGTCAGTTAGAACCTCAAAATTTGGCAGCCCAGTGTAGTTGCCCCATCAAGCACCCACAGGAGAAAATCTGCCGTGCTGATATTGTCATCCAGGGACGAGTCGTCAGTGTGGAATTCCCCGGAATCGGCAAACCTGGCATGGGGGGCCTTCTTGAGTACACAATCAAAGCAATCAAGGTCTTCAAAGGTTCTGAGACCACAGTGACTCAAGGAAAGAGGATCAAGATGATCACATCGAGCTCGTCACAAAAATGTGGAGTGACAGAGATGGAAACTGGAGAACTCTACCTTCTGACTGGT…
	Asteroidea.Asteropsis.29.aa.9838.20 GTAGACAGACCTGCCTCCGGGAGGATGTTGCACCAAGCATTTCTGCTCACCCTGGCCTTGAGATGTATGCTCCCACGGGCTTCAACTTCCTACATCTCGGAGAATGCTTTCCTCTTCGTCGGGACGCATCCCCAAGAACACTTCTGTGGGGCAGATTTTGTATTTGTTGGCAAAGTACTCAAGAAAACAACGTCGAGCTTGTCGATGCAAAACTTCCACCGGGTCACTGGACCGCTGGAGCTCCGATCGCCTCCCAATGAAACCAACGTCTTATTGGTCCGCGTCAAGCGCCTGTTCAAGGGGCGGGACTTCGTCAAGGAAGGTAACACTGTTGCCTTGGTCACC------------------…
	Asteroidea.Astropecten.27.aa.14219.32 AACTTAGAGGTTGGCAAAACCTACGTTATCATGGGTATGCTTACAAATACACAGCTGAAGTTCACCAACTGTAACTGGAGGGAGCCATGGTCAAAGATATCCAAACACCAGAGACGAGGCCTGAGATATTGGTACGAGAAGAACTGCGACTCATGCCAGATTGACACCTGCGGACCTTCCATGTGCGGGGAGAAGGAAAAGGCCCGTGCGGAGCAAGGAGACAGCTGCCTGTGGGATCCCATGAATGGTCGGTGCGAGAACCTCCACTCATCCTGCGTCAGACACGACGGCGGGTCCTGCTTTCAAACTGCTGAGCTGCAGTCCCGGAAGAACTGTACGGGGACGTCTTTATACAAGATGC…
	Asteroidea.Astropecten.27.aa.16096.228 AGGAAAAAAAACTTGAAGAAGCCAATCTCGGTTTCTGAGTACCTGGGATTCATATTATTCACCGGAGAGTCATACTCCTTCGTTTGCTGTCTGCATTCTTTAAAGTACCGTCGTCTTGAAACGGAGTCAGAGAAGATGAGCACTGCGATTGTTCTCTACAGCATACAGCTGATCACGTTGATTGCGGTCCTAGCAATCAATACAGGTGATGCTTGCGTGTGCATGCCAATGCATCCACAACAGCACTACTGCAGATCAGACTTTGTGGTTAGAGCCAAGATCCTACCCGATCGGAGGGTGTTACTCGACAACAACGACACCAAGATGAAACCTGACAATGCCACGTCCAGCCCCAACATG…
	Asteroidea.Astropecten.27.aa.16097.199 AGGAAAAAAAACTTGAAGAAGCCAATCTCGGTTTCTGAGTACCTGGGATTCATATTATTCACCGGAGAGTCATACTCCTTCGTTTGCTGTCTGCATTCTTTAAAGTACCGTCGTCTTGAAACGGAGTCAGAGAAGATGAGCACTGCGATTGTTCTCTACAGCATACAGCTGATCACGTTGATTGCGGTCCTAGCAATCAATACAGGTGATGCTTGCGTGTGCATGCCAATGCATCCACAACAGCACTACTGCAGATCAGACTTTGTGGTTAGAGCCAAGATCCTACCCGATCGGAGGGTGTTACTCGACAACAACGACACCAAGATGAAACCTGACAATGCCACGTCCAGCCCCAACATG…
	Asteroidea.Astropecten.27.aa.22181.21 TTTCACCAAACAACACATGTTCTGCAGAGCACACCAGATCAGCTGAAAGACTCTTTCTCCTACACAGTACTGGTATATAAGATTTACACACCCTTAAAGACAACAGACTGTGATTCGATTAGGCGAGCAGGTGGAACAACCAATATGGGACCACAGGGGGCGCATCTCTCTTGCTTCCTAATGTATGCAATTGTGGGACTGGCTATTCCTACAGTCTTTGGCTGTTTCTGCCAGCCTGCTCATCCACAGACGCAGTTCTGCAATGCAGACGCGGTCATTGTCGGCATATGTTCAGGACTGTGCTTATTT----------------------------------------------------…
	Asteroidea.Astropecten.27.aa.22182.327 TTTCACCAAACAACACATGTTCTGCAGAGCACACCAGATCAGCTGAAAGACTCTTTCTCCTACACAGTACTGGTATATAAGATTTACACACCCTTAAAGACAACAGACTGTGATTCGATTAGGCGAGCAGGTGGAACAACCAATATGGGACCACAGGGGGCGCATCTCTCTTGCTTCCTAATGTATGCAATTGTGGGACTGGCTATTCCTACAGTCTTTGGCTGTTTCTGCCAGCCTGCTCATCCACAGACGCAGTTCTGCAATGCAGACGCGGTCATTGTCGGCAGAGTGCGGTCCAAGCAGAATGTGTCCGACTATCCAAACAGAATCATCAACTACAATGTCCGAGTTCAGATGATC…
	Asteroidea.Astropecten.27.aa.22183.358 TTTCACCAAACAACACATGTTCTGCAGAGCACACCAGATCAGCTGAAAGACTCTTTCTCCTACACAGTACTGGTATATAAGATTTACACACCCTTAAAGACAACAGACTGTGATTCGATTAGGCGAGCAGGTGGAACAACCAATATGGGACCACAGGGGGCGCATCTCTCTTGCTTCCTAATGTATGCAATTGTGGGACTGGCTATTCCTACAGTCTTTGGCTGTTTCTGCCAGCCTGCTCATCCACAGACGCAGTTCTGCAATGCAGACGCGGTCATTGTCGGCAGAGTGCGGTCCAAGCAGAATGTGTCCGACTATCCAAACAGAATCATCCCAATTACATTGTCTTATAGAATTGGA…
	Asteroidea.Astropecten.27.aa.22184.264 TTTCACCAAACAACACATGTTCTGCAGAGCACACCAGATCAGCTGAAAGACTCTTTCTCCTACACAGTACTGGTATATAAGATTTACACACCCTTAAAGACAACAGACTGTGATTCGATTAGGCGAGCAGGTGGAACAACCAATATGGGACCACAGGGGGCGCATCTCTCTTGCTTCCTAATGTATGCAATTGTGGGACTGGCTATTCCTACAGTCTTTGGCTGTTTCTGCCAGCCTGCTCATCCACAGACGCAGTTCTGCAATGCAGACGCGGTCATTGTCGGCAGAGTGCGGTCCAAGCAGAATGTGTCCGACTATCCAAACAGAATCATCAACTACAATGTCCGAGTTCAGATGATC…
	Asteroidea.Astropecten.27.aa.22185.162 TTTCACCAAACAACACATGTTCTGCAGAGCACACCAGATCAGCTGAAAGACTCTTTCTCCTACACAGTACTGGTATATAAGATTTACACACCCTTAAAGACAACAGACTGTGATTCGATTAGGCGAGCAGGTGGAACAACCAATATGGGACCACAGGGGGCGCATCTCTCTTGCTTCCTAATGTATGCAATTGTGGGACTGGCTATTCCTACAGTCTTTGGCTGTTTCTGCCAGCCTGCTCATCCACAGACGCAGTTCTGCAATGCAGACGCGGTCATTGTCGGCAGAGTGCGGTCCAAGCAGAATGTGTCCGACTATCCAAACAGAATCATCAACTACAATGTCCGAGTTCAGATGATC…
	Asteroidea.Astropecten.27.aa.39865.233 GCACTCTGTGATAGTGACTTCGTTATCACTGGTATCATCCGGAGACAATTATATTCCCGTCGGCAGCTGAAATCCGTGGTCGTGGAGGTCACCAAGACCTACAAAGGCCTGAACATGCTGATGCGGCGATCCCGATTCTTTGACAGACCGATGTTGGTCACCCAGGGTCCGTCTGGAGTGCGCCACCAATGCCAGACTGAGTGCTTTGAAGAGTTGGAAAACGGCAAGGAATACATCATCACCGGCAGCCTGACGAGAGAGGGCGGGCGTCAAAAGAGCCTAGCCTTCCTCACCAGCAACAGTTACGTCAGGCGCGCAATCGGCAAAAGGAAGGAGAAGTTAGAAAGGATGGCAGACAAT…
	Asteroidea.Astropecten.27.aa.51093.178 ATGAGGGCTGTATGGGTTGTCCTTGTTTTGGTCGGCGTGTGGTTGGGCAGAGGGAGTGATGCATGCAGCTGTGCACCTACTCATCCCCAAGACCAATTCTGCAAGGCGGCATTCGTTATCAAGGCAAGTGTGGTCAACAAACAATACATCTATGAACCGACGCAGAAGCCGACGACAAAACCCACGACGCAACCCGCGGCAGAACCCACAGCGCCAGAGTTTTCACCGGTGCTCGAAAAGGAGAATGAGCTGGTGTTGGGGAACCAGGCAGAGGTGCCCAACAAGACAGGCAGAATAGCCCCTGCCAGTATGCTGGCCGGTCAGATCGCACCAATCGGACTCAGCGACTTCCCAGGCCAC…
	Asteroidea.Astropecten.27.aa.5592.21 CAGTCCGACGATCCGGAGGGAGACATGGATGCCTGGAACACCTGGTCCCTCAGGCTGAGGTACACCGTGCTGGTGGAGAAGGTCTACAAGGGAGAGGAGAAGATTCTGGCCAGAAGCAAGATCAAAGTTATCAGTCCCGCAGACAGCGGAATGTGCGGGGTTACCATGCTGGAGGAGGGCAAGAAGTACTTACTGACAGGAAGCTTTGATGACAGCGGGCCAACAATTCACCTTTGTGACTGGATTGTTGAGTCACACCTTGTGACCAAGAGCCACCGCCAAGGCCTGAAGCACATCTACAAGAAATACTGCGACGAATGCACGATCAAGCCGGGGGTCATCTA------------------…
	Asteroidea.Henricia.26.aa.15690.1306 ATGAAATTCTCCATTGCAATCTTTGCCTTGGTTGGTGTTTTGTTTGTGAGAGGGGGCAATGCGTGTAGCTGTGCGTTCAGTCATCCCCAAGATCACTTCTGCTGGGCGGACTTCGTCATCAGGGCTACCATAGACACCGAGCGCTACATCTACAGAACAATACCCAAGCCAGAATCCACGACAGAATCTCCATCGGAATACAGTTCTGTTGATGTAGAGTATGAACCCTTGGAGGAGAACCTGGCAGAGGTTCCAATCGCATTGGAACCCCGCAAGATATCTCGGGTTGGACTCCTCGGTGGGCTGTTGCCGCCTGCTGGATTAAGCCATGGTCCCAGGCCACTGTATCCTAACACTGAGAA…
	Asteroidea.Henricia.26.aa.16351.227 ATGGGGAGAAGTCTTGTAGTTATGGTGGTTGGTGTCATTTTAGGCACCTTAGTGTCAGCTGCACTAAGTTGTACCTGTGAGAGGAAACACCCCCAGCAGCATTTCTGCGATGCAGATTTTGCAATCAAGGGGAAAGTTTCAGGGAGATCTAGTTTTCAGCCGAATGAGGGTGTTTTCACTGGGCAGTTTGAGTATCACGTACAAGTGCAGAGAGTCTTCAAGGGCCAAGAATTCATTGGAATGAATCGTAACATCAAGCTACTGACACCTGCAGTTGAAGCACTGTGCGGAATAACACAGTTGGGGGAGATGAAAACGTACCTTATTACAGGTAATGTAAACCAGCAGGGTCGGATGCAGGTG…
	Asteroidea.Henricia.26.aa.23219.241 ATGAGAGGCACTTTAGTGCGGACGCTAGCAACATTTGTGCTGTTTGCAACCTTCGAGTCGGCAAGGAGTATTCACGGATGTAACTGCACTAGAACTCATCCGCAGCAGCACTACTGCAGAGCAAATTACGTTATACGTGGCAGAGTGGTATTACTTCGCTGGGAGTTGATTCCGGACTGGATGCCTGAGACAGCCACCATCCCTGAGACAGACCAAGTCACGCACCCTATGACAGAGAGGACAACACAACCACAGATAACAGAGCCAAGGAGTACAAGGAACACTACCCAGGAGATCTTGGCCACACCTACCCCATCACCTGGTCAGATTCCAAATTCCCCAACCCCAGAGTTTCCTGATGCC…
	Asteroidea.Henricia.26.aa.23738.263 TGGGCATACAGCGCCGAGCGGAAGACGTGTGTTGAGTTCGTCTACGGCGGGTGCGCCCCAACTGGGAATAACTTCCTGACTAGGGACGAGTGCGTTCGGACTTGTGTACTCGACCACCAAGAACCGTGTTCGTGCTTGGATCCCAGTCTACCTACGGCGATCTGTAACAGCGACTTCGTCATCACTGGCATCGTCCGCAGACAGATCGTCTCCCGAGGTCAACTGAGGTCACTGGTTGTGGAAGTGACCCGGAAGTACAAGGGCAGTAGTGACCTCAACCTCCGCCGATCCCGATTCGTGAATGAACCCGTCCTGGTGACCAAACGCCAGTCTAAGCGGGGTTGCGTCAACCAATGTTTTGAC…
	Asteroidea.Henricia.26.aa.48458.316 GTCTTGACGAGTGCTCAACGAACCTACAGATTGTGGGTCCGAGACGTGTTCAAGGGACATCAGTTTATTGCAGTGGGAAGCCACCCCGAGCTGTACACGTCATACTACGAGTCAATGTGTGGGGTATCGGACCTAGAGGTTGGAAAGACTTACGTCATTATGGGTCTATTAACAGACACCAAAATGAAGTTCACCAAGTGCAACTGGAGAGAGCCATGGGAGAGGATCTCCAAACATCAGAGACGGGGACTGCGCTACTGGTATGAAAAGAACTGTGGCTCATGTCAGATTGACACCTGCGGTCAGTTCTCCCCATGTGGTCAACAAGAAAAGGACCGAGTGGAACGAGGAGACAGCTGTTTC…
	Asteroidea.Henricia.26.aa.48459.365 GTCTTGACGAGTGCTCAACGAACCTACAGATTGTGGGTCCGAGACGTGTTCAAGGGACATCAGTTTATTGCAGTGGGAAGCCACCCCGAGCTGTACACGTCATACTACGAGTCAATGTGTGGGGTATCGGACCTAGAGGTTGGAAAGACTTACGTCATTATGGGTCTATTAACAGACACCAAAATGAAGTTCACCAAGTGCAACTGGAGAGAGCCATGGGAGAGGATCTCCAAACATCAGAGACGGGGACTGCGCTACTGGTATGAAAAGAACTGTGGCTCATGTCAGATTGACACCTGCGGTCAGTTCTCCCCATGTGGTCAACAAGAAAAGGACCGAGTGGAACGAGGAGACAGCTGTTTC…
	Asteroidea.Henricia.26.aa.67270.1153 ATGCAGGCACGCATTATTGGGGTAGAACCCATCGAAACAGGGCCGACGGGAATGGGAGGTCTTCTGGAGTACACTGTCAAACCAACTAAGGTGTACAAGGGCTCTGATTCAATGCTTGAACAAGGAAGAAGGATTAAAATGATCACTTCAAGATCGGCTGGAAAATGTGGAGTTACGGAAATGAAAACTGGAGAGCTCTATATCCTGACTGGTGTGGTTCTTGGAGGAGAGGTATTCTTTAGTTTGTGTGAGTGGGTTCAGCCATTTAAAGACCTTACAGTGGATCAGAGGGGAGGCCTTAGGGCAGGCTATGTCAATGGATGCGACTCGTGCATGATTACACAAGAAAACAGTATTCCTGG…
	Asteroidea.Henricia.26.aa.67271.1183 ATGGAGGCTTTGTTCAAGATGTGCTTGTGTCTGGTGTTTTTGTCCACCGTTCTTGGGGAGTTGGAACCCCAAAATCTTGGTGCACAGTGCAGCTGTCCTGTTAAGCACCCGCAGGAAAATATTTGCCGTGCTGATCTTGCCATGCAGGCACGCATTATTGGGGTAGAACCCATCGAAACAGGGCCGACGGGAATGGGAGGTCTTCTGGAGTACACTGTCAAACCAACTAAGGTGTACAAGGGCTCTGATTCAATGCTTGAACAAGGAAGAAGGATTAAAATGATCACTTCAAGATCGGCTGGAAAATGTGGAGTTACGGAAATGAAAACTGGAGAGCTCTATATCCTGACTGGTGTGGTTCT…
	Asteroidea.Henricia.26.aa.67273.1164 ATGCAGGCACGCATTATTGGGGTAGAACCCATCGAAACAGGGCCGACGGGAATGGGAGGTCTTCTGGAGTACACTGTCAAACCAACTAAGGTGTACAAGGGCTCTGATTCAATGCTTGAACAAGGAAGAAGGATTAAAATGATCACTTCAAGATCGGCTGGAAAATGTGGAGTTACGGAAATGAAAACTGGAGAGCTCTATATCCTGACTGGTGTGGTTCTTGGAGGAGAGGTATTCTTTAGTTTGTGTGAGTGGGTTCAGCCATTTAAAGACCTTACAGTGGATCAGAGGGGAGGCCTTAGGGCAGGCTATGTCAATGGATGCGACTCGTGCATGATTACACAAGAAAACAGTATTCCTGG…
	Asteroidea.Henricia.26.aa.67274.1172 ATGGAGGCTTTGTTCAAGATGTGCTTGTGTCTGGTGTTTTTGTCCACCGTTCTTGGGGAGTTGGAACCCCAAAATCTTGGTGCACAGTGCAGCTGTCCTGTTAAGCACCCGCAGGAAAATATTTGCCGTGCTGATCTTGCCATGCAGGCACGCATTATTGGGGTAGAACCCATCGAAACAGGGCCGACGGGAATGGGAGGTCTTCTGGAGTACACTGTCAAACCAACTAAGGTGTACAAGGGCTCTGATTCAATGCTTGAACAAGGAAGAAGGATTAAAATGATCACTTCAAGATCGGCTGGAAAATGTGGAGTTACGGAAATGAAAACTGGAGAGCTCTATATCCTGACTGGTGTGGTTCT…
	Asteroidea.Labidiaster.21.m.1638.289 ATGGAGTCCAGCTTGACGAGGACAATTCTTTGTTCTTGCCTTTTGATGGTTGGAATACTCCTTCCTTCTGTCTCTGGCTGTATGTGTCAGCAATCACATCCACAAGAACAATTCTGCAGTGCAGATTTAGTCATCCTCGGTACAATTGCAAGCAAGCAGTTGATCTCCGGTCCACCACATCCAGCCATACTACCAAACCAACCAACCATCATCAGCTACAATGTAACCATCAACAGCGTGAAAAGGGGCGACCAGCATCAAGCTCTCTGGGGTAGTAATGATCAACTCCTAGTCAACACCACTGCAACCAACAACTCTTGCGGCGTAACTTGGCTGACGACGGGGAAACAGTACATCCTTTC…
	Asteroidea.Labidiaster.21.m.2385.1113 ATGACTCCACACGGCAACACTGTCATCTTGTCGGTCAGCGTTTTTCTGACCATCTGCGTGTCCTTCGTACTGAGTTGCACCTGTCAAATGAGACACCCGCAACAGCATGTATGTGATGCTGATTTCGCACTTCGAGGGACAGTTTTTGGAAGATCTAGTCTGCCTTCCTCAGGGTTTACACGGCAGTACGAATACCGTATCCTGGTACAGAAGGTCTTTAAGGGACATGAGTATGGCATCGGACAGGAGGCCAAGCTCATCACCCCTGCATCCGAGACACTGTGTGGGGTACCAAAGCTGATGGATGGAAAAACATATGCCATTACAGGGAAAATCAGAGATGACCAGATGCTGATAAGCG…
	Asteroidea.Labidiaster.21.m.2482.11 ATAACTGGCCGTATGATGAGAGACATGTATACAATCAATATGTGTGACTGGGTCCGGAAATACAACCAACTAACACGTAAACAGCGCCAAGGAATCCGTCATCTCTACAAGCAATATTGTGACTCCTGTCAGATTAAACCATGTTTCCATGGTGACTGCCAGGCAACCACACCCACAACATGCATCTGGAATGTATCGGTTCACATGCTTGACAACCATGATCTCGACTGTGAAGTGGATTTCTCACGATGCATAAAAGACGGTGCTGGATGCAAATGGTACATGCCTCAGCTGATGAAAGAATGCATTCGAGTTCGTACTCAGATGAGAAACAACAGGG-----------------------…
	Asteroidea.Labidiaster.21.m.37483.3797 ATGCAGCAGCATCGCAAGATGTTTGGAAACAGTTGCTCCTTTTTACACAAGATGGAGGTGCTTGTCAAGCTCTTTTTGATCCTGATGATCGTGATGATGCCATTGGTGTTGGGACAGGCTGAGCAAGAACCGTCTCCCAATCTACCTCGTCCGGCATATCAGTGTAATTGTCCGATAAGACACCCTCAGGAGAAGATATGTCGAGCCCACATCGTCATACAGGGCCGCATTATGGGGTTGAAATCTCCGGGTGATGGTCTACCACTGGCAGGAGGAATGCTGGAGTTCTCAGTCAAAGTGACCAAGATCTACAAGGACAAATACAACGTCTTGGCTAGAGGCAAGAGAATTGCTATGATA…
	Asteroidea.Labidiaster.21.m.43414.406 ATGGAATTGTTAAGTTTGAGTTTTGTTATTGTCGTTCTGCTGGAGGCATCTCAGGCTGTCTTAGGATGTCAGTGCGCTCACAGGCACCCCCAGCAACACTTCTGTCAGGCTGGATTTGTTATCCGTGCAAAAGTCATCAGTAAGATGTACGAGCCGATTATGGCCCCACAGATTCCACCCACAACCCCACCGCCAACGACGAAGCCTCAGTGGATATTCCCTCCCTCCAGTAATCTGAGGATGGCCAAGCAACCCAAACCACTCCGTCTCCTACCGGAGGGTGAGATGGACTCGTGGAATGCATGGGCACTGAGATTGAGGTACAAGGTTCAAGTGGAGAAGGTCTTCAAGGGGGAGGAGA…
	Asteroidea.Labidiaster.21.m.5726.1068 ATGTATACTACGTGGGTTGTGTTTGTGTTGGTTGCTGTGTTCTATTTGAGAGAAACGGAGGGTTGCAGTTGTGCCTATGCACATCCACAAGTACAATTCTGCAATGCAGAATTTGTTATCAAGGCCAGTGTTATAAGCAGCCAGTACATGTATCCACCCACGCAGAAACCAGTGATTGAACCAGAGGAAGAGTCAATCCCACATATATACTCCTCATCTGTCTACGACGAGTCTGGCGCTTTTGTTACGGGAAATCACGCCGAGGTACCAGCAGGAGAACCAGAGAGAAGACCCCCTGCTTTCCTACTCCCACCAGCTGCTAACGTCAACAACTTCCCCAGTCACCGATCTCGTGAGCAAC…
	Asteroidea.Labidiaster.21.m.59523.3122 ATGGACTTCAAGATGGTGAGGATTGGAATACAGGTTCTTGTAGCGGTCTTTGTAATTGCATCAATTGAGAGTGTGTCTGGTTGTCAATGTACGACATTGCATCCCCAGCACCATTACTGCAGGGCACTTTATGTAATCCGTGCCAGCGTGGAATCGTTAAATTGGCAGCTCATCCAGAGATTCCCAACAAATCCAGACACGGAGACAGAAGCTGTGACAGACACGGTGACAGACACAGTGACCAACTCTACCACGGACACATCAACAATAGGTCACTCAGCAACACCATCGAAGGAAGATGAAAGAACAGTTACCATGACAACATCTACTGAAGAGCAAACCACCAGCCTGCCAGCAGCA…
	Asteroidea.Labidiaster.21.m.7490.1365 ATGACATCCATATCCTGTGTGGTTGTGTCTGCCTGTTTGCTGGTGGTGGTGATCCTTATGTGTAGCCTACAGACTGCTTCAACATGCTCTTGTCTCCCACAACATACACAGCATCATTTCTGCAACTCACATTTCGTGATCAAAGTGAGAGTTAAGTCAGTCAAGATGGCCGTCAAGAAAGGCTTCAACGCACACAACTTACAACAGCTCCCTCTACCAGTGTTGACGAGTGCAGAGAGATCGTACAAGGTTTGGGTCCGGGAAGTCTACAAGGGGCATCAATTCATCGCTGTCGGGAGTCATCCTGACTTATATACGTCCTTTTATGAATCAATGTGTGGAGTGGCAAATCTGCAAGTTG…
	Asteroidea.Labidiaster.21.m.8242.883 ATGAAGTCAGCAAGTTGTCTCATTTCAATGTGTCTTGTGGAAATGCTGGTTGTCCTTGTGTGTATAGCCTCGACACACGCAGGAAGGTTAACATACCCAACTCATCTTGAAAATCGATGCAAGAGAAGTTGCCCGATTGAACATCCTCAAGACATTGTCTGCAACTCACAGTTCGTTGTCAAAGCTGAAATTGTATCCAAAGTCGTCCGTACTGAAGAAACATTCCTCTTTGGGGAGAAGGAGATTGCACACTACACGGTGAGGGTTCTTAGCATCTTCAAGGGGAGAGACCTTATCTCTACCCATCAAGATGAAGATGAACTACTCATGATTACATCAGCCAACTCCGACATGTCTATACC…
	Asteroidea.Lophaster.30.aa.12602.216 CCCGAGCCACAATTGCCGATGTCTGAAACTCCCGAGGAGGAGGTGAACGTGGAGGACTTGATCCTGGGCAATCTTGCCGAGGTGTTGCCGAGGCAGCTTGAGAGGCGCTTGCCTCTACCCCTGCTGGGCGACGCCCCGGTTGGGTTGAGACATTTCCCGGAACCCATCCGATATGTGGAGGAGGAGACTCCAAGGCGACCAATCAAGTTGGAGTACACTGTTAAGGTGGAGAAGGTGTTTAAAGGGGACGATGTTCTCTTGGAGAGGACTCTGGCTAAGATCTACACACAACCTGAGGGTTCCTTGTGTGGATTAATAGGTCTAGAGGAGGGAAAATCATACGTTCTCTCAGGACGATTTTA…
	Asteroidea.Lophaster.30.aa.13541.546 AACCTGAGGATGGCCAAGCCACCAAAGAAGCTCCGCCTCCTCCCGCAGAGCGAGATGGCCTCCTGGAATGTCTGGTCGCAGAGGCTGAGGTACACGGTGCTAGTGCAGAAGGTCTACAAAGGGGTGCCGCAGATTCCGACGAGGCGGAAGATCGAGATCGTGAGTCCGGCGGACAGTGGGATGTGCGGGCTGACAAAGCTGGACGAGGGCAAGACGTACCTACTGACTGGAAGTTTCGACGAGAGAGGGCCGACAATTCATCTCTGTGACTGGGTTGTCGAGTCACACCTCGTCACCAAGAGCCAGAGACAAGGGCTCAAGCACATTTACAAGAAGTACTGCGAGGAATGCATTATCAAGCC…
	Asteroidea.Lophaster.30.aa.2711.107 ATGGAAGCTCTGGGATTTTTCTTAATGATATTTTCGCTGCCATTTGTCATCTCGGAACAGTTGCATCCACAGAACCTTGGTATGGCACAGTGTAACTGTCCCATCAAGCACCCTCAGGAGAAGATATGCCGCGCTGATATCGTCATAAAAGGACGTGTTGATGCGGTCAAGTCCTCATCCTTTGGCTCCCCAGGGATGGGGGGTCTCCTGGAGTACACCGTCAAAGTCATGAAGGAATTCAAAGGCTCTGACTCTGGCATGGTAACCAGGGGCAACAAGGTTAATATGATCACCTCAAGCTCTCCAGGAAAATGTGGCGTCACACAGATGGAAATTGGGGAGCTCTATCTTCTGACAGGTCTG…
	Asteroidea.Lophaster.30.aa.34748.61 ATGAAGTCATCATCCTTCAGTAGTCTCTGTCTCATCGTCGTTGTGACGTTCGTCCTTGTCTGTGTCACCTTCAAAGGGACATCTGCATATGACAGCCAGTGTGACTGCCAAAGTCATCCACAGGAGCTCGTGTGTGATGCTCAGTTTGTTATCAAGGCCAAAATAATTTCAAAAGTCATCGTTATGGAGCGGAGATTTCCCCATGGTATAAAGGAGACAGCATACTATGATGTTCTCATCAATACCGTCTTCAAGGGGACGGACATCATTAACAGTAGAAACAAGACAATTGCAACCACCAACTCTGACACTTCGGTACCCTGCGGTTATCCAAACTTGGAAACTGGTGAAAAGTATCTCCTG…
	Asteroidea.Lophaster.30.aa.4335.78 ATGATGGCAACAGCTTTTTCAGTTGAGGCTTCGATAGGGTTGCTTGTGATGATGGGGATAGCATGCAGTGTCCAGTTGACATCAGCGTGTTCGTGTCTACCACAGCATACGCAACATCACTTCTGCAACTCACACTTTGTGATAAAAGCCAGAGTCAAGTCAGTCAAGATGTCAGTGAAGAAAGGTTTCAGTGCGGACAACCTACAACAGCTCCCTCTGCCTGTTCTGACCAGCGCGGAGAGATCTTACAAGCTGTGGGTGCGAGACGTGTACAAAGGCCATCAGTTTATCGCAGTGGGAAGTCGCCCCGAGATCTTCACGTCGTACTATGAGAGCATGTGTGGTGTCAACAACTTGGAGGTCG…
	Asteroidea.Lophaster.30.aa.5161.32 TTGTTTGTTTTCCTGAGCATGTTTGTTTCATCTGTTTTGAGCTGCAGTTGCAGGCTTGGGCATCCCCAACAACACGTCTGTACATCTGATTATGTGATCAGAGGAATCATTTTAGAGCAATCCCACGATTCACATCCAGACGTCAGCAATCAGATCGAGTATCGTGTCAAGGTACAAAGAGTCTTCAAGGGACAGGAGCATCTCAGTGGCAAAAAGGAAGTCCACCTCCTCACCTGGTCATCTGAATGGATGTGTGGTCAACCAAATCTAGTGGATAAGCAGAGCTATCTTGTCACAGGTGATGTCCGAGAGGATGGCAAGATGCAAATCAGTCTGTGTGATTGGATTACTGAGTGGGAATCAA…
	Asteroidea.Luidia.25.aa.19665.1224 CGCTACCTGGCGGAGTTCAGCAAAGCTGTCATCACCACACCGGCTGACGAAGGAATGTGCGGCATGACGGGGCTGGTTGAAGGCGTTTCATATCTCTTGACAGGTCGTCACCAGAACGGCAAGCTGTCCATCGGTCTCTGTGACTGGGCGACCCCATACGCTCTCCTCACCAGGATCCAGAAGCGCGGAGTCAAGATGCTGTACAAGCAACAGTGCAGCGAGTGCCAGATTAACACCTGCTACAATGGGGCCTGTATGTACGCCACCCCAGACAGCAACACCTGCATGCTGAACATGAGCAGGATGTGGGACAGCTGCGAAGTCCGGCACTCATACTGCTCCAAGAGCAAAGACTCCTGCAAGT…
	Asteroidea.Luidia.25.aa.19666.1056 CGCTACCTGGCGGAGTTCAGCAAAGCTGTCATCACCACACCGGCTGACGAAGGAATGTGCGGCATGACGGGGCTGGTTGAAGGCGTTTCATATCTCTTGACAGGTCGTCACCAGAACGGCAAGCTGTCCATCGGTCTCTGTGACTGGGCGACCCCATACGCTCTCCTCACCAGGATCCAGAAGCGCGGAGTCAAGATGCTGTACAAGCAACAGTGCAGCGAGTGCCAGATTAACACCTGCTACAATGGGGCCTGTATGTACGCCACCCCAGACAGCAACACCTGCATGCTGAACATGAGCAGGATGTGGGACAGCTGCGAAGTCCGGCACTCATACTGCTCCAAGAGCAAAGACTCCTGCAAGT…
	Asteroidea.Luidia.25.aa.19667.1362 CGCTACCTGGCGGAGTTCAGCAAAGCTGTCATCACCACACCGGCTGACGAAGGAATGTGCGGCATGACGGGGCTGGTTGAAGGCGTTTCATATCTCTTGACAGGTCGTCACCAGAACGGCAAGCTGTCCATCGGTCTCTGTGACTGGGCGACCCCATACGCTCTCCTCACCAGGATCCAGAAGCGCGGAGTCAAGATGCTGTACAAGCAACAGTGCAGCGAGTGCCAGATTAACACCTGCTACAATGGGGCCTGTATGTACGCCACCCCAGACAGCAACACCTGCATGCTGAACATGAGCAGGATGTGGGACAGCTGCGAAGTCCGGCACTCATACTGCTCCAAGAGCAAAGACTCCTGCAAGT…
	Asteroidea.Luidia.25.aa.19668.1194 CGCTACCTGGCGGAGTTCAGCAAAGCTGTCATCACCACACCGGCTGACGAAGGAATGTGCGGCATGACGGGGCTGGTTGAAGGCGTTTCATATCTCTTGACAGGTCGTCACCAGAACGGCAAGCTGTCCATCGGTCTCTGTGACTGGGCGACCCCATACGCTCTCCTCACCAGGATCCAGAAGCGCGGAGTCAAGATGCTGTACAAGCAACAGTGCAGCGAGTGCCAGATTAACACCTGCTACAATGGGGCCTGTATGTACGCCACCCCAGACAGCAACACCTGCATGCTGAACATGAGCAGGATGTGGGACAGCTGCGAAGTCCGGCACTCATACTGCTCCAAGAGCAAAGACTCCTGCAAGT…
	Asteroidea.Luidia.25.aa.36127.82 ACAGGGAGGTTTGAGTATCGCATCAAGGTACAGAGGGACTTAAAGGGCGAGATGCAGACAGTGGAGAAGACTGAGGTCAAACTCCTGACTCCCGCATCGGAGGCTTTGTGTGGACTCTCATCGCTAATGGAAGGCAAGACCTACATCATCGCAGGTGCAAAGAGCGAGGAAGGGATGATTCTGAGTATGTGTGATTGGACCATGGAGTGGTCAACCCTGACTAAGTCACAGCGCAATGCAATCAAAAACATCTACAAGATATATTGTGAAAAGTGTGAGATCACGATTGGCGACCCATTAATGCACCACTTCACAGAAGGAATATCAGTACAAGTGGGAACA------------------------…
	Asteroidea.Peribolaster.19.m.17160.89 GACGATGTTCTCTTGGAGAGGACTCTGGCTAAGATCTACACACAACCTGAGGGTTCCTTGTGTGGATTAATAGGTCTAGAGGAGGGAAAATCATACGTTCTCTCAGGACGATTTTACAACAATGAGTTGCTCATCAACCTCTGCAACTGGGTCGTTCCTTACAAGGGTCTGACGAAAATCCAAAAGCGAGGAATCAAGATGATGTACAAAAAGAACTGTGAACAGTGCACGATCACTTCATGCTATGGCCGCTACTGCAAGCACTCCAAACCCGCAGGCAACATCTGCATGTTCGACACGTCTCAATTCTTTGACAGCTGCGAGATGCATCACTCCGTCTGCGCTTCCACCAAGACGTCCT…
	Asteroidea.Peribolaster.19.m.1815.188 ATGGAAGCTCTGGGATTTTTCTTAATGATATTTTCGCTGCCATTTGTCATCTCGGAACAGTTGCATCCACAGAACCTTGGTATGGCACAGTGTAACTGTCCCATCAAGCACCCTCAGGAGAAGATATGCCGCGCTGATATCGTCATAAAAGGACGTGTTGATGCGGTCAAGTCCTCATCCTTTGGCTCCCCAGGGATGGGGGGTCTCCTGGAGTACACCGTCAAAGTCATGAAGGAATTCAAAGGCTCTGACTCTGGCATGGTAACCAGGGGCAACAAGGTTAATATGATCACCTCAAGCTCTCCAGGAAAATGTGGCGTCACACAGATGGAAATTGGGGAGCTCTATCTTCTGACAGGTC…
	Asteroidea.Peribolaster.19.m.2601.10 TTACAACGGCAACCAGGAGCTGCCATTATTGCATCATCCGGCCAGGTGGTGCATGAGAAAGTAGTCAGGGATCAACGCAAGATGCCTTGTGGCACCATGCGATATCGAGTCATGGTCCGTAAGATTTACAAGGGACTGAAGTTGATATCACAAAGAAAGCAAGTGAATATTTATTACACGGCTGGAGAAAAGGAGGAATTTTGCAGGAGGAAGACATTAAAAACGAATGAGGAATATTTACTCAGTGGATCTTTTATTGGTGGTGAGCACCTTTTCCATCATCGATGTGATTGGAGTTTGCTCGGTGATCAAGTCAGC--------------------------------------------…
	Asteroidea.Peribolaster.19.m.33745.74 ATGATTTTGTTTGTTTTCCTGAGCATGTTTGTTTCATCTGTTTTGAGCTGCAGTTGCAGGCTTGGGCATCCCCAACAACACGTCTGTACATCTGATTATGTGATCAGAGGAATCATTTTAGAGCAATCCCACGATTCACATCCAGACGTCAGCAATCAGATCGAGTATCGTGTCAAGGTACAAAGAGTCTTCAAGGGACAGGAGCATCTCAGTGGCAAAAAGGAAGTCCACCTCCTCACCTGGTCATCTGAATGGATGTGTGGTCAACCAAATCTAGTGGATAAGCAGAGCTATCTTGTCACAGGTGATGTCCGAGAGGATGGCAAGATGCAAATCAGTCTGTGTGATTGGATTACTGAGT…
	Asteroidea.Peribolaster.19.m.4206.23 GGAGGCGTCGAGGGAAGAATCACAAGATGTGATTTAATACAAGAATACAGAGACCTCTCCAAGCGTCAGAAGCAGGGATTCAGAAACAACTACGGCAAATACTGCGACAAATGTCAGATCGCGACGTGCCACAACTACAGATGCGCGGCGAACCTCCCCAGGGGCACGTGTGTCTACATGGCCAAGGACGACTACGACAGACACGGCATCGGTTACCAAGACGACGACTGCACAGCGGCACACTCGAGATGCACACCGAAGGGGAAGAAGCAGATGTGCAGCTGGCAGAGAAATGCAGACTTGAGGAAGTGCATTGCTGAGCACATTGGACACCACACTGGTCACCGTGTGGAGGAGGAGAA…
	Asteroidea.Peribolaster.19.m.479.36 AGTTATGGCGGAGAAACTTGTGTTTGTATGCCGATGCACCCTCAGCAACACTTCTGCAGATCCGATTTTGTAATCCGAGGCAAGATCCTTCCCAATGTGAAGGTATCTTCTGATAGCAACGACACCGAGATGAAATCTCATCCCAATGACACATCTTCATCATTTACCACGAGGGTGTATCGCGTCCGCATCGAGAAGATCTTCAAGGGGCAGGAGCTGGTGAAGGGACCGATGAAAAGGACGGAGATTATGGTATCACGCCTTGGGGAGACATGTGGGATGCCCTTACAAGAGAACGAGGTCTACGTCTTGACTGGCCGCCGGATAAAAGATGCATACACTGTGAATATGTGCGACTGGGTT…
	Asteroidea.Peribolaster.19.m.5562.159 ATGAAGTCATCATCCTTCAGTAGTCTCTGTCTCATCGTCGTTGTGACGTTCGTCCTTGTCTGTGTCACCTTCAAAGGGACATCTGCATATGACAGCCAGTGTGACTGCCAAAGTCATCCACAGGAGCTCGTGTGTGATGCTCAGTTTGTTATCAAGGCCAAAATAATTTCAAAAGTCATCGTTATGGAGCGGAGATTTCCCCATGGTATAAAGGAGACAGCATACTATGATGTTCTCATCAATACCGTCTTCAAGGGGACGGACATCATTAACAGTAGAAACAAGACAATTGCAACCACCAACTCTGACACTTCGGTACCCTGCGGTTATCCAAACTTGGAAACTGGTGAAAAGTATCTCC…
	Asteroidea.Peribolaster.19.m.6827.827 ATGGATTTGTCAGCCTTGGGTTTGCTCTTTGCTGTGTTGCTGGAGGCGGGAACGTTGGTCCTAAGTTGTCAATGCAATCACAGACATCCTCAACAACATTTCTGCCAGGCTGGCTTTGTTATCCGTGCTGAAATCATCAGCAAAATGTACGAGCCCATCATGGCCCCACAGTACCCACCCACCACCCCTCAACCGACAACAACGGCCAAACCTGAGTGGTTTTTCCCCGCCTCCAGCAACCTGAGGATGGCCAAGCCACCAAAGAAGCTCCGCCTCCTCCCGCAGAGCGAGATGGCCTCCTGGAATGTCTGGTCGCAGAGGCTGAGGTACACGGTGCTAGTGCAGAAGGTCTACAAAGGGG…
	Asteroidea.Peribolaster.19.m.961.13 GAGGTCGGCAAGACGTACGTCATTATGGGTATGCTAACAGACACAAAGATGAAATTTACAAACTGCAACTGGAGAGAGCCATGGACCAAGTTATCCAAGCATCAGAGACAAGGCTTCAGATACTGGTACGAGAAAAATTGTGACTCCTGTCAGATTGACTCCTGTGGTCCGTCGTTCTCCCCGTGCGAGCAACAAGAAAAGGACCGCGCCGACCGGGGAGACAGCTGTATCTGGGACCCGATGAACGGTCAGTGCGAGAACCTGCACTCGTCATGCATAAGACACGACGGCGGAGCATGCCGG------------------------------------------------------------…
	Asteroidea.Pisaster.10.m.10528.311 ATGGATACGCGCGGCAACTCCGTTACCTTGTTTGTCAGTATATTTCTGACCATCTGTGTTTCGTTTGTACTGAGTTGCACCTGCCAAAAGAGACACCCCCAGCAGCACGTATGCGATGCTGATTTCGTGATCCGAGGAACAGTGTTGGGGCGATCCAGGCTCCCTGTCGCAGGGTTTGCAGGGCAGTATGAGTACCGCATCCAGGTACAAAAGATCTTCAAAGGAGGGGAGTATGGGATAGGAGAAGAAGCTAAGCTCATCACGCCTTCCTCTGAAGCCCTGTGTGGGGTACCAATGCTCAGGGATGGACAAACGTATGCCATCACAGGAAAGCTACGAGATGACCAAATGCAGATTAGCGTTT…
	Asteroidea.Pisaster.10.m.12119.252 ATGGAATTGTTGAGTTTGAGTTTTGTTCTTCTCGTTCTGCTGGAGGTGTTTCAGGTTGGATTTGGATGTCAGTGCGCACACAGGCACCCCCAGCAACACTTCTGTCAGGCTGGATTCGTTATCCGCGCAAGGGTCATCAGTAAGATGTACGAGCCTATCATGGCAGCCCAGACCCTGCCCACTACCCCACCGCCAACAACCAAACCTCAGTGGATATTCCCCCCTTCAAGCAACCTGAGAATGGCCAAGCAGCCCAAGCCTCTGCGACCCCTTCCCGAGAGCGAGATGGACTCCTGGAATGCCTGGGCGCTGAGACTCCGGTACACTGTCCACGTTGAGAAGGTCTACAAGGGGGAGGAGAAGA…
	Asteroidea.Pisaster.10.m.1382.641 ATGACAGTCCTGGCAAACAGTGACTTGATTCTCCGCTGCAATATATCCACAACAAGCGACGAGCCGTTGGACATGGTGTGGATGGTGAGGATCGAACGGGGATACCAAACGTGGTCAGTCGTTGTGCCAAAGGCGAAAATAGAAGTTTCACATAGCGGTGCCTGGCTGGAAATATTTGGAGTCAATTTTGAGGACTCCAAAAGCTACGTTTGTCTCGGCGGTCACTCTAGAGGCTACTTGACCCAAACATATAACGTCATGGTCATTGAAAATCCAGCTGAGATTATTGAGGAGGACACATGCATTAGTGGCGACATCTGCCAAAATGGAGGAACCTGCGTTAGTAAATCTCGGCTGCCGAGTTA…
	Asteroidea.Pisaster.10.m.20485.2603 GCAAACGAACAAGCGGGGGTGGTCTCAAAATCCAACCACTTCACTGAGCGAAAACACAGCAGTGCCTCAAGTTGTCTGGAGACAGTTGTTTTCGTTTCCCCCAAGATGGAGGTGTTGACCAAGCTATCTTTGATCTTAGTGCTTGCGATGCCACTGGTATCCGGGCAGCTGGAGCAAGAGCTGTCAGATGAGCCACCTCAGTCGACATCACAGTGTAACTGTCCGATAAGACACCCTCAAGAGAATATATGCCGAGCTGATATTGTGATACAGGGGCGGATTATGGGGGTGAAATCTCCCGGTGATGGTCTACTCTCAACAGTTGAATTGCTGGAGTACTCCGTCAAGGTGAACAAGGTCTTC…
	Asteroidea.Pisaster.10.m.20486.6377 GCAAACGAACAAGCGGGGGTGGTCTCAAAATCCAACCACTTCACTGAGCGAAAACACAGCAGTGCCTCAAGTTGTCTGGAGACAGTTGTTTTCGTTTCCCCCAAGATGGAGGTGTTGACCAAGCTATCTTTGATCTTAGTGCTTGCGATGCCACTGGTATCCGGGCAGCTGGAGCAAGAGCTGTCAGATGAGCCACCTCAGTCGACATCACAGTGTAACTGTCCGATAAGACACCCTCAAGAGAATATATGCCGAGCTGATATTGTGATACAGGGGCGGATTATGGGGGTGAAATCTCCCGGTGATGGTCTACTCTCAACAGTTGAATTGCTGGAGTACTCCGTCAAGGTGAACAAGGTCTTC…
	Asteroidea.Pisaster.10.m.23388.629 ATGACAGTAACTTCAGTGGCTGTGTCTGTGTGTTTGCTCATGGTGGTGATACTCTTATGTCATCTACAGCTTGCCTCATCCTGCTCATGCTTACCACAGCATACACAACATCACTTCTGCAACTCACACTTCGTGATCAAAGTGCGAATCAAATCCGTCAAGATGGTCGTCAAGAAAGGCTTCAATACCAATAATTTACAGCAGCTCCCTCTACCAGTGTTGACAAGCGCGGAAAGATCGTACAAGGTCTGGGTTCGAGAAGTCTACAAGGGACATCACTTCATTGCAGAAGGGAGTCACCCCGACTTATACACATCCTATTATGAATCAATGTGCGGGGTGGCTAATCTGGAGGTTGGAAAAA…
	Asteroidea.Pisaster.10.m.31003.1950 ATGTCGAGAGTTGGATTACAGATTTTGGTTGCAGTCTTTGTGATGGCATCCATTGAGAACGCTTCTGGATGTCAATGTACAACGTTGCATCCTCAGCAGCATTACTGCAGGGCACTCTATGTCGTCCGTGCCAAAGTGGAATCCTTACAGTGGCAGCTGATACAGAGATTGCCAACGGAGCCACACACGGTGCCGGACACCGTGACAGACACACTACCTAGTGGTTACACAAGCACGCCAACCACGGAAACAAAGAACCAAACAGTTACCGTAGGAACATCCCCAAAACTGCAAACCACCAGCCGCTCGCCAGTATCAGTGACCACGATCAAAGCAGATGAGGCGACTGAGAAATCCGTTTCC…
	Asteroidea.Pisaster.10.m.31005.1514 ATGTCGAGAGTTGGATTACAGATTTTGGTTGCAGTCTTTGTGATGGCATCCATTGAGAACGCTTCTGGATGTCAATGTACAACGTTGCATCCTCAGCAGCATTACTGCAGGGCACTCTATGTCGTCCGTGCCAAAGTGGAATCCTTACAGTGGCAGCTGATACAGAGATTGCCAACGGAGCCACACACGGTGCCGGACACCGTGACAGACACACTACCTAGTGGTTACACAAGCACGCCAACCACGGAAACAAAGAACCAAACAGTTACCGTAGGAACATCCCCAAAACTGCAAACCACCAGCCGCTCGCCAGTATCAGTGACCACGATCAAAGCAGATGAGGCGACTGAGAAATCCGTTTCC…
	Asteroidea.Pisaster.10.m.31007.1537 ATGTCGAGAGTTGGATTACAGATTTTGGTTGCAGTCTTTGTGATGGCATCCATTGAGAACGCTTCTGGATGTCAATGTACAACGTTGCATCCTCAGCAGCATTACTGCAGGGCACTCTATGTCGTCCGTGCCAAAGTGGAATCCTTACAGTGGCAGCTGATACAGAGATTGCCAACGGAGCCACACACGGTGCCGGACACCGTGACAGACACACTACCTAGTGGTTACACAAGCACGCCAACCACGGAAACAAAGAACCAAACAGTTACCGTAGGAACATCCCCAAAACTGCAAACCACCAGCCGCTCGCCAGTATCAGTGACCACGATCAAAGCAGATGAGGCGACTGAGAAATCCGTTTCC…
	Asteroidea.Pisaster.10.m.4606.239 ATGACGGAGACCATCATGAAAATGAGGGGACCGGTAGTCAGTGTTTTCTTACTGATGGTGGGAGTGCTCCTCCCCGCAGCAGTCCGTGGTTGTACCTGCATGCCCTCTCATCCCCAACAAGACTTTTGCCGAGCAGATTTAGTCATCAAGGGTACAATTCAGAGCAGTCAGCTCATCTCGGCAGCATCAATTTTACCTCAAAGACTTGGCCAACCAGACATCATCACCTACACCATCAATGTCGAGAGTGTGAAAAAGGGAGACCAGCATCAAGCTCTATGGGGCAGCGAGAACACACTGCGCATCAACACAACGGCATCGGAGAGCTCTTGTGGTGTGCCTGGGCTGGCTGTTAGACAACAGTA…
	Asteroidea.Pisaster.10.m.4992.128 ATGAAGCCAGCAACTAGTCTTGTTTCAAGGTGTGCAGTAGAGCTGATGTTTGTCCTTGTGTGCATAGTCTTGGCACAAGCAGGGAAGATAACATACCCAGGTCATCATGAAAACCGGTGCAGGAGAAGTTGCCCGATTGATCATCCTCAAGAATTTGTGTGTGATTCACTGTTTGTGATCAAAGCACAAATTGTGTCAAAAGCTGTCTATGAGGAGGATACATTCCTCTTTGGAATGAGGGAGATTGCACACTACACGGTGAGAGTAATCACGGTCTTCAAGGGCTCAGATCTCATCTCAAGCCATCTAGAACAAGACGACGTCTTGACGATCACTTCAACAAACTCTGATGTTTCTATACCGTG…
	Asteroidea.Pisaster.10.m.55253.1040 ATGATGCTTACGAGCTGCTTCCACGTTATTCTTGTGATTGTGATTGTTCAGAGTCGCATTGGAAATGCCTGTGTGTGCATGCCAATGCATCCCCAGCAGCATTTCTGCAGATCTGATTTTGTGATACGAGGTAAGATCCTACGAGACGCAAAGGTCCTGCCCGACAACAACGACACAAAGATGAAACTGGATGGCAACGACACCTCCATCCCTAACATGAAGGTTTACAGAGTTCGCATCGAGAAGATCTTCAAAGGGGGAGAGACGATGACGGGGCCGACAAAGCGCACCGAGATCTTGGTGTCTCGTCTTGGAGAAACATGTGGGATGCCACTACAAGAGAATGAGGTTTACGTAATGACT…
	Asteroidea.Pisaster.10.m.57561.2469 ATGTATACCACCACGTGGGTAGTGTTTGTGTTGGTCGCTGTGATCTACTCAAGAGAAGCTGATGGTTGCAGTTGTAGCTATGCACATCCACAAGTACAGTTCTGCAATGCGGCATTTGTTATCAAAGCCAGCGTCATCAGCAGAGAGTACATCTACCGGCCAACAGAGAAACCGATGACAGAACCTGCCGACGAATTGACCTCAAACCCAGAGCTACAGAGCTTTTCATCGGTATACGATGAGTCCGGTGCTTTCGTTCTCAGTAACCTCGCCGAGGTACCTGCCGCACAAGCAGAGAAAAGACCCCCCGCCTTTCTGAGTCCACAAGCCCTGCGGAGCAAGAAATTCTTCGCTTCCAGTTTT…
	Asteroidea.Glabraster.28.aa.10257.18 GTGCACCCGCAACAGGCGTTTTGCAATGCAGACGTAGTGATCAGAGCCAAAGCAGTGAGCGAGAAGGAGGTGGATTCCGGGAATGACATCTATGGCAACCCCATCAAGAGGATTCAGTATGAGATCAAGCAGATAAAGATGTTCAAAGGACCTGACAAAGACATCGAGTTTATCTACACGGCCCCCTCTTCAGCAGTGTGCGGGGTCTCGCTGGACGTTGGAGGAAAGAAGGAGTATCTAATTGCAGGAAAGGCAGAAGGAGATGGGTTCACAGCTCTTCCAGTACATACCACCAGGGTCAGACACGTGATGTACTACACGGATGCTTTCAATGGGGAAACGTACAAGACGTGTTGGGATGG…
	Asteroidea.Glabraster.28.aa.19578.122 ATTATCTCTTGGAGAGAACTTTGGCTAAAATCCACACCCAGCCGAATGATGGAATATGTGGAAGAACAGACCTTAATGAAGATGCATCATACGTTATGGCAGGGACATTTTACGACAACGAGCTGCGTATCAGTTCCTGCTTGGGTCGTTCCTTACAAGAGCCTAACCAGGATCCAGAGAAGAGGACTCAAACAGATGTATAAGCAGAGCTGTGGAGACTGCACGATTGCAACCTGCTATGGTTATACTTGCAAGTTTGCCCAGCCTGGGAATGACATGTGTATGTTTAACATATCCAACATGGGCAATAGCTGTGAAGCACAGCACTCCGTCTGCGCACGTACCAAGAGGTCCTGCAGGT…
	Asteroidea.Glabraster.28.aa.19579.114 ATTATCTCTTGGAGAGAACTTTGGCTAAAATCCACACCCAGCCGAATGATGGAATATGTGGAAGAACAGACCTTAATGAAGATGCATCATACGTTATGGCAGGGACATTTTACGACAACGAGCTGCGTATCAGTTCCTGCTTGGGTCGTTCCTTACAAGAGCCTAACCAGGATCCAGAGAAGAGGACTCAAACAGATGTATAAGCAGAGCTGTGGAGACTGCACGATTGCAACCTGCTATGGTTATACTTGCAAGTTTGCCCAGCCTGGGAATGACATGTGTATGTTTAACATATCCAACATGGGCAATAGCTGTGAAGCACAGCACTCCGTCTGCGCACGTACCAAGAGGTCCTGCAGGT…
	Asteroidea.Glabraster.28.aa.19580.92 ATTATCTCTTGGAGAGAACTTTGGCTAAAATCCACACCCAGCCGAATGATGGAATATGTGGAAGAACAGACCTTAATGAAGATGCATCATACGTTATGGCAGGGACATTTTACGACAACGAGCTGCGTATCAGTTCCTGCTTGGGTCGTTCCTTACAAGAGCCTAACCAGGATCCAGAGAAGAGGACTCAAACAGATGTATAAGCAGAGCTGTGGAGACTGCACGATTGCAACCTGCTATGGTTATACTTGCAAGTTTGCCCAGCCTGGGAATGACATGTGTATGTTTAACATATCCAACATGGGCAATAGCTGTGAAGCACAGCACTCCGTCTGCGCACGTACCAAGAGGTCCTGCAGGTG…
	Asteroidea.Glabraster.28.aa.19581.149 ATTATCTCTTGGAGAGAACTTTGGCTAAAATCCACACCCAGCCGAATGATGGAATATGTGGAAGAACAGACCTTAATGAAGATGCATCATACGTTATGGCAGGGACATTTTACGACAACGAGCTGCGTATCAGTTCCTGCTTGGGTCGTTCCTTACAAGAGCCTAACCAGGATCCAGAGAAGAGGACTCAAACAGATGTATAAGCAGAGCTGTGGAGACTGCACGATTGCAACCTGCTATGGTTATACTTGCAAGTTTGCCCAGCCTGGGAATGACATGTGTATGTTTAACATATCCAACATGGGCAATAGCTGTGAAGCACAGCACTCCGTCTGCGCACGTACCAAGAGGTCCTGCAGGT…
	Asteroidea.Glabraster.28.aa.20578.99 ATTTTGTCTCGACCATTTTTCAAGATGGAGGCTCTCGTTAGGATATGGTTGGTTCTGGTGCTAATAATTCCAATGGTGCTGGGCCAGTTGGAGCCCCAGAATTTATCCGCACAGTGCAACTGTCCGATTAAACATCCACAGGAGAAAATCTGCCGCGCTGATATAGTCATACAGGGCCGTGTTATTGAGGTCAAGTCTTCAGGTGATGGTTTGTCTGGTATGGGGAGTCTCCTGGAGTATACCATCAAAGCAACAAAGGTATACAAGGGCCAAGAATCGACTGTATCTAGGGGCAACAGGATTAAGATGATTACATCAAGTTCTTCTGGTCAATGTGGAGTGACTGAGATGGAAAGTGGAGA…
	Asteroidea.Glabraster.28.aa.52587.112 AGCCACCCCGATATATTGACATCCTATTATGAGTCAATGTGTGGAGTAGCAGACTTGGAGGTCGGCAAGACCTACGTCATCATGGGTATGCTTACAGACACTCAGCTGAAGTTTACCAACTGCAACTGGAGGGAGCCATGGGTACAACTATCCAAACATCAGAGACGAGGACTCAGATACTGGTATGAGAAGAACTGTGATTCATGCCAGATCGACACTTGTGGTCAGTTCACACCCTGCGGCAAGGAAGAGAAGGATCGTGTCCAGCAAGGAGATAGTTGCTACTGGGATCCAATGAACGGTCAATGCCAGAATCTCCACTCATCCTGCGTCAGGCATGATGGTGGAGCATGTCAATGGT…
	Asteroidea.Psilaster.20.m.16864.401 ATGGCAGCTTTTCCAGTTGATGTTTCTGTGTGTTTACTCCTTCTGGTGTCCATCCTCACCTACCATCTTGAGGGAATATCAGCATGCTCATGTATGCCACATCACACACAGCATCACTTCTGCAGATCACATTTTGTTATCAAAGCTAGAGTAAAATCAGAGAAGATGGCAGTCCAGAAGGGTTTTGATGCCCACAACATGCAGAGTCTGCCCCTGCCGGTGCTGACTAGCGCCCAGCGATCTTACAAGCTGTGGGTGCGGGAGGTGTATAAGGGACATCAGTTCATCGCTGTAGGGAGCCACCCTAAGATATACACGTCTTACTACGAATCACTGTGTGGAGTGGCCAACTTGGAGGTTGGC…
	Asteroidea.Psilaster.20.m.16865.397 ATGGCAGCTTTTCCAGTTGATGTTTCTGTGTGTTTACTCCTTCTGGTGTCCATCCTCACCTACCATCTTGAGGGAATATCAGCATGCTCATGTATGCCACATCACACACAGCATCACTTCTGCAGATCACATTTTGTTATCAAAGCTAGAGTAAAATCAGAGAAGATGGCAGTCCAGAAGGGTTTTGATGCCCACAACATGCAGAGTCTGCCCCTGCCGGTGCTGACTAGCGCCCAGCGATCTTACAAGCTGTGGGTGCGGGAGGTGTATAAGGGACATCAGTTCATCGCTGTAGGGAGCCACCCTAAGATATACACGTCTTACTACGAATCACTGTGTGGAGTGGCCAACTTGGAGGTTGGC…
	Asteroidea.Psilaster.20.m.23979.292 ATGGGCATTGTCGGAGTGGTATTCTTTGTAGTGGTACTGACGCTGGGATCTTTTCAGACTGCACAGTGTATTCCCGGTTGTAACTGCACAAGACTACATCCACAACAGCACTACTGCAGGGCAAATTATGTAATACGTGGTAGAGTGTTGTTATTACGCTGGGAGCTTATCCCAGAACTACACACTGAGCCGTCTACAGTGACAGAAGCCATCACAAACCCCGCAACAGACCAGACGATGCGCCTCAACTCCACTGAGCTAATGGCTACCCAGACAAGTGAAACAAGACTTGCAGAGAATAGGGGGATGTCAACACTGCCCTCTGCCACCCATCAGAAACAGGATGACGCCGGAAACTTCACC…
	Asteroidea.Psilaster.20.m.3649.24 TTAAGATTGCCAGGCTTGCTGGCGGGGTACAAAAAACAATTTCACTCTGTAAGTACCTGGGATTCATATATTCACCGGAGAGTCATACTCCTAGTTGTTGTCTGCATCCTTAAAGTAGTCTTGATACAAATAAAGATGATGAACACCGCAATTGTTCTTGGTAGCATACAACTGATCGTGTTGATTGTGGCCGTCACAATCAATACAGGTGATGCATGTGTGTGCATGCCGATGCATCCACAACAACACTTCTGCAGATCAGACTTTGTGATCAGGGGCAAAGTCCTTCCCGATCGGAAGGTATTCCCAGACAATAACGACACCAAGATGAAACCAGACAATGCCACAGCCAGCCCCAACATGAG…
	Asteroidea.Psilaster.20.m.37007.859 ATGACAACCTGGAAAAGCACATTTGTTTTGTCTGTTAGTATCCTTGTGGCTCTCTCAGTTTCACGTGCACTTTCCTGTACATGCCAGATAAGACACCCACAACAATATGTCTGCGACGCTGACTTCGTTTTCAAAGGACGGGTTTTAGGAAGGTCCCTACTTTCCCAAACACCAGCAGCCTTTGCAGGGCGGCATGAGTATCGCATCCAAGTACATAGAGTGTTTAAGGGACAGGTGCATGATGGGAGTGGCCAGGAAATCAAGCTCGTCACGCCAACATCGGAGGCGCTGTGTGGAATAACTGAATTAGCAGAGACCAAAACATACGTCATCACAGGCAAAGTGAGGGATGGTGAGATGCAA…
	Asteroidea.Psilaster.20.m.37009.6608 ATGACAACCTGGAAAAGCACATTTGTTTTGTCTGTTAGTATCCTTGTGGCTCTCTCAGTTTCACGTGCACTTTCCTGTACATGCCAGATAAGACACCCACAACAATATGTCTGCGACGCTGACTTCGTTTTCAAAGGACGGGTTTTAGGAAGGTCCCTACTTTCCCAAACACCAGCAGCCTTTGCAGGGCGGCATGAGTATCGCATCCAAGTACATAGAGTGTTTAAGGGACAGGTGCATGATGGGAGTGGCCAGGAAATCAAGCTCGTCACGCCAACATCGGAGGCGCTGTGTGGAATAACTGAATTAGCAGAGACCAAAACATACGTCATCACAGGCAAAGTGAGGGATGGTGAGATGCA…
	Asteroidea.Psilaster.20.m.5486.219 ATGAGACCACAGGGGGTGAATCTCGCTTGCTTTCTAATGTGTGCAATTGTGGGACTGGTTATCCCTACTGTATTTGGCTGTATGTGCCAACCTGCCCATCCACAGCAGCAGTTCTGCAACGCTGACTTGGTCATCGTCGGTACTGTCCGGTCGAAGCAGCTACTGTCTGGGCCTCGAAACCCGAGCATTCTGCCTGGCCAACTAACCCGCATCAGCTACAAGGTTCGAGTCAACAACATAAAAAAGGGCCAGCAGCACATCGGCCAGTTATGGAATGCCCAAACCAGCGAGCTAGTTCTCAACACGACTGCCACAAATGCCTCTTGCGGAGTGCCATGGCTGGAGGTGGGAGGACAGTATGTTC…
	Asteroidea.Psilaster.20.m.8368.982 ATGAGGGCTGTTTGGGTTGTCCTTGTTTTGGCCAGCATGTTGTTCAGTCAAGGGAGTGAGGCATGCAGCTGTGCAGCAACTCATCCGCAAGATCAATTCTGCAGGGCAGCATTTGTTGTCAAGGCAAGTGTGGTCAGCAAACAATACATCTACAAACCAACACAGAAGCCGGTGACAGAACCCACAACGGAACCCACAGCAGAACCAGCAACGTCTGAATATTCGTCAGTGTTTGAGGATCAGAATGAGCTGGTTTTGGGGAATCTAGCAGAGGTCACTGACGGGACAGACAGAATAGGCCCTGCTGGTATGCTCGGGGGACAGATGCCTCCTATTGGTCTGAGTGACTTCCCTGGCCACAGGT…
	Asteroidea.Psilaster.20.m.8369.723 ATGCTCGGGGGACAGATGCCTCCTATTGGTCTGAGTGACTTCCCTGGCCACAGGTCCATGCATCTTGATGCCGAGGAGGACAACAGACCGATCAAGTTGGAGTATACCGTCAAGGTTGAGAAGGTTTTCAAAGGGGATAATTATATCCTGGAGAGAACTTTGGCCAAAATCTACACTCAGCCGAATGACGGAATATGTGGCCGAACAGACCTGACTGAAGAAGCCTCATACGTTATTGCAGGTACATTTTATGAAAACGAGCTGCATATCAGTTCCTGCAGCTGGATCGTTCCTTACAAGAGTCTGACAAGAATCCAGAGACGAGGAGTCAAGTTGATGTACAAACAGAGCTGTGGGGACTGCT…
	Asteroidea.Pteraster.7.m.11172.958 AATCAGGGAGAGGGAATGTCAACAACTAAACAAGCTTCAACCAATAGGGGAGAGGGATTGTCAACAACTAGTCAATTCGAACAAGCTCCTGTCTTAGCAATTACACCGGTGGAAAAACCGGTTTCAACTGGCCAACCAAAAGTAACACCTGTCCTAACACCAAAAGCACCTGTCTCCACTAGCCAATCACAAGAAGAAGGGGTACCTGTCTCAACTACCAGCCAATCACTTTTGACTGAAATCCTGCTCAAGTTCCTGCCATCCATTCCGGAACACAAATCAACTACATCCAAAGATCTAAACCAAGTCCCTATAACGACATCCACTGAAAGCAATGAGGTGCCTGCTCACAGCCCACTGGTGG…
	Asteroidea.Pteraster.7.m.44144.4040 ATGGGTGTCAAGATGAGGATATTGTTGGTTATGCTGAGCGTAACTATTTCATCGGTTTTCAGCTGCAGCTGCAGACTGAGTCATCCTCAACACCATGCCTGCACTGCCGATTACGCGTTCCGAGGATTGATACAATCATCACAAGCCTCGCAGGGAAATTCCACTGCAAATATTGAATACCGCGTGAAGGTACAGAGAGTCTTCAAGGGGAAGGAGCACCTTGGCAACCAAGATGAAGTTCACCTCATCAGCTGGCCGGCGGAGTGGATGTGTGGTCGACCAAATTTGAAGAATAAACAGAGTTATCTCATCACAGGGAGTCTTGGCATGGACAATAAGTTGCACATTAGTCTGTGTGATTGG…
	Asteroidea.Pteraster.7.m.59167.540 ATGGCTGGGTTGTTTTCATACGTTGAGCTCTCAATTTCCCTGTTCCTAATGGTGGTATGGAGTATTCAGCCTACATCCACGTGTTCGTGTTTACCACAGCACACACAGCATCACTTCTGTAACTCGGATTTTGTAATCAAAGCCAGAATCAAATCTGCCAAGATGTCAGTCAAGAAAGGCTTTGATGCCCACAACTTGGAACAGCTCCCTCTACAGGTGCTAGCCAGTGCAGAGAGAAGCTACCACGTGTGGGTGCAGGATGTCTACAAAGGCCACCAATTTATTGCAGCGGGCAGTCAACCAACGGTTATAACGTCCTATTACGCAAGCATGTGTGGCGTAACTGACTTGATCATTGGCAAGA…
	Asteroidea.Pteraster.7.m.78981.1920 ATGGATACCGTGACTGTAGTTCTGTTTGCTGTGGCACTGCTGGAGGTAACCGGGATGGTTATGGCATGCCAGTGTAACCATCGTCATCCGCAACAACACTTCTGCAGAGCCGGATTCGTTATCCGTGCAGAGATCCTCAGTAAACTACACGAGCCCATCCTGTCGTCACACACCTCACAGTCTACCCCTCAATCTGTCACGACAGCCAAGCCCGAGTGGCAATTTCCGGCATTTAGCAATCTGAGGATGGCCAAGCCTCCTCCTAAGAAGCTTCGTCTGCTGCCCCACATCCAGACGGATTCCTGGAATTCCTGGTCGCAGAGACTGCGATACACGGTACACGTGCAGAAGGTGTACAAAGGG…
	Asteroidea.Pteraster.7.m.80927.10853 ATGCCAAGACAAGTAGCCAGAATGATCGGTGTGCAGTTTGTGTGTATATTGGTTGGCCTCCTGTATGCCACGAGGCACGGCGATGGCTGCAGTTGCATGGTGGCGCATCCACAAGACCAGTTTTGTAGATCGGCATTTGTCATCAAAGCAAGCATTATCGACAGAGAACTGATCTACGCCCCCACAGAGAAACCCAAAACTGAATCGCCACCAACGGAACCTATGACAGAAGCCCCCACGTATAACTGGGAAGAACCCTCCCTACTTCCCGACTGGCCACTACCCCTCCAAGAGGTGAATGTTGAGGAGGAATTCATTCAAGACAATCTTGCCGAGATCGAGATCATACCCAGACAACTAGA…
	Asteroidea.Pteraster.7.m.80962.26553 ATGCCAAGACAAGTAGCCAGAATGATCGGTGTGCAGTTTGTGTGTATATTGGTTGGCCTCCTGTATGCCACGAGGCACGGCGATGGCTGCAGTTGCATGGTGGCGCATCCACAAGACCAGTTTTGTAGATCGGCATTTGTCATCAAAGCAAGCATTATCGACAGAGAACTGATCTACGCCCCCACAGAGAAACCCAAAACTGAATCGCCACCAACGGAACCTATGACAGAAGCCCCCACGTATAACTGGGAAGAACCCTCCCTACTTCCCGACTGGCCACTACCCCTCCAAGAGGTGAATGTTGAGGAGGAATTCATTCAAGACAATCTTGCCGAGATCGAGATCATACCCAGACAACTAGA…
	Asteroidea.Pteraster.7.m.80971.10849 ATGCCAAGACAAGTAGCCAGAATGATCGGTGTGCAGTTTGTGTGTATATTGGTTGGCCTCCTGTATGCCACGAGGCACGGCGATGGCTGCAGTTGCATGGTGGCGCATCCACAAGACCAGTTTTGTAGATCGGCATTTGTCATCAAAGCAAGCATTATCGACAGAGAACTGATCTACGCCCCCACAGAGAAACCCAAAACTGAATCGCCACCAACGGAACCTATGACAGAAGCCCCCACGTATAACTGGGAAGAACCCTCCCTACTTCCCGACTGGCCACTACCCCTCCAAGAGGTGAATGTTGAGGAGGAATTCATTCAAGACAATCTTGCCGAGATCGAGATCATACCCAGACAACTAGA…
	Asteroidea.Pteraster.7.m.80974.25321 ATGCCAAGACAAGTAGCCAGAATGATCGGTGTGCAGTTTGTGTGTATATTGGTTGGCCTCCTGTATGCCACGAGGCACGGCGATGGCTGCAGTTGCATGGTGGCGCATCCACAAGACCAGTTTTGTAGATCGGCATTTGTCATCAAAGCAAGCATTATCGACAGAGAACTGATCTACGCCCCCACAGAGAAACCCAAAACTGAATCGCCACCAACGGAACCTATGACAGAAGCCCCCACGTATAACTGGGAAGAACCCTCCCTACTTCCCGACTGGCCACTACCCCTCCAAGAGGTGAATGTTGAGGAGGAATTCATTCAAGACAATCTTGCCGAGATCGAGATCATACCCAGACAACTAGA…
	Asteroidea.Pteraster.7.m.80978.26123 ATGCCAAGACAAGTAGCCAGAATGATCGGTGTGCAGTTTGTGTGTATATTGGTTGGCCTCCTGTATGCCACGAGGCACGGCGATGGCTGCAGTTGCATGGTGGCGCATCCACAAGACCAGTTTTGTAGATCGGCATTTGTCATCAAAGCAAGCATTATCGACAGAGAACTGATCTACGCCCCCACAGAGAAACCCAAAACTGAATCGCCACCAACGGAACCTATGACAGAAGCCCCCACGTATAACTGGGAAGAACCCTCCCTACTTCCCGACTGGCCACTACCCCTCCAAGAGGTGAATGTTGAGGAGGAATTCATTCAAGACAATCTTGCCGAGATCGAGATCATACCCAGACAACTAGA…
	Asteroidea.Pteraster.7.m.80994.25766 ATGCCAAGACAAGTAGCCAGAATGATCGGTGTGCAGTTTGTGTGTATATTGGTTGGCCTCCTGTATGCCACGAGGCACGGCGATGGCTGCAGTTGCATGGTGGCGCATCCACAAGACCAGTTTTGTAGATCGGCATTTGTCATCAAAGCAAGCATTATCGACAGAGAACTGATCTACGCCCCCACAGAGAAACCCAAAACTGAATCGCCACCAACGGAACCTATGACAGAAGCCCCCACGTATAACTGGGAAGAACCCTCCCTACTTCCCGACTGGCCACTACCCCTCCAAGAGGTGAATGTTGAGGAGGAATTCATTCAAGACAATCTTGCCGAGATCGAGATCATACCCAGACAACTAGA…
	Asteroidea.Pteraster.7.m.96951.1687 ATGGCAGCCTTGGGACGTTTCGTGGTGGTGATGATATCAATGACGTTTGCCATGTCAGAACAGTTGCAGCCTCAAAATATTGGCATGGCCCAGTGCACCTGTCCCATCAAACACCCACAGGAGAAAATATGCCGAGCTGATATTGTCATCAAAGGAAGAATTGATTCTGTGACGTTATCATCTACCGGCCCGCCGGGCATGGGAGGTCTGCTGGAGTACCGAGTCAAAGTCTTGAGGGATTTCAAGACGTTTGAATCTAGTGCGACAAGGGGCAAGAAACTGACGATGATAACGTCAAGTTCCCCTGGTAAATGCGGCGTTAGTCAGTTGGACATTGGACAGGCTTACCTTCTGACAGGTCTG…
	Asteroidea.Pteraster.7.m.96952.1658 ATGGCAGCCTTGGGACGTTTCGTGGTGGTGATGATATCAATGACGTTTGCCATGTCAGAACAGTTGCAGCCTCAAAATATTGGCATGGCCCAGTGCACCTGTCCCATCAAACACCCACAGGAGAAAATATGCCGAGCTGATATTGTCATCAAAGGAAGAATTGATTCTGTGACGTTATCATCTACCGGCCCGCCGGGCATGGGAGGTCTGCTGGAGTACCGAGTCAAAGTCTTGAGGGATTTCAAGACGTTTGAATCTAGTGCGACAAGGGGCAAGAAACTGACGATGATAACGTCAAGTTCCCCTGGTAAATGCGGCGTTAGTCAGTTGGACATTGGACAGGCTTACCTTCTGACAGGTCTG…
	Asteroidea.Pteraster.7.m.99354.2470 ATGAATTCCTCACTAAACCATCGGCTTTTCCTTGTAATAGTCATCTTCGTTAGTGTCAACTTCCGCGAGGCTTTCGCCGGCGGCACATGTGGCTGTCAGAGTCATCCTCAGGATCGTGTGTGTGATGCCCAGTTTGTTATCAAAGCCAAAATATTATCCAAGTCCGTGATCGACATGACCAGATTGCCTCACGGAACGAAAGAAACAGCCTACTACAAGATTCACATCTACACTGTGTTCAAGGGAGTGGACATAATCAGCAGCAGTAACAAGGAGATTGCTACCACAAACTCAGCTGCCTCAGTGCCTTGTGGCTATCCAGACTTTGAAATTGGAGAAAAGTATATACTCACAGGTTCACAA…
	Asteroidea.Remaster.22.m.13224.347 ATGAGAACTTGGAAAAGTAGCTGTGAAGAAAACTACAGAGATTATAAAACCATGAAAACTTTGGGGACAGCTCTTGCTGGTGTCTTGATGATGATGATGATGATGGCAGTTCCTTCTGTGTTTGGTCTGTGCCAACCAGCTCACCCTCAGACACAGTTCTGCAATGCTGAATTAGTCATCATCGGTACTGTTGAAGGCAAGCAGCTACTGGCTGGCCCTCCCCACCCGTCGATCCTACCGGGCCAACTCTCCACCATTCGTTACAAGCTACGCGTGGATGATGTCAAGAAGGGGGATGAGTTCAGAGGACAGTTGTGGAATGACACGGAACTCTTCGTCAACACAACAGCGCATAACTCTTACG…
	Asteroidea.Remaster.22.m.20569.901 ATGGATTTGTCAGCCTTGGGTTTGCTCGTTGCTGTGTTGCTGGAGGCGGGAACGTTGGTCCTAAGTTGTCAATGCAATCACAGACATCCTCAACAACATTTCTGCCAGGCTGGCTTTGTTATCCGTGCTGAAATCATCAGCAAAATGTACGAGCCCATCATGGCCCCACAGTACCCACCCACCACCCCTCAACCGACAACAACGGCCAAATCCGAGTGGTTTTTCCCCGCCTCCAGCAACCTGAGGATGGCCAAGCCGCCAAAGAAGCTCCTCCTCCTCCCGCAGAGCGAGATGGCCTCCTGGAACGCCTGGTCGCAGAGGCTGAGGTACACGGTGCTAGTGCAGAAGGTCTACAAAGGGGCGC…
	Asteroidea.Remaster.22.m.24679.74 GGAGCGTTGCATCCACAGAACCTTGGTATGGCACAGTGTAACTGTCCCATCAAGCACCCTCAGGAGAAGATATGCCGCGCTGATATCGTCATAAAAGGACGTGTTGATGCAGTCAAGTCCTCATCCTTTGGCTCCCCAGGGATGGGGGGTCTCCTGGAGTACACTGTTAAAGTCATGAAGGAATTCAAAGGCTCTGACTCTGGCATGGTAACCAGGGGCAACAAGGTTAATATGATCACCTCAAGCTCTCCAGGAAAATGTGGCGTCACACAGATGGAGATTGGGGAGCTCTATCTTCTGACAGGTCTGTTGATTGATGGTGAGGTATTCTTCAGTGTGTGTGAATGGGTTCAGAAATACAAAGA…
	Asteroidea.Remaster.22.m.29500.330 ATGGCAACAGCTTTTTCAGTTGAGGCTTCGATAGGGTTGCTTGTGATGATGGGGATAGCATGCAGTGTCCAGTTGACATCCGCGTGTTCATGTCTACCACAGCATACGCAACATCACTTCTGCAACTCACACTTTGTGATAAAAGCCAGAGTCAAGTCGGTCAAGATGTCAGTCAAGAAAGGTTTCAGTGCGGACAACCTACAACAGCTCCCTCTGCCTGTCCTGACCAGCGCAGAGAGATCTTACAAGCTGTGGGTGCGAGACGTGTACAAAGGCCATCAGTTCATCGCAGTGGGAAGTCGCCCCGAGATCTTCACGTCATACTATGAGAGCATGTGTGGTGTCAACAACTTGGAGGTCGGCA…
	Asteroidea.Remaster.22.m.8639.167 ATGAGCGTCTCACAGGTTGTGTTTTTCTTGGTGGCTGTCTTGTGCAGTTTGAGGGAAACTGAGGCATGTAGCTGCATGCCTGCTCATCCTCAAGATCAGTACTGCAGATCGTCATTCGTCATCAAGGCAAGCATTATGGAAAGTAAATTCATCTACGAGCGGACAGAAAGACCCGTAACCGAACCCACAACAACAACAGCAGAGCCCATGACAGAACCCATGACAGAGCCCTGGAGAGAACCCACAGCAATTCCCGAGCCACAATTGCCAATGTCTGAAACTCCCCAGGAGGAGGTTAACGTGGAGGACTTGATCCTGGGCAATCTTGCCGAGGTGCTGCCAAGGCAGCTGGAGAGGCGCTTGCC…
	Asteroidea.Xyloplax.2.m.11963.95 GGCAAATCTTACCTATTATCAGGTGCCATTGGTGGACAAATCACAAGATGTGATTGGGTCCAAGAATACCGAAAGCTCACTAAACAGCAGAAGCAAGGCATCAGAAACAACTACGGGAAACTATGTGACAAATGTCAGATTGAGACGTGCTACGATCCTCGGTGCAAACCCTACCTGTCTGCCTCCACGTGTGCATACATGGCGCTAGACGACTACGACCGCCACGGCATAGGCTACCAAGACAACGACTGTATAGCGGCCCACTCCAAATGCGCGCCCAAGGGAAGACGAGATGCGTGCTCCTGGCAGCGGAACCAGGACTTGAAGAAGTGCCAGGCAGACAACATGAAGGATGCCATCACCAGA…
	Asteroidea.Xyloplax.2.m.20532.146 ACCTACACAGTTGGTACGTGTGACTGGGTGAAGAAGTACAGTGACCTGACACGCAAACAACGCCAGGGAATTAGGCATCTCTACAAGCAGTACTGCAAGTCTTGTCAGATTCAAACATGCTTCCATGTGAACTGTCGTCTAGCCAGACCCAACGTTTGCATATGGAATATTTCGGGACTCATGTTGAACAACAACAATTTGGATTGCGAGGTGGAACACTCACGGTGCATCAAGGATGGTGGAGGATGCAAATGGTACATGCCCCATACTATGAGGGAATGCGTGAGGGTCCGTGCTCAGATGAAGCATAACCGCATCCCGTAG-----------------------------------------…
	Asteroidea.Xyloplax.2.m.21155.118 GTGCTTACCAGCGCCGAGCGAAGCTATAGGCTGTGGGTGCGTGACGTCTACAAGGGCCATCAGTTTATCGCGCCGGGGAGCCAGCCGGAAATAGTCACGTCTTACTACGAGAGCATGTGCGGGGTCACTGACTTGGAAGTCGGCAAAACATACATCATCATGGGAATGCTTACGGACACAAAGTTAAAGTTCACCAATTGCAACTGGAGGGAGCCGTGGGTTAAACTCTCCAGGCACCAGAGGCAAGGACTTCGATATTGGTACGAGAAGAACTGTGATTCCTGTCAGATCGATACCTGCGGGCCATCATTCCTACCCTGCGACCAATCAGAGAAGATGCGAGCCGCCCGCGGCGACAGCTGCAC…
	AY550026.Rattus.norvegicus.1 atggcgccctttgcatctctggcctctggcatcctcttgttgctatcattgatagcttccagtaaagcctgtagctgtgccccaacccacccacagacagctttctgcaactcggacctggttataagggctaaattcatgggttccccagaaatcatcgagaccaccttataccagcgttatgagatcaagatgactaagatgctcaaaggattcgacgctgtgggaaatgccacaggtttccggttcgcctacaccccagccatggagagcctctgtggatatgtccacaagtcccagaaccgcagcgaggagtttctcatcgcgggccgtttaaggaacggaaatttgcacatcactgcctgcagct…
	AY606030.Oncorhynchus.mykiss.2 atgacttggtccataagcagttgtttcattactctggtcgttctgttcctctggcgggtggaagacatcgcagaagcttgcagttgctcccctgcgcatcctcaacaggctttttgcaatgcagacgtcgtgatcagggccaaggtggttggaaagaaagtggttgaggctggtaatgacgtctatggcaacaccatcaagaggatcaagtacgacatcaaacagatcaagatgtttaaaggtcctgaccgggatatcgacgccatcttcactgcaccctcctcagccgtttgtggcgttactctggaaaccaacggcaacaaggagtatctcttcacaggcaagctggagactgatggaaccatgca…
	AY659986.Crassostrea.gigas.1 atgcagcaatacaacttcaatctattcgtggtgttgaccgttctctgtgtgaggtccgcacacagctgtatgtgtgatatcactcacccccagaacaaattctgctcagctgatttcgtgattaaagcaacaatagtgagagaagacttagaatttgcgaacaatgcggacgatattccattcccgttgatgaagaattataccgtgcaatacaaaaacacagatatctataaggggtcatctctgctgggttctagcgacactctggtcatcaagacatcaggtactccttggaactgtggggaaacattcactctcaacaaagaatatgtcatttcagggtttgtcagtgatggcgagttcttcacaa…
	AY821556.Macaca.mulatta.3 atgactccttggctcgggctcatcgtgctcctgggcagctggagcctgggggactggggcgccgaggcgtgcacatgctcgcccagccacccccaggacgccttctgcaactccgacatcgtgatccgggccaaggtggtggggaagaagctggtaaaggaggggcccttcggcacgctggtctacaccatcaagcagatgaagatgtaccgaggcttcaccaagatgccccacgtgcagtacatccacacggaagcttccgagagtctctgtggccttaagctggaggtcaacaagtaccagtacctgctgacaggtcgcgtctacgatggcaagatgtacacagggctgtgcaactttgtggagaggtggg…
	BC034260.Mus.musculus.1 atgatggccccctttgcatctctggcatctggcatcctcttgttgctatcactgatagcttccagtaaggcctgtagctgtgccccaccccacccacagacagccttctgcaactcggacctggtcataagggctaaattcatgggttccccagaaatcaacgagaccaccttataccagcgttataagatcaagatgactaagatgctaaaaggattcaaggctgtgggaaatgccgcagatatccggtacgcctacaccccagtcatggaaagcctctgtggatatgcccacaagtcccagaaccgcagtgaagagtttctcatcacgggccgcctaaggaacggaaatttgcacatcagtgcctgcagcttc…
	BC051260.Mus.musculus.1 atgatggccccctttgcatctctggcatctggcatcctcttgttgctatcactgatagcttccagtaaggcctgtagctgtgccccaccccacccacagacagccttctgcaactcggacctggtcataagggctaaattcatgggttccccagaaatcaacgagaccaccttataccagcgttataagatcaagatgactaagatgctaaaaggattcaaggctgtgggaaatgccgcagatatccggtacgcctacaccccagtcatggaaagcctctgtggatatgcccacaagtcccagaaccgcagtgaagagtttctcatcacgggccgcctaaggaacggaaatttgcacatcagtgcctgcagcttc…
	BC056534.Danio.rerio.2b atgagtatgtctcggtcagttcctctgctgctgctcgtgctgtgtggagccacggactttgccggagcctgcagctgctctcctgaacatccacagcaggcgtattgcaatgcggatgtcgtcatcagagcaaaagtcgtcggaagaaaggaggtggtcaccggcaatgacgcttatggctatccaatcaaaatgatccgatacgatgtcaaacagttgaagatgttcaagggccccaatggagagattgacactatcttcacgggcccctcctcagcgttatgtggagtcagtcttgagagcaatggcaagcaggaatacctgatcacaggtaatttgaattcaaatggcacactgcgcataaacctgtgtgac…
	BC064046.Mus.musculus.4 atgccctggagtcccctggctgcgctgagctgggcgctggtgctgaggctgctggctttgctgtggccccctggacggggtgaggcgtgcagctgtgcgcctgcgcacccccagcagcacttctgccactcggctctagtgatacgggccaaaatatccagtgagaaggtagtccctgccagcaaagaccctgctgacactcaaaaactgatccggtatgaaatcaaacagataaagatgtttaaagggttcgagaaggccaaggatattcagtatgtctacacgccatttgactcttccctctgtggtgtgaagctagaaaccaacagtcacaagcagtatcttttgactggccagattctcagtgatggaaaa…
	BC068388.Danio.rerio.2b atgagtatgtctcggtcagttcctctgttgctgctcgtgctgtgtggagccacggactttgccggagcctgcagctgctctcctgaacatccacagcaggcgtattgcaatgcggatgtcgtcatcagagcaaaagtcgtcggaagaaaggaggtggtcaccggcaatgacgcttatggctatccaatcaaaatgatccgatacgatgtcaaacagttgaagatgttcaagggccccaatggagagattgacactatcttcacgggcccctcctcagcgttatgtggagtcaatcttgagagcaatggcaagcaggaatacctgatcacaggtaatttgaattcaaatggcacactgcgcataaacctgtgtgac…
	BC099821.Rattus.norvegicus.1 atggcgccctttgcatctctggcctctggcatcctcttgttgctatcattgatagcttccagtaaagcctgtagctgtgccccaacccacccacagacagctttctgcaactcggacctggttataagggctaaattcatgggttccccagaaatcatcgagaccaccttataccagcgttatgagatcaagatgactaagatgctcaaaggattcgacgctgtgggaaatgccacaggtttccggttcgcctacaccccagccatggagagcctctgtggatatgtccacaagtcccagaaccgcagcgaggagtttctcatcgcgggccgtttaaggaacggaaatttgcacatcactgcctgcagct…
	BC102489.Bos.taurus.1 atggccccctttgcacccatggcctctggcatcctgttgctgctgtggctcacagcccccagccgagcctgtacctgcgtcccaccccacccacagacggccttctgcaactccgatgtcgtcatcagggccaagttcgtggggaccgcagaagtcaatgaaactgccttataccagcgttatgagatcaagatgactaagatgttcaaagggttcagtgccttgagggatgcccctgacatccggttcatctacacccctgccatggagagcgtctgcggatacttccacaggtcccagaaccgcagtgaggagtttctcatagctggacaattgtcgaatgggcacctgcacatcaccacctgcagttttgtggc…
	BC165045.Danio.rerio.2 atgaagagcgtcaggagctgtattggcacactggttgtgctggtactgtttcgggtgggagagatcgcagaagcgtgcagttgttccccggttcatcctcaacaggcgttctgcaatgctgatgttgtaatcagagccaaggtggttggaaaaaaagaagtggattctgggaacgatatttatgggaacccgatcaagcggatccaatatgagattaagcagatcaagatgtttaaaggcccggaccgccacattgacgtggtcttcactgcgccctcatctgcagtgtgtggagtgaccaatttggacacaaacggcaagaaggagtatctcatctcaggcaaggcggaggccaacggtaagatgcacgtgactc…
	BT006848.Homo.sapiens.3 atgaccccttggctcgggctcatcgtgctcctgggcagctggagcctgggggactggggcgccgaggcgtgcacatgctcgcccagccacccccaggacgccttctgcaactccgacatcgtgatccgggccaaggtggtggggaagaagctggtaaaggaggggcccttcggcacgctggtctacaccatcaagcagatgaagatgtaccgaggcttcaccaagatgccccatgtgcagtacatccatacggaagcttccgagagtctctgtggccttaagctggaggtcaacaagtaccagtacctgctgacaggtcgcgtctatgatggcaagatgtacacggggctgtgcaacttcgtggagaggtgggac…
	BT019627.Homo.sapiens.4 ctagggctgaacgatgtcaacaaactccttcctgagaggcaggtggccccggtaccagctgcaggtgccgtcaacatgcttcatacagacataatgctgagcctggtaaccatagagctttcgttccaacagccagtctgtccagaggcactcgttaggggccgagatggtacagggtactgtgtagcaggtggtgatttggcagccacagttcagatggtagtgatgattcagactttccctctgcaccaaggacaggtcctcccagggctcgatgtagttgcacagatggatgaagacttttccatcactgaggacctgaccagtcaagagatactgcttctggctgttggcttctagtttcacaccacagag…
	CR407638.Homo.sapiens.1 atggccccctttgagcccctggcttctggcatcctgttgttgctgtggctgatagcccccagcagggcctgcacctgtgtcccaccccacccacagacggccttctgcaattccgacctcgtcatcagggccaagttcgtggggacaccagaagtcaaccagaccaccttataccagcgttatgagatcaagatgaccaagatgtataaagggttccaagccttaggggatgccgctgacatccggttcgtctacacccccgccatggagagtgtctgcggatacttccacaggtcccacaaccgcagcgaggagtttctcattgctggaaaactgcaggatggactcttgcacatcactacctgcagtttcgtg…
	CR541982.Homo.sapiens.1 atggccccctttgagcccctggcttctggcatcctgttgttgctgtggctgatagcccccagcagggcctgcacctgtgtcccaccccacccacagacggccttctgcaattccgacctcgtcatcagggccaagttcgtggggacaccagaagtcaaccagaccaccttataccagcgttatgagatcaagatgaccaagatgtataaagggttccaagccttaggggatgccgctgacatccggttcgtctacacccccgccatggagagtgtctgcggatacttccacaggtcccacaaccgcagcgaggagtttctcattgctggaaaactgcaggatggactcttgcacatcactacctgcagttttgtg…
	Crinoidea.Cenolia.34.aa.12024.255 GCCCACAAGATCAAGTACTCAGTCTACGTTGAGAAAGTTTACAAAGGTGAACAGTATGCCTCCAGAAAAACAAAGATTGAGTTGGAAACATCAGCTAGTTCCGGAATCTGTGGCATTACATATTTAAAAGAAGGGGAAAGATATCTTATCGGAGGTGTTCTTGACGATGATACAAAGGAATTTAACATTGCCCTCTGCGACACATGGATTGAGAAATTTGAAGATGTCACAAAAACCCAACGACAAGGCATTAAGCGATTCTACAAAAAGTACTGCAACCAATGTGCTATTGAAGCTGGTGATATATTCTTCCCACCTGGTGTGCCAGCCAAGATGAGGCGCATCTGCGGATACTCGCCATTCAA…
	Crinoidea.Cenolia.34.aa.14565.730 ATGGATAGTTTTCTTGTATTTTGTGGGTGCCTTCTTCTTGCTGGAATGATTGAAGCTGGAAGTATGGGAAGTGAATGTGGACAGGACTGTGTTCCAAAACATCCCCAACAGCACTACTGCGAAGCAGATTTTGTAATTCGTGGAACTGTGTTAAATCGGAATTACACAACAAGAGATGGTATGCCAGACATGGGAACGGGAATGGAAGGGGACATGCCATTCAACTACTACATTGTTTACAAAGTTCAAATCCAAAAGGTCTACAAAGGAGCATCATACTTCAGCGAAGGGATGGACGTTTATATCAAAACAGAAGCCGACAATAATATGTGTGGGATTGGAAACTTAATGAACAGAAAGTCCTA…
	Crinoidea.Cenolia.34.aa.14566.655 ATGGATAGTTTTCTTGTATTTTGTGGGTGCCTTCTTCTTGCTGGAATGATTGAAGCTGGAAGTATGGGAAGTGAATGTGGACAGGACTGTGTTCCAAAACATCCCCAACAGCACTACTGCGAAGCAGATTTTGTAATTCGTGGAACTGTGTTAAATCGGAATTACACAACAAGAGATGGTATGCCAGACATGGGAACGGGAATGGAAGGGGACATGCCATTCAACTACTACATTGTTTACAAAGTTCAAATCCAAAAGGTCTACAAAGGAGCATCATACTTCAGCGAAGGGATGGACGTTTATATCAAAACAGAAGCCGACAATAATATGTGTGGGATTGGAAACTTAATGAACAGAAAGTCCTA…
	Crinoidea.Cenolia.34.aa.5558.298 ATGTATGGATCATTGGTATTATTCTCATCTCTTCTGATTTTGTTTTTTGGAGCGAAGCAAGGAGATGGATGTAACTGTTTTCCGGTTCACCCGCAACAACAATTCTGTGACGCAGACTTCGTTATCCGAGGGAGAATAGTTGGAAAGAAGGACAGCTTTTCGCCGATGAATAACCAAATTGACAGCGGAGATAACTATATTGATTACAACGTTACCGTCGAAAGGATCTTTAAGGGCCATAGATATATGACGATTCAAACAAACATCGACATTACAGCGGCAAAGGAAGAAAGAAGCTGTGCGGTTAACGATCTGAATGTGCGGGATACCTATCTGTTCGCAGGTAAAGGAAAGAAGGTGTTTCAG…
	Crinoidea.Cenolia.34.aa.9685.5147 ATGAAGGTACTGGTGATATTTCTTGTGTTCTGCAGTCTGCAAGCATCGTTGGCCTGTTACTGTTCATTGGACCATCCACAGAAGAAGTTCTGCAAAGCAGATTATGCAATTCGTGGCAGAATTATTTCTAAGGAGAAGGTATATCCACAAACGAAACCTACACTTTCACCGACCGACGAAACAACCCCACCACCTGTTGTGAACTTCGCAGAGCCTGTTGGATTCGGTCCAGTCGGCTTTGGTGAAATGGCAGATAACCCTAGCTTACCCGGTGACTCAAAACGACCAATTGCTATCAAGTATTTGGTGCGTGTGGAGAAGATTTACAAGGGCAAGGATCTGATGCCTGAGAAGAAGGTTGAAAT…
	Crinoidea.Democrinus.14.m.11917.36 ATGAAATTTGTCGTAATTTGGCTGGTTTTGAGTAGTCTGCAAGCATCATTAGCTTGCTCCTGTGTTGGCTTTACCGATGAAGAGTTGTTCTGTGAAGCAGCTTATGCTTTTCGTGGCAAGATAGTTGCTAAGGTGGATGTATATCTGGAAATGGCATCAAGTGAAACATACCCGGATGAAGTCAAGTATTTGGTACGTGTCGAAGATATTTTTAAGGGGATGGAACTGATCATGTATGAGAAGGTTGAGATTTTTACTGCACCAATGGGTTCCTTCTGTGGTATGCCTGATCTTGAAGTCAACAGCACTTATCTTCTCACAGGTTACGTGAGCGGTAATGACCTTCAACTTGGCCTTTGCAGTT…
	Crinoidea.Democrinus.14.m.1431.818 TATAAACATGCTGTAAAACTGTTAAGCATGAGTTTTATCGCTAACACTCGCAGAACCAACACTCCGAACACTAGTATAGTAACCAATACTGAAAAAATATTTGAGACCAAGATCACAAAAAGATCTCGTTCAAAGATGAAATTAGTCGTAATATTGCTGGTTTTGAGTAGTAGTCTGCAAGCATCTTTGGCTTGCTCATGTGCACTGCCAGACAACGATGAAGATAGGTTCTGTGGCCTAGCTTATGCTATTCGTGGCAAGATACTTTCCGAGGAGAATCCGAATCCAAACCCCCCAAACTTCAGTGACGTCAAGTATTTGGTACGTGTGGAGCAGATTTATAAGGGGGCAGAACTGATCACAG…
	Crinoidea.Democrinus.14.m.5923.323 CATCCACAAGAGCACTACTGCGAAGCAGATTTTGTAATAAGAGGGATAGTGGCAAGTCGCAATTACACGATACATGACGAAATTCCTGACATGGGAACAGGAATGGAAGGTGACATGCCTTTCAATTACCACATTGTTTATAAAGTTCAAATCGAGAAAGTCTTCAAGGGAGCATCGTACTTCAGCGAAGATATGGACGTGTACATTAAGACACAAGCCGACAACAATATGTGCGGGATTGCAAACCTTATGAACAGAAAGTCCTACTTAATTTCAGGTCAGAAAGAAGACGGTATGGTTCTAAATGTAAACGGATGTAATTGGGTCACAGAGTTCAAAAAGCTAACGCAGGCACAGAAGTCAG…
	Crinoidea.Democrinus.14.m.5924.285 CATCCACAAGAGCACTACTGCGAAGCAGATTTTGTAATAAGAGGGATAGTGGCAAGTCGCAATTACACGATACATGACGAAATTCCTGACATGGGAACAGGAATGGAAGGTGACATGCCTTTCAATTACCACATTGTTTATAAAGTTCAAATCGAGAAAGTCTTCAAGGGAGCATCGTACTTCAGCGAAGATATGGACGTGTACATTAAGACACAAGCCGACAACAATATGTGCGGGATTGCAAACCTTATGAACAGAAAGTCCTACTTAATTTCAGGTCAGAAAGAAGACGGTATGGTTCTAAATGTAAACGGATGTAATTGGGTCACAGAGTTCAAAAAGCTAACGCAGGCACAGAAGTCAG…
	Crinoidea.Democrinus.14.m.6949.13639 CTGACACTTGTGGAAGCATCAAACTTGACAAGAAATCAATCTCCGATATTGAAGAGAAACTGTTTAGGAACTCAAATATTATCAAAGATGAAGGTACTAGTAATTTTACTGGTTTTCTGTAGTCTGCAAGCGTCGTTGGCTTGCTACTGTTCACTGGACCATCCACAGAAGAAGTTCTGCAAAGCAGATTATGCTATTCGTGGAAGGATAATCTCTAAAGAGAATGTTTTCCCACATGTGGACCCGACAACGAATGCACCATCCAGCGAAACAACCCCTGCAACAGCAGCAGCAGTCGTCAACTTTGCAGAACCCTTTGGATATGGTCCAGTGGGCTTTGGTGGTATGGACGATAAGTTTGA…
	Crinoidea.Democrinus.14.m.6950.11468 CTGACACTTGTGGAAGCATCAAACTTGACAAGAAATCAATCTCCGATATTGAAGAGAAACTGTTTAGGAACTCAAATATTATCAAAGATGAAGGTACTAGTAATTTTACTGGTTTTCTGTAGTCTGCAAGCGTCGTTGGCTTGCTACTGTTCACTGGACCATCCACAGAAGAAGTTCTGCAAAGCAGATTATGCTATTCGTGGAAGGATAATCTCTAAAGAGAATGTTTTCCCACATGTGGACCCGACAACGAATGCACCATCCAGCGAAACAACCCCTGCAACAGCAGCAGCAGTCGTCAACTTTGCAGAACCCTTTGGATATGGTCCAGTGGGCTTTGGTGGTATGGACGATAAGTTTGA…
	Crinoidea.Gephyrocrinus.23.m.147.18 TGCAATGCGGCCTTTGTTATTCGTGGACGTATCATTAGTAAAGAGGATGTCTACCCTCATGTAGATCCTACAACAGAGGCTCCAATTAGTGAGACCAGCCCACCCACTGTCAATTTTGCCGAGGACCCCGTACTAGGTGGTAACTACATTTCATCATCAAAGCGAATAATTGCCGTTAAGTATATTGTTCGAGTGGAGAAGATTTACAAGGGTGAAGATCTGATGACGGACAAGAAGGTAGAGATCATCACTCCACCAACTGGGTCACTCTGTGGGGTCACTGACCTGGAAATTGAAGGCGTATATCTTCTATCTGGTCGTAAGTGGGAAGATGACCTC------------------------…
	Crinoidea.Gephyrocrinus.23.m.5468.2793 ATGGATAGCTTCCTGGTTTTCTGTGGTATTCTTCTCTTGGTAGGACTGAATGATGCGGAGAGTATGGGAAGCGTGTGTGGAGGCGAATGCGTACAGTATCATGGTCAGGAGCATTATTGTCAAGCTGATTTTGTTATTCGTGGTAAAGTTGCAAGTCGGGAGTATGTAAATAGAGAAGGAATGCCCGATATGGGCACTGGAATGGAAACAGACATGCCTTTTAACCACTACTTAGTGTACAAAGTCACTGTCGAGAAGGCCTACAAAGGACCACTGAACATCGAGGAAGGTACAGACGTTTACATTAGGACAGAAGCTGACAATAATATGTGTGGAATCTCAAGCTTGATGAATGGAAAA…
	Crinoidea.Isometra.36.aa.14903.8723 ATGAAGTTATTGGTAACGTTACTGGTCGTCTGCAGTCTGCAATTATCGTTAGCGTGTTACTGTTCGTTGGATCATCCGCAAAAGAAGTATTGCAAAGCAGATTATGCTATTCGTGGTCGAATAATCTCTAAGGAAAATGTTTACCAACACGTGGAACCAACGACGAAGGCCCCAGTAGAGAGCGTAACATCTCCAGCGATGGTCAGGTTTGCGGAGCCTGTGGGATTCGGCGGTCCAGTTGGTTTCGGTAGTTTGGATGATAAGCCTATGGATCCTAAGCGACCAATCGCGATCAAGTATTTCGTACGTGTGGAGAAGATTTACAAAGGAAAGGATCTTATGACGGACAAGAAGGTTGAGATT…
	Crinoidea.Isometra.36.aa.19824.635 TCGTTTTTTCTTATTTTGATATTATTTCTTGGAGCTAAAATAACCGAAGGATGTAATTGTTCGCCGCTGCACCCACAACAGCAATTTTGTGATGCAGATTTTGTTATCCGAGGCAGAATAGTAGGCAAGAAAGACAGCTTCTTACCTCTCAATAACCAACTCGACAGCGGGGATAATTATATTGATTACAACGTTACCGTTGAGAGGCTCTTTAAGGGACATAGATACATCAAGATACAAACGAACATCGATATCACAACGGCTAAAGACGGAGGAGGATGTAGAATGAATGACCTTAATGTACGCGATACCTATCTCTTTGCAGGTAAGGGAAAGACAATATTTGAGATAAAAAGCTGTGACT…
	Crinoidea.Isometra.36.aa.20365.297 CTTGATCGCGTCTTCTCTTTTGGCAAATATGGTAAAAACTACCCGTCAGTGCATTTGGCTCGGATCATATATATCTACAAAGGGAACGATCTGCTGACGACCTCGAAACTTGTGGAAATATTCTCTACTGACCACAGCTTCGATGAAAATAGTATTTATGTTCTATCAGGTCACATCGATAGTGATAGCGTTCCAAAATCTAAATATTCAAATCTGATTCGGACAAAGATGTTTGAAGGTCGCTTGAACGTCCTCAACGAACATTGGTCAGTAAAATATCCAGAGATAACCCGGCAACAATTCAGAGGATTAAAAGGAATTTATGGCGATAATTGCAATTGTAAAGTTTACGAATGTGATGAAA…
	Crinoidea.Isometra.36.aa.22830.537 ATGATGATGGATAGTTTTCTAGTTTTCTGCGGGTGTCTTCTTTTTGCGGGGCTTATCGAAGCAGGGAGTATGGGGAGCGAATGCGGACAGACGTGTAGTCCAAAACATCCACAAGAACAGTATTGCGAGGCAGATTTTGTTATTAGAGCAGTGGTGGAAAGTCGGAATTACACAGCGAGGGAAGGGATGCCGGACATGGACACAGGAATGGAAGGTGACATGCCGTTCAACTACCACATCATCTACACTGTCCAAATCGAGAAGGTCTTTAAGGGGGCGTCCTACTTCAGCGAGGGGATGGAAATCTACATCAAGACCGAAGCAGATAATAATATGTGCGGTATTGGAAATCTTATGAACAGAA…
	Crinoidea.Isometra.36.aa.22831.525 ATGATGATGGATAGTTTTCTAGTTTTCTGCGGGTGTCTTCTTTTTGCGGGGCTTATCGAAGCAGGGAGTATGGGGAGCGAATGCGGACAGACGTGTAGTCCAAAACATCCACAAGAACAGTATTGCGAGGCAGATTTTGTTATTAGAGCAGTGGTGGAAAGTCGGAATTACACAGCGAGGGAAGGGATGCCGGACATGGACACAGGAATGGAAGGTGACATGCCGTTCAACTACCACATCATCTACACTGTCCAAATCGAGAAGGTCTTTAAGGGGGCGTCCTACTTCAGCGAGGGGATGGAAATCTACATCAAGACCGAAGCAGATAATAATATGTGCGGTATTGGAAATCTTATGAACAGAA…
	Crinoidea.Isometra.36.aa.27049.1008 ACAAGTTATTGTGAATCAGATTATGTAATAAAAGCTAAAGTAATAGAGAAGACGAAATTCAAGGATCCAGATTACGTAGACCCCACAGAAGATACCCTCTACCCAAGCTGGGGCACCATCTGGGGCGGAATGGACCAATACATACCAGAAGCGCACAAAATCAAATACACGGTCTACGTTGAGAAAGTTTACAAAGGCGAGCAGTACGCTACAAGGAAAACGAAGATCGAGTTGGAGACGTCGGCTAGCTCTGGAATTTGCGGTATCACATATTTAAAAGAAGGCGAAAGATATCTTATTGGAGGTGTTCTTGATGATGATACTAAGGAATTTAACATCGCCCTCTGTAATACGTGGATCGAG…
	Crinoidea.Isometra.36.aa.27050.1096 ACAAGTTATTGTGAATCAGATTATGTAATAAAAGCTAAAGTAATAGAGAAGACGAAATTCAAGGATCCAGATTACGTAGACCCCACAGAAGATACCCTCTACCCAAGCTGGGGCACCATCTGGGGCGGAATGGACCAATACATACCAGAAGCGCACAAAATCAAATACACGGTCTACGTTGAGAAAGTTTACAAAGGCGAGCAGTACGCTACAAGGAAAACGAAGATCGAGTTGGAGACGTCGGCTAGCTCTGGAATTTGCGGTATCACATATTTAAAAGAAGGCGAAAGATATCTTATTGGAGGTGTTCTTGATGATGATACTAAGGAATTTAACATCGCCCTCTGTAATACGTGGATCGAG…
	Crinoidea.Isometra.36.aa.29100.876 ATGGCGATCACTACGCAATTGCTAACTTTTCTCGGACTGATTTTTATCTCAAGTTTTTGCGTTGTGAAGTCATGTACTTGTCTGCCTGCTCATCCACAGGATCATTTTTGCAAATCTAATTTTGTTATCAGAGCAAAAGTAGTTCCATATTACTCAAAAATCGGACATTCGATCTTTACAAAACGGCATAAAAACGACGTAATTTTGCCAACAGCACCATCAAGTGGTTCGAGTAATCCCGACGAACCTTTCAAACATTGGCAGATCCGCATTAAGAAAGTCTATAAAGGAGAAGAATTTATAGTCAATGGCGCTGAAGTG-------------------------------------------…
	Crinoidea.Isometra.36.aa.43472.10 AAGCATCCACAAGAACACTTTTGTGAGGCTGACTTCGTTTTAAGAGGTCGAATAATAAGTTCCCGTGAAGTTCTCTACAATTCGTCAAACGGCAAACTTCTCGAAGACAACTCTGAAGAAGGCGGTACGGAATCGTTCACGGTACTACCTAACGTAACGATCGGGTATTATGACGTAATCAAGAGGGGAACGATATTCAAAATCTCAGTAAGAAACGTTTATAAAGGTATCGACCATGTCAGCGAGAATTCAGAAACAGAAATCTTTACAACAGCCGACACAAATATGATGTCAAGAAAAAAGGCGCGAAAGACCTACATCCTAACAGGTTTTGTACGACGCTCAAGTATTCCGATGGAATACAG…
	Crinoidea.Oligometra.13.m.14134.978 ATGCACACAGGTGGCTTTTTGGATAGGTTTTTATACTTTAAGCATAACAATATGAATGGATTTGTGGTGTTGCGATTCCTTTTTCTTTTGGTAACGATTCTTGACGCTAAAGCTGTGTCCGGATGTAACTGTTCGCCATTGCATCCGCAACAACAGTTTTGTGATGCAGATTTTGTTATCCGAGGGAGAATAGTTGGTAAAAAAGACAGCTTTTTGCCACTGAACAACCAACTTGACAGCGGAGATAGCTATATTGATTACAATGTTACAGTTGAACGCATCTTTAAAGGTCACAAGTACATGAAGATACAAACGAACATAGACATAACGACAGCAAAGGAGGACGGACGATGTGGTATCAAT…
	Crinoidea.Oligometra.13.m.24240.2175 ATGGATAGAATAACATGGATTTGTTTTGTGTGGTTTTTGGTGGGTTCAACAAGGAGCTGTAACCCTTCACAGAGACTGCAGAGGCACCCTCAAGAGCAATATTGTAACAGTCAATTTGTAATTCGAGCCAAAATACTGAAGAAAACATCCCTGTATGATTACATGGTGAGACACTGTCTAGAGAATGACACACCTAAATCAGCAGACGACATGTGGACAAAGACCGACCAATCAGGCTATACATACTTAGATTCGCGCGCAAAATCTTGTCCTTTAAGTAAGAAATACATCGAAAAGTTTCTAAATAATATAAAAGAACTCGGTCTTGAGATAGATAAAAACAAGCAAGAAACAACTGATGA…
	Crinoidea.Oligometra.13.m.27494.2700 ATGTCAAATTTTGGAATCATTTCATGTTTAGCAACACTTTTTGTGTTTATGTTGGAATTGCAGGTGATATTTGGCTGTCAGTGTGGAATGCCAAAACATCCACAAACAAGTTATTGTGAATCTGATTATGTAATAAAAGCTAAAGTAATAGAGAAGACAAAATTCAAAGATCCAGACTATGTTGAGCCAACAGAAGACACACTGTACCCAAGCTGGGACAACATCTGGGGTGGTGGAATGGACCAATATGTTCCTGAAGCACATAAAATCAAGTACACTGTGTACGTAGAAAAGGTTTACAAAGGTGAGCAGTACGCTGCAAGAAAAACAAAGATAGAATTGGAAACTTCAGCAAGCTCTGG…
	Crinoidea.Oligometra.13.m.27496.2727 ATGTCAAATTTTGGAATCATTTCATGTTTAGCAACACTTTTTGTGTTTATGTTGGAATTGCAGGTGATATTTGGCTGTCAGTGTGGAATGCCAAAACATCCACAAACAAGTTATTGTGAATCTGATTATGTAATAAAAGCTAAAGTAATAGAGAAGACAAAATTCAAAGATCCAGACTATGTTGAGCCAACAGAAGACACACTGTACCCAAGCTGGGACAACATCTGGGGTGGTGGAATGGACCAATATGTTCCTGAAGCACATAAAATCAAGTACACTGTGTACGTAGAAAAGGTTTACAAAGGTGAGCAGTACGCTGCAAGAAAAACAAAGATAGAATTGGAAACTTCAGCAAGCTCTGG…
	Crinoidea.Oligometra.13.m.28843.476 ATGAAATTTGTTTCCACAGTTTTAAGAGGGCGAATAATCAGTTCTCGTCAAGTTCTTTATAATTCTTCAAATGGCCAACTCTTTTTTGAGGAAAGTTTTGAAGGCGGTGACGTAGAATCATTAAACAACCGACCTAATGTAAGTCTTGAACATCATGACGTCATCAAAAGAGGCACAATCTTCAAGATATCGGTACGCAATGTTTATAAAGGATTTGATCATGTCAACGACAATTCAGAAACAGAAGTCTTTACGACGGCCAACACAAATTTGATGTCGAGAAAAAAGGCCCGAAAGACGTATGTAATGACAGGTTTTGTACATCGTTCAAGTATTCCAATGGAATATAGCCATTGTTCGTGG…
	Crinoidea.Oligometra.13.m.28844.499 ATGATGGACTCACTATTTGTGTATACCGTTTTGCTTATTGTCAGTGTTTCGTTATCGTTTGCCTGTCATCGTTATATAGCTGCCGACTCTAATTTCTATGTTCACAAACATCCACAGGAGCATTTTTGTGAAGCAGACTTTGTTTTAAGAGGGCGAATAATCAGTTCTCGTCAAGTTCTTTATAATTCTTCAAATGGCCAACTCTTTTTTGAGGAAAGTTTTGAAGGCGGTGACGTAGAATCATTAAACAACCGACCTAATGTAAGTCTTGAACATCATGACGTCATCAAAAGAGGCACAATCTTCAAGATATCGGTACGCAATGTTTATAAAGGATTTGATCATGTCAACGACAATTCAGAA…
	Crinoidea.Oligometra.13.m.29886.1833 ATGCGGTCAATACAAGCAGCTAAAATATTAAGTTTAACTGTGATTCTGACGAGCATTACATCATCTATCTTTGCGTGTCCATGTCAACAGAAACATCCACAATACCACTATTGTGTATCAGATTTTGTATTCCAAGCACGCATAGATGAATTTGGTGAAGTGCTAAAGAAAAGCTTAGAAGAGCCGTTAGAACAACTAAAAAAACAACCACCACCACCAGCAGAAACAACCACAGCACAGACAACATCAACAACAACAACGTCAACAATAACGTCAACACTGACGGCTTCAACACCAACAGTGTTCCCAGTACACATGGATGAATTTGGTGGAGTGCTAGAGAAAACTTTAGAAGACCTTGT…
	Crinoidea.Oligometra.13.m.29889.1953 ATGCGGTCAATACAAGCAGCTAAAATATTAAGTTTAACTGTGATTCTGACGAGCATTACATCATCTATCTTTGCGTGTCCATGTCAACAGAAACATCCACAATACCACTATTGTGTATCAGATTTTGTATTCCAAGCACGCATAGATGAATTTGGTGAAGTGCTAAAGAAAAGCTTAGAAGAGCCGTTAGAACAACTAAAAAAACAACCACCACCACCAGCAGAAACAACCACAGCACAGACAACATCAACAACAACAACGTCAACAATAACGTCAACACTGACGGCTTCAACACCAACAGTGTTCCCAGTACACATGGATGAATTTGGTGGAGTGCTAGAGAAAACTTTAGAAGACCTTGT…
	Crinoidea.Oligometra.13.m.29892.1840 ATGCGGTCAATACAAGCAGCTAAAATATTAAGTTTAACTGTGATTCTGACGAGCATTACATCATCTATCTTTGCGTGTCCATGTCAACAGAAACATCCACAATACCACTATTGTGTATCAGATTTTGTATTCCAAGCACGCATAGATGAATTTGGTGAAGTGCTAAAGAAAAGCTTAGAAGAGCCGTTAGAACAACTAAAAAAACAACCACCACCACCAGCAGAAACAACCACAGCACAGACAACATCAACATCAAAAACAACGTCAACATTAACGTCAACACTGACGGCTTCAACACCGGAGGCTTCAACACCAACAGTTTTCCCATTACACATGGATGAATTTAGTGGAGTGCTAGAGAA…
	Crinoidea.Oligometra.13.m.29894.1960 ATGCGGTCAATACAAGCAGCTAAAATATTAAGTTTAACTGTGATTCTGACGAGCATTACATCATCTATCTTTGCGTGTCCATGTCAACAGAAACATCCACAATACCACTATTGTGTATCAGATTTTGTATTCCAAGCACGCATAGATGAATTTGGTGAAGTGCTAAAGAAAAGCTTAGAAGAGCCGTTAGAACAACTAAAAAAACAACCACCACCACCAGCAGAAACAACCACAGCACAGACAACATCAACATCAAAAACAACGTCAACATTAACGTCAACACTGACGGCTTCAACACCGGAGGCTTCAACACCAACAGTTTTCCCATTACACATGGATGAATTTAGTGGAGTGCTAGAGAA…
	Crinoidea.Oligometra.13.m.37458.17368 ATGAAGTTATTGGTAACGGTACTTGTTGTCTGCAGTTTGCAGCTATCATTAGCATGCTACTGTTCTTTGGATCATCCACAGAAAAAGTTCTGCAAAGCGGATTATGCTATTCGTGGCCGAATAATGTCTAAAGAAAATGTTTACCAACACATGGAACCAACAACAAAGGCACCGGTAGAGAGTGAAACAACTCCACCAATGGTCAGATATGCAGAGCCTGTAGGATTTGGTGGTCCAATTGGATTTGGTGCTTTAGATGACAAGCCAATCGATTCTAAGAGACCAATTGCTATCAAATACTTTGTTCGAGTTGAAAAAATTTACAAAGGAAAGAATCTTATGACAGATAAGAAAGTTGAGA…
	Crinoidea.Oligometra.13.m.66790.7775 ATGGCGATTACGACGCATTTGCTTTTTTTTCTTGGACTGATCTTTATCTCAAGTTTTTGTGTTGTGAAGTCTTGTACATGTCTACCTGCCCATCCACAGGAACATTTTTGCAAATCAAATTTCGTTATCAGAGCAAAAGTAGTTCCTCAATACTCAAAAGCTGGATATTCAATCTTCACGAAAAGACATAAAAATGATGTAATATTACCAACAGTGCCCTCAAGTGGTTCAAGTAATGTTGACGAAGCTTATAAACATTGGAAGGTTCGTGTTAAGAAAGTTTATAAAGGAGCCGAATTTATTGCAAATGGTGCACAGGTGAACCTTTACACAGCAAAATTTGGCTCCCTGTGCGGCGTAAC…
	Crinoidea.Oligometra.13.m.66791.4158 ATGGCGATTACGACGCATTTGCTTTTTTTTCTTGGACTGATCTTTATCTCAAGTTTTTGTGTTGTGAAGTCTTGTACATGTCTACCTGCCCATCCACAGGAACATTTTTGCAAATCAAATTTCGTTATCAGAGCAAAAGTAGTTCCTCAATACTCAAAAGCTGGATATTCAATCTTCACGAAAAGACATAAAAATGATGTAATATTACCAACAGTGCCCTCAAGTGGTTCAAGTAATGTTGACGAAGCTTATAAACATTGGAAGGTTCGTGTTAAGAAAGTTTATAAAGGAGCCGAATTTATTGCAAATGGTGCACAGGTGAACCTTTACACAGCAAAATTTGGCTCCCTGTGCGGCGTAAC…
	Crinoidea.Oligometra.13.m.66792.5523 ATGGCGATTACGACGCATTTGCTTTTTTTTCTTGGACTGATCTTTATCTCAAGTTTTTGTGTTGTGAAGTCTTGTACATGTCTACCTGCCCATCCACAGGAACATTTTTGCAAATCAAATTTCGTTATCAGAGCAAAAGTAGTTCCTCAATACTCAAAAGCTGGATATTCAATCTTCACGAAAAGACATAAAAATGATGTAATATTACCAACAGTGCCCTCAAGTGGTTCAAGTAATGTTGACGAAGCTTATAAACATTGGAAGGTTCGTGTTAAGAAAGTTTATAAAGGAGCCGAATTTATTGCAAATGGTGCACAGGTGAACCTTTACACAGCAAAATTTGGCTCCCTGTGCGGCGTAAC…
	Crinoidea.Oligometra.13.m.99260.6905 ATGGACAATTTTGTAGTATTCTGTGGGTGCATTCTTTTTGCGGCATTGTCTGATGCCGGAAGCATGGGAAGTAAATGTGGATTCAACTGTAGCCCAAAACATCCCCAAGAGCTGTACTGTGAGGCAGAATTTGTCATTAGAGGTGTCGTAGAAAATCGGAATTACACCACAAGGGAAGGAATGCCAGAAATGGGAACAGGAATGGAGGGAGATATGCCATTCAATTATCAAATTATCTACACTGTCAAAATTGAGAAGGTCTTTAAAGGACCAGAGTATTTCAGTGATGGTATGGAACTCCACATAAAAACAGAGGCTGACAATAACATGTGTGGAATTGGAAATTTGATGAACAGAAAGTC…
	Crinoidea.Oligometra.13.m.99261.7597 ATGGACAATTTTGTAGTATTCTGTGGGTGCATTCTTTTTGCGGCATTGTCTGATGCCGGAAGCATGGGAAGTAAATGTGGATTCAACTGTAGCCCAAAACATCCCCAAGAGCTGTACTGTGAGGCAGAATTTGTCATTAGAGGTGTCGTAGAAAATCGGAATTACACCACAAGGGAAGGAATGCCAGAAATGGGAACAGGAATGGAGGGAGATATGCCATTCAATTATCAAATTATCTACACTGTCAAAATTGAGAAGGTCTTTAAAGGACCAGAGTATTTCAGTGATGGTATGGAACTCCACATAAAAACAGAGGCTGACAATAACATGTGTGGAATTGGAAATTTGATGAACAGAAAGTC…
	Crinoidea.Oligometra.13.m.99262.4760 ATGGACAATTTTGTAGTATTCTGTGGGTGCATTCTTTTTGCGGCATTGTCTGATGCCGGAAGCATGGGAAGTAAATGTGGATTCAACTGTAGCCCAAAACATCCCCAAGAGCTGTACTGTGAGGCAGAATTTGTCATTAGAGGTGTCGTAGAAAATCGGAATTACACCACAAGGGAAGGAATGCCAGAAATGGGAACAGGAATGGAGGGAGATATGCCATTCAATTATCAAATTATCTACACTGTCAAAATTGAGAAGGTCTTTAAAGGACCAGAGTATTTCAGTGATGGTATGGAACTCCACATAAAAACAGAGGCTGACAATAACATGTGTGGAATTGGAAATTTGATGAACAGAAAGTC…
	Crinoidea.Oligometra.13.m.99263.7620 ATGGACAATTTTGTAGTATTCTGTGGGTGCATTCTTTTTGCGGCATTGTCTGATGCCGGAAGCATGGGAAGTAAATGTGGATTCAACTGTAGCCCAAAACATCCCCAAGAGCTGTACTGTGAGGCAGAATTTGTCATTAGAGGTGTCGTAGAAAATCGGAATTACACCACAAGGGAAGGAATGCCAGAAATGGGAACAGGAATGGAGGGAGATATGCCATTCAATTATCAAATTATCTACACTGTCAAAATTGAGAAGGTCTTTAAAGGACCAGAGTATTTCAGTGATGGTATGGAACTCCACATAAAAACAGAGGCTGACAATAACATGTGTGGAATTGGAAATTTGATGAACAGAAAGTC…
	Crinoidea.Oligometra.13.m.99264.4303 ATGGACAATTTTGTAGTATTCTGTGGGTGCATTCTTTTTGCGGCATTGTCTGATGCCGGAAGCATGGGAAGTAAATGTGGATTCAACTGTAGCCCAAAACATCCCCAAGAGCTGTACTGTGAGGCAGAATTTGTCATTAGAGGTGTCGTAGAAAATCGGAATTACACCACAAGGGAAGGAATGCCAGAAATGGGAACAGGAATGGAGGGAGATATGCCATTCAATTATCAAATTATCTACACTGTCAAAATTGAGAAGGTCTTTAAAGGACCAGAGTATTTCAGTGATGGTATGGAACTCCACATAAAAACAGAGGCTGACAATAACATGTGTGGAATTGGAAATTTGATGAACAGAAAGTC…
	Crinoidea.Oligometra.13.m.99265.6881 ATGGACAATTTTGTAGTATTCTGTGGGTGCATTCTTTTTGCGGCATTGTCTGATGCCGGAAGCATGGGAAGTAAATGTGGATTCAACTGTAGCCCAAAACATCCCCAAGAGCTGTACTGTGAGGCAGAATTTGTCATTAGAGGTGTCGTAGAAAATCGGAATTACACCACAAGGGAAGGAATGCCAGAAATGGGAACAGGAATGGAGGGAGATATGCCATTCAATTATCAAATTATCTACACTGTCAAAATTGAGAAGGTCTTTAAAGGACCAGAGTATTTCAGTGATGGTATGGAACTCCACATAAAAACAGAGGCTGACAATAACATGTGTGGAATTGGAAATTTGATGAACAGAAAGTC…
	Crinoidea.Phrixometra.35.aa.4408.5800 ATGAAGTTATTGGTAACGTTACTAATCGTCTGCAGTCTGCAATTATCGTTAGCATGTTACTGTTCGTTGGATCATCCGCAAAAGAAGTATTGCAAAGCCGATTATGCTATTCGTGGTCGAATAATGTCTAAGGAAAACGTTTACCAACACGTGGAACCAACGACAAAGGCCCCAGTAGAGAGTGCAACATCTCCGCCGATGGTCAGGTTCGCGGAGCCCGTGGGATTCGGAGGTCCAGTTGGTTTTGGTGGTTTGGATAATAAGCCTATGGACCCTAAGCGACCAATCGCGATCAAGTATTTTGTACGTGTGGAGAAGATTTATAAAGGAAAGGATCTTATGACAGACAAGAAGGTAGAGA…
	Crinoidea.Phrixometra.35.aa.8209.354 ATGGACGGCGACATGCCATTCAACTATCACATCATCTACACTGTCCAAATCGAGAAGGTCTTTAAGGGGGCGTCCTACTTCACAGAAGGAATGGAAATCTACATCAAGACCGAAGCAGATAATAATATGTGCGGTATTGGGAATCTTATGAACAGAAAATCGTACTTGATTTCAGGTCAGAAAGAAGAGGACATAATGTTAAACATCAATGGATGCAATTGGGTCAGAGAATTTAAGCAGCTGACGTCTGCGCAGAAATCAGGGGTGAAACGATATTACGGAGCAAACTGCAACTCATGCGAGATTGAAGCTTGTAATAAAAGCACAAGCAAATGCAAACCATCAGCAAAGACGAGGTGTGC…
	Crinoidea.Phrixometra.35.aa.8210.250 ATGGACGGCGACATGCCATTCAACTATCACATCATCTACACTGTCCAAATCGAGAAGGTCTTTAAGGGGGCGTCCTACTTCACAGAAGGAATGGAAATCTACATCAAGACCGAAGCAGATAATAATATGTGCGGTATTGGGAATCTTATGAACAGAAAATCGTACTTGATTTCAGGTCAGAAAGAAGAGGACATAATGTTAAACATCAATGGATGCAATTGGGTCAGAGAATTTAAGCAGCTGACGTCTGCGCAGAAATCAGGGGTGAAACGATATTACGGAGCAAACTGCAACTCATGCGAGATTGAAGCTTGTAATAAAAGCACAAGCAAATGCAAACCATCAGCAAAGACGAGGTGTGC…
	Crinoidea.Promachocrinus.37.aa.11244.10410 AAAGCAGATTATGCTATTCGCGGTCGGATAATCTCTAAAGAGAATGTTTACCAACATGTGGAACCAACGACGAAGGCCCCAGTTGAAGACAAAACATCCCCACCGATGGTAAGGTTTGCAGAGCCTGTAGGATACGGCGGTCCAGTGGGTTACGGTGGTCCAGTCGGTTACGATGATAAGCCTGACTCTAAGCGACCAATCGCGATCAAGTATTTTGTACGTGTGGAGAAGATTTACAAAGGAAAGGACCTTATGGCAGACAAGAAGGTTGAGATTATTACGCCACCAACGGATTCACTCTGCGGGGTCATGAACCTAGATGTCGACAGTGTCTATCTTCTTTCAGGTCGCAAGTG…
	Crinoidea.Promachocrinus.37.aa.2043.52 AAGGACTTTTATATTAGGTATCGCGTGAAAGTTACAAAAGTATTCAAAGGTTTGATAGATAGCGGTCATGCGGAACTGTTCACGTTAGCGGATATGAACGACTGTGGATTGAAACATTTGCGCAACAGTACATCGTATCTCTTTACTGTTAACGAAGCAGACGACGGAAGGATGTATGCAACCAATTGTGACTGGGTGCCAGAATATGAAGAACTCACAGAAGCGCAACTGTCTGGCCTTCGTAAAACATATGGAAAATCCTGCAAAGAATGTCAGAATTCCGATGATTGTTCAAATGATCCCTGGTATGCTGAGTGTGATGAAAAATACTCTAGTTGCATACGTCGTCCGCTTAGCCAA…
	Crinoidea.Promachocrinus.37.aa.2462.64 AAGTATGCCAATGTTATTCAGACAAAGATGTTTGAAGGTCGCCTGAACGTTCTTAATGAACACTGGGCAGTGAAATATCCTGAGATAACCCGGCAACAATTCAGAGGATTAAAGGGGATTTACGCCAGTAATTGCAATTGTAAAGTTTACGAATGTGAAAACACCAAAGAATGCAATCACACAACGAAGAAGAAGAAGAAAAAAAACAAGAAAAGCAGAAAGGACAAAAATAAGAAATCAAAATTGCGACCAATTAAAAACGTAAATCAAACTGAACTTATGAGCACGCAGTGTGAATGGGTGCCGTCGCATAACACGTGCGCATATTTTTTTGGATCATGTGTTTACACGGAAACAGAA…
	Crinoidea.Promachocrinus.37.aa.4393.714 ATGAATATGATGGATAGTTTTCTTGTTATCTGTGGGTGTCTTCTTTTTGCGGGGCTGATAGAAGCTGGGAGTATGGGAAGTGAGTGTGGATCTAACTGCAGTCCTAAGCATCCCCAAGAGCAGTATTGCGAGGCAGATTTTGTGATTAGAGGAGTGGTGGCCAGTAGAAATTACACATCAAGGGAAGGGATGCCGGAGATTGAAGATGGAATGGACATGCCGTTCAACTACTACCTCGTATACACTGTCCAAATCGAAAAGGTCTTCAAGGGGGCATCCTATTTTAGCGAAGGGATGGACATCTACATCAAGACCGAAGCAGATAATAATATGTGCGGGATTGGAAATCTGATGAACAG…
	Crinoidea.Promachocrinus.37.aa.8392.1792 AAAGCCAAAGTGATGGAGAAGACGAAATTCAAGGACCCTGACTACCTTGAACCCACAGAAGACACACTCTACCCAAGCTTTGCTAACATCTGGGGCGGCATGGACCAGTACATTCCCGAAGCACACAAAATCAAGTACGTCGTATACGTTGAGAAGGTATACAAAGGAGATCAATACGCATCAAGGAAAACAAAGATTGAGTTGGAGACGTCGGCGAGTTCTGGAATTTGTGGTATCACATATTTAAAAGAAGGCGAAAGATATCTTATTGGAGGTGTTCTTGATGATGACACTAAGGAATTTAACATCGCCCTCTGTAACACATGGATCGAGAAATTTGATGATGTCTCAAAGAGCC…
	Crinoidea.Promachocrinus.37.aa.8393.1801 AAAGCCAAAGTGATGGAGAAGACGAAATTCAAGGACCCTGACTACCTTGAACCCACAGAAGACACACTCTACCCAAGCTTTGCTAACATCTGGGGCGGCATGGACCAGTACATTCCCGAAGCACACAAAATCAAGTACGTCGTATACGTTGAGAAGGTATACAAAGGAGATCAATACGCATCAAGGAAAACAAAGATTGAGTTGGAGACGTCGGCGAGTTCTGGAATTTGTGGTATCACATATTTAAAAGAAGGCGAAAGATATCTTATTGGAGGTGTTCTTGATGATGACACTAAGGAATTTAACATCGCCCTCTGTAACACATGGATCGAGAAATTTGATGATGTCTCAAAGAGCC…
	Crinoidea.Ptilometra.33.aa.10842.227 CTGTATTGGAATGTGATTCGAGCAAAGATGTTTGAAGGTCGATTGAACGTCCTCAATGAACATTGGGCTGTCAAATATCCTGAAATTACCCGGCAACAATTTAGAGGGTTAAAAGGAATTTATGCCAGCAACTGCCAATGCAATGTATACGAATGTGAAGCAAGAGAAGGATGCAGCCATAGAACAAAGCAAAATAAAAAGAAAAAAAAAAGCAAAAAGAACAAAAATAAGAAATCAAGGTTGCGTTTAATAAAAAGCGTAAATCAAACTGAACTTTTAAGTACGCAGTGTGAATGGGTGCCATCGCATAATACGTGTGCGTACTTTTTTGGTTCTTGCGTTTACACGGAAACAGAAGGTTG…
	Crinoidea.Ptilometra.33.aa.10963.4889 ATGGCAAACTCTGGAATCATTTTATGTTTAGCAACACTATGTGTGTTTATGTTGGAATTGCAGGTGATACTAGCATGTCAGTGTGGAATGCCAAAACATCCACAAAAGAGTTTTTGTGAATCGGATTATGTAATAAAAGTAAAGGTAATAGAGAAGACAAAATTCAAGGACCCAAGTTACATCGAACCAACAGAAGACACCCTCTACCCAAGTTTTGACATCTGGGGAGGCTATGATACATATGTTCCCGAAGCACACAAAATCAAGTACACAGTCTACGTTGAGAAGGTTTACAAAGGTGAACAGTACACTTCACGAAAAGCAAAGATTGAGTTGGAAACTTCAGCTAGTTCAGGAATCT…
	Crinoidea.Ptilometra.33.aa.18589.238 ATGGCGATTACTACACAATTGCTAACTTTTCTTGGACTGATTTTTATCTCAAGTTTTTGCGTTGTGAAGTCATGTACATGTTTGCCAGCTCATCCTCAGGATCATTTTTGCAAATCTAATTTTGTTATCAGAGCAAAAGTAGTTCCATTTTACTCAAAAATTAGAGATTCAATCGGGCATTCAATCTTCACAAAAAGGCATAAAAATGACGTTCTTTTGCCAACACTGCCTTCAAGTGGTTCAAGTAATCCTGAAGAACCTTTCAAACATTGGAAAATCCGCATTAAGAAAGTCTATAAAGGCGAAGAATTTATTGCCAATGGAGCTGAAGCTAGCATTTACACGTCCATTTTCGATTCCCT…
	Crinoidea.Ptilometra.33.aa.18590.191 ATGGCGATTACTACACAATTGCTAACTTTTCTTGGACTGATTTTTATCTCAAGTTTTTGCGTTGTGAAGTCATGTACATGTTTGCCAGCTCATCCTCAGGATCATTTTTGCAAATCTAATTTTGTTATCAGAGCAAAAGTAGTTCCATTTTACTCAAAAATTAGAGATTCAATCGGGCATTCAATCTTCACAAAAAGGCATAAAAATGACGTTCTTTTGCCAACACTGCCTTCAAGTGGTTCAAGTAATCCTGAAGAACCTTTCAAACATTGGAAAATCCGCATTAAGAAAGTCTATAAAGGCGAAGAATTTATTGCCAATGGAGCTGAAGCTAGCATTTACACGTCCATTTTCGATTCCCT…
	Crinoidea.Ptilometra.33.aa.18591.91 AATGACTATGAGATTACAATATATATCTCAAGTTTTTGCGTTGTGAAGTCATGTACATGTTTGCCAGCTCATCCTCAGGATCATTTTTGCAAATCTAATTTTGTTATCAGAGCAAAAGTAGTTCCATTTTACTCAAAAATTAGAGATTCAATCGGGCATTCAATCTTCACAAAAAGGCATAAAAATGACGTTCTTTTGCCAACACTGCCTTCAAGTGGTTCAAGTAATCCTGAAGAACCTTTCAAACATTGGAAAATCCGCATTAAGAAAGTCTATAAAGGCGAAGAATTTATTGCCAATGGAGCTGAAGCTAGCATTTACACGTCCATTTTCGATTCCCTTTGCGGTGTTACGACATTAGTA…
	Crinoidea.Ptilometra.33.aa.18592.138 AATGACTATGAGATTACAATATATATCTCAAGTTTTTGCGTTGTGAAGTCATGTACATGTTTGCCAGCTCATCCTCAGGATCATTTTTGCAAATCTAATTTTGTTATCAGAGCAAAAGTAGTTCCATTTTACTCAAAAATTAGAGATTCAATCGGGCATTCAATCTTCACAAAAAGGCATAAAAATGACGTTCTTTTGCCAACACTGCCTTCAAGTGGTTCAAGTAATCCTGAAGAACCTTTCAAACATTGGAAAATCCGCATTAAGAAAGTCTATAAAGGCGAAGAATTTATTGCCAATGGAGCTGAAGCTAGCATTTACACGTCCATTTTCGATTCCCTTTGCGGTGTTACGACATTAGT…
	Crinoidea.Ptilometra.33.aa.29919.3702 GCTTTTGAATTCTTTTTCGGCTACATAGTAATCGTTGAGATTAAGTTTTATACAGATAATTATCTTTTTAAATTTCATAAAAGCAAATTACATCCAATGATGGATAGTTTTCTTGTTTTCGGTTGTTGCCTTCTTTTTGTGGGGCTCATAGAAGCTGGAAGTATGGGAAGTGAATGTGGTTTTAATTGTACTCCTAAACATCCTCAACAAAAGTACTGTGAAGCAGATTTTGTGATCAGAGGGGTGGTACAAAAAAGAAATTACACATCAAGAGAAGGAATGCCAGAGATGGGAACAGGAATGGGAGGTGATGTGCCGTCCAACTATTACATAATCTATACAGTGGAAATCGAGAAAGTCT…
	Crinoidea.Ptilometra.33.aa.32586.846 ATGAGGTCTTCACAAGCAGCTTTAATTTTAAGTTTATCAGTGATTTTGACGTGCATAACATCCACGGTTTTTGCATGTACGTGCCAACCGAAACATCCTCAATATCACTATTGTATGTCCGATTTTGTTTTCCAAGCAGTTATAATTGGTGATGATGAAGTAACAAAAAGTTGGTTAGAAACACCAAAAGAATTTGAAAAATTATCACCTACTGAAAAACTCACAACAGCAGCAACGACCCAAAGTTTCTCAACAGAAATAACTACATCAATAAATGAGCAAATAAATGCTACATTATCAACAGAAAACTCAACATTGATTGTGAATACTGTGTCAATAGATTTAGAAAAATGGAACACGAC…
	Crinoidea.Ptilometra.33.aa.32587.258 ATGAGGTCTTCACAAGCAGCTTTAATTTTAAGTTTATCAGTGATTTTGACGTGCATAACATCCACGGTTTTTGCATGTACGTGCCAACCGAAACATCCTCAATATCACTATTGTATGTCCGATTTTGTTTTCCAAGCAGTTATAATTGGTGATGATGAAGTAACAAAAAGTTGGTTAGAAACACCAAAAGAATTTGAAAAATTATCACCTACTGAAAAACTCACAACAGCAGCAACGACCCAAAGTTTCTCAACAGAAATAACTACATCAATAAATGAGCAAATAAATGCTACATTATCAACAGAAAACTCAACATTGATTGTGAATACTGTGTCAATAGATTTAGAAAAATGGAACACGAC…
	Crinoidea.Ptilometra.33.aa.32588.812 ATGAGGTCTTCACAAGCAGCTTTAATTTTAAGTTTATCAGTGATTTTGACGTGCATAACATCCACGGTTTTTGCATGTACGTGCCAACCGAAACATCCTCAATATCACTATTGTATGTCCGATTTTGTTTTCCAAGCAGTTATAATTGGTGATGATGAAGTAACAAAAAGTTGGTTAGAAACACCAAAAGAATTTGAAAAATTATCACCTACTGAAAAACTCACAACAGCAGCAACGACCCAAAGTTTCTCAACAGAAATAACTACATCAATAAATGAGCAAATAAATGCTACATTATCAACAGAAAACTCAACATTGATTGTGAATACTGTGTCAATAGATTTAGAAAAATGGAACACGAC…
	Crinoidea.Ptilometra.33.aa.32589.520 ATGAGGTCTTCACAAGCAGCTTTAATTTTAAGTTTATCAGTGATTTTGACGTGCATAACATCCACGGTTTTTGCATGTACGTGCCAACCGAAACATCCTCAATATCACTATTGTATGTCCGATTTTGTTTTCCAAGCAGTTATAATTGGTGATGATGAAGTAACAAAAAGTTGGTTAGAAACACCAAAAGAATTTGAAAAATTATCACCTACTGAAAAACTCACAACAGCAGCAACGACCCAAAGTTTCTCAACAGAAATAACTACATCAATAAATGAGCAAATAAATGCTACATTATCAACAGAAAACTCAACATTGATTGTGAATACTGTGTCAATAGATTTAGAAAAATGGAACACGAC…
	Crinoidea.Ptilometra.33.aa.42605.693 ATGAATGGATTAGTGGTATTAAGATTGTTATTTCTTCTGGTATTGTTTCTTGGAGCTAAAATAACGGAGGGATGTAGCTGTCCACCTATGCATCCCCAACAACAATTTTGTGATGCAGATTTCGTAATCCGAGGAAGAATAGTGGGCAAGAAGGACAGTGTTTTGCCTCTAAATAACCAACTTGACAGTGGAGATAATTATATTGACTACAATGTTACTGTAGAGAGAATCTTTAAAGGGCATAGATACATCACGATACAAACAAATATTGACATAACAACAGTTAAGGAAGATGGAAGATGTGGAGTTAACGATCTCAATGTTCGCGATACATATCTTTTTGCAGGTAAGGGGACCAAAGT…
	Crinoidea.Ptilometra.33.aa.48311.63 CATCCACAAGAACACTACTGTGAGGCTGATTTTGTTTTAAGAGGCCGAATAATAAGCTCTCGTCAAGTCCTCTACAACTCGTCAAACGGTCATCTTCTTGAAGACAACTTTGAAGACGGTGGCGTCGAATCTTTAGTCATACAGCCTAACGTCACGTTCGGGTATTATGACGTAATCAAAAAAGGCACGATATTTAAAATCTCAGTAAGAAACGTTTATAAAGGATATGAACATGTCAGCGAGAACTCAGAAACAGAAATCTTTACGACGGCCAATACAAATATAATGACAAGAAAAAAGGCACGTAAGACCTACATACTGACAGGTTTTGTAAGACGTTCTAGTATTCCGATGGAGTACAGT…
	Crinoidea.Ptilometra.33.aa.5217.29857 ATGAAGTTACTGGTAACTCTACTGTTTGTCGGCTTTGTGCAATTATCCTTAGCATGTTACTGCTCGCAGAATCATCCACAAAAGAAGTTTTGCATTGCAGATTATGCTATTCGTGGTAAGATAATATCCAAAGAAAATGTTTATCAACATGTGGAACCAACAACGAGTGCCCCTGAAGCCAGCCAAACAAGCCCACCACCGATGGTGAGGTTTGCAGAACCAGTCGGATTTGGTGGTCCAGTAGGCTTTGGTGGTTTGGAAGGCAAGCCTGACCCAAAACGGCCAATCGCAATCAAGTATTTTGTACGTTTGGAGAAGATTTACAAGGGAAAGGATCTTATGACGGACAAGAAGGTTGAAA…
	DQ286430.Notophthalmus.viridescens.1 atgactggcgcctctacctgtgggatgatggcagtagctcttctgctcctggcacaggggactccctcggaggcctgcagctgcgcccctcaacacccgcagactgcattctgccattcgcaaattgtggttcgtgggagaattgtgggtattgagaagatgaacactgagaaccgcactgatgaggtgcccagcttactccgtctccagatcaaagtcagcaaggtctttaaaggatttgatctgaaaccagaactggagtacctttacaccccgattcatgaaagcctctgtgggtactcccatccttccaacaacaagagcgaggaattcctcttctcaggcaacattgtgaatgatat…
	Ech.Spurp.gi.390341778.260.1306 atggcttctttagcttcatcaagcgtttttgtgagctctgtcgttttgctcttggggcttgtaaatatcgccatggtttctgccagttgtgccacttgccccatcactcatccacaacaaaagttctgtcagtcagcatttgtatacaaggtgaggacgatatcgatgcagtatgttgacatcaataaccagcctgtactctactcatcccaagcctatgatgtccaatacagggtcaaagtggagaatgtctttaaaggagaggggagcctagggaaagaagggaaaacagtcttcatctactcacccaagaatgtttgtaacattgataagttggagatgggcatcagatacctcatcagtggga…
	Ech.Spurp.gi.390341780.206.1195 atggcttatttatcctcatcagtgtttcttgtgagtgctttgatcgtcttcttagaggtagcgaacatcgccaatatgtctgaagcaagttgtgcctcttgccccatcacgcatcctcaacagaagttctgtaatgctgagtttgtttacaaggtgagacctatctcatggcaatatgttgacattgagggcaatcctgtactctatgcatcacaagcctacgatgtccagtataaagtcaaagtggagaacgtctttaaagggcaagaaagtttggcaaaggatggggcaatcatctttctccactcgcccaagaacctgtgcctcattgacaagctagagatgggcatcaaatatctcatcagtg…
	Ech.Spurp.gi.390341781.174.1034 atggcgataagagttgtaggtccactacttgtgaccctcgtgatcctgggctacttccagacatcgatggcctcctcaggtatcaagtgcagccatacctgtttatcactgcatcctcagcaacgcttctgtgatgacgatgtagttctgaaggtgaaaatcatgtcccggtattttgtgaacgctaagaacgaggtagtgcagcatccctacagtagttttgttcgctacggggcacgggtcctcatgtccttgaaggagtcaccatttgccaaggaggatgaagacatcttcttctactctccaagctatgattgttctatagcggtaccagaactcaaggacgtctatgtcataggaggaaagg…
	Ech.Spurp.gi.390341782.36.854 atgatgacggtaatgatgactgcatcatctttatcatcgtcttgctcatcgtgcccagctaagcatcttcaacagcaatactgtgatgcagagattgtattacgaggacgagtcaaagatgatatgactgtcaaagtggttagtctcttcaagtcaccgagttctttcatcgctaccaagcgagggggtcttactgtagccttcgacagaccgagctgtagagagtctcatcttaaaccaggggttatttacctcatcacggggagttcccatggcaacgttctccatattggatcttgtgatgctgttatgccttggtccagccttacatctgtccagagacaaggtgtagaaaatgtttatggactt…
	Echinoidea.Arbacia.38.aa.21600.106 CCTCCCCATCATTTACATCACGATGGTATGTGCGGGGTACCAGGCCTGGAGGAAGGCCAGACTTATATCATCAGTGGTTATTTGTGGGACGGAGAGATCAACATTGGACTGTGTGGTAGCTGGATCCAGACCGTTCGCAGTCTCTCATCTATGCAGAAGCGGGGGCTCAAGCGGCTCTACGCCAAGACTTGTGGCAACTGCAAGGTGTGTTCTTACATGGACCGGGACTGCACGCCTTCCAATTCCTGCAAGGACGACCCTTCCAACCCCTGCTTCCTCAAGCACTCTGTGTGCCAGCAGTCCTCTAGGAGAACCTGTGCCTGGAAGTCAAGCAAGTATGCCAAGCTGTGCTGA----------…
	Echinoidea.Arbacia.38.aa.21612.445 ATGAAATACAGTCTACGCTTCACAATGGCGGCTGAATCTGCGTTACCATGGATACTGCTTATTGTTTCTCTTCTGGGGACGATGCTTCCTTCATCTGATGCCTGTTCCTGTCACCCCGATTCACAGAACACGAAGGCATGTTCTCTGGACTTCGCAATCAAGGGAGAAATTGTAGAGGTAAACGGGACTGTAGATGACGGATATCCGTTCATTAAGTACACGGTTGGTGTTCTGGAGGTTTTTCGCGATGTTTCAAAGGACCTATCTACCAATGACACGATGATTATCAACACAAGCGGCTCCTCGAGTGCGTGTGGGATAGGAGGCTTGGAAGAAAATGACGTCTACCTGCTTGCCGGAGACT…
	Echinoidea.Arbacia.38.aa.29144.591 ATGGATACCAGGAACATTTTGTGGAGTGTCATTGTGCTGGGGAGCATCTTCCTGCTGCTCTCCGAGAGTGAAGCTTGTAACTGCCTCGTAAATCATCCACAAACCAAATATTGCTACGCAGATTTTGCTGTCCAAGCGAGAATTCTAGAGAAGAAGAACGTGGAGCACCCCGACACCACAAGACCAACCAACTACCGCATTCTGATTGGTTACCGGGTGGCGCTGATGGCGGTGTATAAGGGTGGGGATTATCTGGGGGAGGAGGAGGAGGTGTGGATCCACACCCCCGATGCTGGGGGCCTGTGTGGGGTACCCGGGCTGATCAAGGGCAATGTCTACCTCATGACAGGTCGTTATACACGTG…
	Echinoidea.Dendraster.40.aa.2695.47 ATGAAGGCATCCCAGTCCGCATCACTGGATGTCCTCCTAGTAGGACTGGTATCGCTGGTGTTGACCAGGATGGCAGGGGCGTGCTCTTGCCTCAGATCAGAGTACCAGGCTCTCTACTGCACAGCCGATATAGTGATAAAAGGAACCATAAGGAGCAAAGAGTTTGTCTACGGAGAGGCAGCAGTCACCAACAACGAGGTCTTCAGTTCGTCTCAAGACTCAGACTCATTCTCCGAAGTCTACATCCCAAGGTTCGCCTACCAACATCCTCTCTTCGTCATCTACAACGTCTCCATCAGGGACATCTACAAGGGGGAGAAGGTGTTATCTGAGATGAAGAAGATCACTCTTTCCAGC------…
	Echinoidea.Dendraster.40.aa.2696.50 ATGAAGGCATCCCAGTCCGCATCACTGGATGTCCTCCTAGTAGGACTGGTATCGCTGGTGTTGACCAGGATGGCAGGGGCGTGCTCTTGCCTCAGATCAGAGTACCAGGCTCTCTACTGCACAGCCGATATAGTGATAAAAGGAACCATAAGGAGCAAAGAGTTTGTCTACGGAGAGGCAGCAGTCACCAACAACGAGGTCTTCAGTTCGTCTCAAGACTCAGACTCATTCTCCGAAGTCTACATCCCAAGGTTCGCCTACCAACATCCTCTCTTCGTCATCTACAACGTCTCCATCAGGGACATCTACAAGGGGGAGAAGGTGTTATCTGAGATGAAGAAGATCACTCTTTCCAGC------…
	Echinoidea.Dendraster.40.aa.3784.70 TTGGCTATTGTGATAGTGGCCGCCCTCGCCCATGGCTCAGCGGCTTGCATGTGCATGGCTATGGCAGATGAGTCCAAAATATGCCAGGCTGATTTTGCCATAAAAGTCACCGTGCTGAGGATGGACCGCGCCACGGTTGAAGTCCCGAGCGAAAAGGTTTCCACCTCGCAGCTGAAGATGGCAAACACCGCCATCGTCGACATCATCCGCTACGGCGTGTACGTCGAAGACGTCTTCAGACTCTCACACACCATGGCCGACCACGTCAAGCCGAGGTCGCGAAACGTGACGTTCGTGACCCCCGTAGAGCCCCGGTGTGATAGGATCGACGATCTGGAGGTCGGTGGCCAGTACTTCGTGGCT…
	Echinoidea.Echinaster.4.m.3243.22 ACAACGGAATCCCCATCGGAATCCAGTTCCTCCTTTGGAGTAGAGTATGAACCTGTGGAGGAGAATTTGGCAGAGGTTCCGGTCGCATTGGAACCCCGCAGGATATCTCGAGTTGGAATCCTTGGTGGCCTGTTGCCTCCCGCTGGATTAAGCCATGGTCCAAGGCCACTGTATCCCATCACTGAGGACAGACCAATCGGCCTCGAGTACACAGTCAAGGTGCAGAAGATTTACAAGGGCAAGAATTACACCTCAGAGAAGACGTCAATTAAGATCCACACATCCCCCGAGGGCAGCCTCTGTGGAAAAACTGGCTTGGCTGAACGTACCTCTTACATTCTGTCAGGCACTGTTCACAACAACAA…
	Echinoidea.Echinaster.4.m.35719.9 AAAGCAGTGAAGATGTCGGTCAAGAAAGGTTATAATGCACACAATCTGCAGAAACTTCCATTACCGGTCCTAACGAGTGCTCAACGAACCTACAGATTGTGGGTCCGAGACGTGTTCAAGGGACATCAGCATATTGCAGTGGGAAGCCACCCTGAGCTGTACACGTCATACTACGAGTCAATGTGTGGGGTATCAGACCTGGAGGTTGGAAAGACTTACGTCATTATGGGTCTATTAACAGACACCAACATGAAGTTCACCAAGTGCAACTGGAGAGAGCCATGGGAGAAGATTTCCAAACACCAGAGACGGGGATTGCGCTACTGGTATGAGAAGAACTGTGGCTCAT----------------…
	Echinoidea.Eucidaris.39.aa.11048.344 TACATGGAAGAAAACCGACCAATCAAATTGGAGTACACCGTTAAAGTGGAGAAAATCTACAAAGGGGACGACCTCCTGATGCCAAAGTCCAACGCCAAAATAGCCACCGCTGCCCAGGATGCTGCCTGCGGAGTCACAGATTTAGATGTAGGACAGGTCTATGTTTTAGCAGGATTCTTCTCCAATGCTGAGTTGAGATTGTCAACGTGTAACTGGGTGGCTGGCTACAAGAACCTCACCAAGAGGCAACGACAAGGGATCAAACACACCTACAAGATACAGTGCGGCAACTGTAATATCTCTCCTTGCTTTGGCCCGTACTGTCCGTCAGAGCTCGTCCCCAATACGTGCATGTGGGACAT…
	Echinoidea.Eucidaris.39.aa.12852.69 AGTGTGCAACCATCATTCTTAGCTGGTGAACGGCGAAAAGCGGGCAAAAGAAACTCTGATGATGGTGAAGGTCTGGTTATCCTTAGCGGCCCGGATGGGGGATCAGAATTATACAATTACAACATCATCTACACAATCAAACTCTCTCACATCTACAAGACCAGTGATGAGGAGGAGGAGTGGTTTGTGGGAAAGGATATCAAGCTAGCTAGTCCAGCATCACCTGAACTATGTGGAGTGACTGAACTCAAAAATGGAAAGAATTATCTCTTTGCAGGTAAACAGTCCGGCAGGATAGGTCTATGTGACTGGGTTCAGGAGCATCATAAACTAAC----------------------------…
	Echinoidea.Eucidaris.39.aa.1674.69 TGGCAGTACAAGTTGAGCTACCGTGTGCTTGTTGAGAAAGTGTACAAAGGAGAGCATGAGGTGAAGAGAAAGACCAAAGTCAAGCTGGTCAGCTCAGCTGATAGCGGAATCTGTGGTATGACCAAGATGGACGAAAAGAACAAGTACCTTGTAACAGGAATGTTCACTGATAAGGGATTGACAGTTCAGCTGTGCAACTGGGTGGTAGAACACAGCGACATCACCAAACGTCAAAGGACGGGTCTCAAACATCTCTACAAGAAGTACTGTGATGAATGCACGATCAAACCAGGAGTAATTTTCTGGCCACCAGAAGCTAAAGAGAAAGATGTCTGCACATACAATCCATACTTGCTTTATGATG…
	Echinoidea.Eucidaris.39.aa.3106.85 ATGGCTTACCTCAGACTCCATTTCGTGGTGACACTTCTCGTGGCAGCAGCTATTGTTGGGAAGGCTTCAGCATGTACGTGTGTCAAAGGAGAACCGACTCCTACCGTTTGCAGCCTTGACTACGGCATTAAAGGAACGATCGTCAATAAAACGGGTGACCCCGAAAATCGGGAACCAATCCTGTACACCGTACTCGTCCACGAGGTCTTACGACACCGATCGACGTTCATTCAACGCGGCGACAACATTACCATCTGGACAGGCAGTCATACCTGCGGCTACCCAGATCTGTCGGTTGGAGACACCTACATACTTGCTGGAGAATATGGTACATCATACTCCATTTACAAATGTCAGTCTGTTG…
	Echinoidea.Eucidaris.39.aa.6729.43 GACAAGGATGTGGAGGCACCCGTTAGGTGTATGTGTATGCCTGAACATCCCCAGCAGCAATTCTGTAGATCAAGTTTCGTTGTACGAGGCAAGATTCTTGGGAAAGTAACGGACTCAGACGATGAAGACAACGGGTACATGGCTCCTGTCGACCTGGAGGAGGGAGTGACGGGATACATCGTCAAAGTCGAGAGGATCTACAAAGGAGAGGGCATTATGGGATTACAGAGACATCTAGAGGTGATGATGATGAGGCGGGATGCGGAGTGTGGACTGAGACGACTCAGAAAAGGGCATGTTTACATCATCACAGGTACCCATGATGACAATGGTATCTACAGTTTGGGAACGTGTGACTGGGTC-…
	Echinoidea.Strongylocentrotus.9.m.14141.782 TTTGTGTTTGAGGGGTGTAGCTGTGAAGGGGCACACCCTCAGCAGCATTTCTGTAGAGCTTCCTATGTGATTGGAGCAAGGGTTCTGAAGAGAGAGTACATCCCCAAGAATCCCAGAGGTCTTGGTTTCAGCTCGGGACTGCTGGGTTCTGATCATGCTGCCATTGAGCCCCTAGGGGAGAGGACTCGTCCCTACCCTGGAACAGGTCTCCATCGTCTCCCGGATGAAAGACTACCAAGCGAGCAGTTTGGTGATGGAGGCAGACAGTTGCAGGACCTGGAACCCTTGGAACCTCTTCCCTATCCAGATGGTCTAGGGCCTCCCATTCTACCTGAGGCTGCAGATCCTTTCCAGA…
	Echinoidea.Strongylocentrotus.9.m.14143.784 TTTGTGTTTGAGGGGTGTAGCTGTGAAGGGGCACACCCTCAGCAGCATTTCTGTAGAGCTTCCTATGTGATTGGAGCAAGGGTTCTGAAGAGAGAGTACATCCCCAAGAATCCCAGAGGTCTTGGTTTCAGCTCGGGACTGCTGGGTTCTGATCATGCTGCCATTGAGCCCCTAGGGGAGAGGACTCGTCCCTACCCTGGAACAGGTCTCCATCGTCTCCCGGATGAAAGACTACCAAGCGAGCAGTTTGGTGATGGAGGCAGACAGTTGCAGGACCTGGAACCCTTGGAACCTCTTCCCTATCCAGATGGTCTAGGGCCTCCCATTCTACCTGAGGCTGCAGATCCTTTCCAGA…
	Echinoidea.Strongylocentrotus.9.m.1746.252 GGTAACTTTGTGTTTGACCTGGCTATCTTCCTCGTTGCCCTTATGATCGGGAGCTCACAAGCCTGCAGATGTGCCGTTACACCTCTGGGACAGAGATACTGCAATAGTAAATTTGCAATCTTGGCTAAGGTCACACAAATACAAGAGTCCATCACCAGCTATGGCCCTCGGACCTACACTCTTGAAGTTGGAGCCATCTTCCGAGATGAAGACGGTGACATCACTCGGGGAACTAGCGCCACAGTAAAGAGTTCTTCCAGCAGTGCTGCCTGTGGTGTTAGTCTAGAGCAGTACCACACCTACATTCTCGCTGGAGGAAAGCAATCAACAGATCTTTGGCTGAATAGCTGTTTTGC…
	Echinoidea.Strongylocentrotus.9.m.2110.81 TCATCATCATCATCATCATCACTCCTGCTCTGTGCACTGGTGCTGATTGTCACCAAGATGACGGATGCCTGTTCCTGTATGCCTGCTCACTATCAAACACTATTCTGCAGAGCTGATGCTGTTATCGAGGGAACGATCAAGAGCACATCGTTCATCTATGGCGACAACGCGGTCTCCAACAACGATGTCTATGGCTCTTCAATGGACTACAGCTACGCGGATCTCCTTCCTCCACTGGTTCTCCCTCGGTACCCTCTCTTCGTCGTCTACAACGTGACTATCAAGGAGGTCTTCAAGGGGGAGGAGGAGTTGGTCGGCATGACGACCGTATCCGTGTCTAGCGCAGCAAACGGAGCA…
	Echinoidea.Strongylocentrotus.9.m.227.34 CAACCTCCAGATTTAGTGATGACAGATGAATCCCACACCATGACAACCCTTCCTCCACAGGAGAAACCTTCCAATGAAACTGTTCTGGTGGAGCCTACAATAGGTGCCGAAGAGCCCATAGCAGAAGAGGAGCGCATCATCGACCCTGAGAGCATGGAGGCCTGGAACTATAAGATCATCTACACCCTCAAACTGAGCCACATCTACAAGACAGGGATGGGGCAAGAAGGTTGGAAGCTAGGTGATGAAGTACAGGTTGATAGCTCTGCTGCTTCTAGTCTGTGTGGCAAGACAGACCTCAAGACAGGAAAGAACTACCTCATTGCAGGTTCAAGTGCAAACCAAGTAGTGCTCTGTG…
	Echinoidea.Strongylocentrotus.9.m.3329.71 ATGGAATTGATGAGGGATTTAAGTAGACTGATGGCACGGTCACTTATGTTTTTGTGGTTTCTGGTGTTTGCGCTCTGTGATGATGTCAAAGGAACGGCACAATGTATGTGCATGCCAGAACATCCACAGCAACAGTTCTGCAGATCCAGTTTTGTGGTCCGCGGTAGAATCATTGGCAAGGTTGCACACTCCGACCGAGATAACGGAAGGACGACGATGGACGTCGCGCCGGTGGACATCAACGAGGGCACGACAGCTTACGTGGTGAAGGTGGAGAGAATCTACAAGGGGGAGGGCGTGATGGGTCTTCAGCGACACGTTGAGGTCATGATGATGAGGAGAGACAAGGAATGTGCC…
	Echinoidea.Strongylocentrotus.9.m.3331.71 ATGGAATTGATGAGGGATTTAAGTAGACTGATGGCACGGTCACTTATGTTTTTGTGGTTTCTGGTGTTTGCGCTCTGTGATGATGTCAAAGGAACGGCACAATGTATGTGCATGCCAGAACATCCACAGCAACAGTTCTGCAGATCCAGTTTTGTGGTCCGCGGTAGAATCATTGGCAAGGTTGCACACTCCGACCGAGATAACGGAAGGACGACGATGGACGTCGCGCCGGTGGACATCAACGAGGGCACGACAGCTTACGTGGTGAAGGTGGAGAGAATCTACAAGGGGGAGGGCGTGATGGGTCTTCAGCGACACGTTGAGGTCATGATGATGAGGAGAGACAAGGAATGTGCC…
	EU244343.Haliotis.diversicolor atggagttttcaccagctgttttgtttgtgatggcaatgctgtcagttgtcatggaaactgaggggtgtatgtgtcaattcctgcctctgagggactacttctgtcgagctgattttgtggtaaaggcaatcccgtcaaactggaccactgacaatgaaggactcagtgccaggtcaactttcactcttcacatcgttcacacatacaagattccagttttcctggccaatgagacagagctcactgtcagctcctgggaaagtgctggactctgtggcatcaaccctgggagaccatcaccatatgaacaagaacatccacgggcacaaaggccaatctttatcacaggtaaagtcatggaagatgg…
	Hol.Cuc.fron.tensilin.AY033934 atggaggtggcctttctcgtccttctgataggcgctctgtctctctcatccgctgacgcgcagtgtgcggggtgttcggtgaagcacccgcagcatcatttctgtgacgcaacattcgttatgaaagtaactataatcgacgtgatcctcgacagacaaggtggggataaactcataaacgctgagatcaacagaagttggaagaaaggtcccagttctggagacttccagttctatgctccgagttcattttgtggggccacatttgattcgggtgatacctacgtagtcacagggacaaaggaggaaacgagcgacgggcggagatactggcttcatggatcctgcgactatatgattaagtggga…
	Holothuroidea.Abyssocucumis.43.aa.1204.14 GTTGCTTTAGCAGCACTGATTACCACTGTTGTACTACAGTCCTCAGTAGTCTCAACTATGTATGGCTGCCTCTGCCTCATCCAACACCCACAACAAAAGTTCTGCCAGGCAGAATTTGTTATAACCGGGAGGATGGTCAACATGGAATGGATACTCATCCCACAGTTAATGCCCACGGAGGAACCGTTGACCGAAACAACCCCGCAGGCCCAAAACCACAGGCCCAGCCAGCTGAACAATCTGGAAACTCGTTCATTAGAAGAAGAGGTTGACGGGAGCAATGGCTTGCACCTGGATCCTCTACAACAACCCCTCAGTGATGACCCCCAGGGGGGAGAGGCTCAGGCCCCCCACGCA…
	Holothuroidea.Abyssocucumis.43.aa.1206.14 GTTGCTTTAGCAGCACTGATTACCACTGTTGTACTACAGTCCTCAGTAGTCTCAACTATGTATGGCTGCCTCTGCCTCATCCAACACCCACAACAAAAGTTCTGCCAGGCAGAATTTGTTATAACCGGGAGGATGGTCAACATGGAATGGATACTCATCCCACAGTTAATGCCCACGGAGGAACCGTTGACCGAAACAACCCCGCAGGCCCAAAACCACAGGCCCAGCCAGCTGAACAATCTGGAAACTCGTTCATTAGAAGAAGAGGTTGACGGGAGCAATGGCTTGCACCTGCAAGTGGGGACC---------------------------------------------------…
	Holothuroidea.Abyssocucumis.43.aa.12830.801 TCAACATACCTTCAGGTTAACTTCCTGTGGCCTGTGCCTGCAAAGGCTATAAATATATCAGAATTGGGGAGATATTTCCACATAACGCTGCAAAACATCTGCCTGTTTACAACCACATACTGCCTCTACACCCAAGCAACAACAACTACTGAACTGAGAGTTACAGGAAATATCAGGCAAAGCAAGAAGAACTCTTTACAAGTCCAACAGAAACCCTGCAGTTATCTACAGTACAGAACTAGCAGCAAGATCGCCAAGATGTCGACAGGGGCAAAGTTTCTTCTTCTGACGGTCGTGTCCGCTCTATGCGCCCAGATAGTGTTCTCCTGTATGTGCATGCCAGCGCATCCCCAGA…
	Holothuroidea.Abyssocucumis.43.aa.12831.1195 TCAACATACCTTCAGGTTAACTTCCTGTGGCCTGTGCCTGCAAAGGCTATAAATATATCAGAATTGGGGAGATATTTCCACATAACGCTGCAAAACATCTGCCTGTTTACAACCACATACTGCCTCTACACCCAAGCAACAACAACTACTGAACTGAGAGTTACAGGAAATATCAGGCAAAGCAAGAAGAACTCTTTACAAGTCCAACAGAAACCCTGCAGTTATCTACAGTACAGAACTAGCAGCAAGATCGCCAAGATGTCGACAGGGGCAAAGTTTCTTCTTCTGACGGTCGTGTCCGCTCTATGCGCCCAGATAGTGTTCTCCTGTATGTGCATGCCAGCGCATCCCCAG…
	Holothuroidea.Abyssocucumis.43.aa.12834.98 GTGTACACACCATATGGCGTCGGCCTCTGTGGAAGGCCAAACCTGATTCCTGATGAGGAATACTTATTTACAGGTCTGGACTTGGAGTCCGAGTTTGTAATCACCTATTGTGATTGGGTGGAGCTGTGGAAGGATGTACAGGAGGAACAAAAGAAATATCTGCAGACAAGGGAATATCTGAATCACTGTAGCATGTGCGAGATCTTAGGGGTGAAGGGCGCCCTCACTTTTGACCAGAACGAAAATGCACTCAAGGTCCCACAACAGTTATCTGGCCTCTGGTCCCCCTACGGCTGCTACTATAACCCAGTCGCCTCAGTCATCTACGGGACAGACGACTGCGAAGAGACCTACAC…
	Holothuroidea.Abyssocucumis.43.aa.14314.213 CGCCAAACAGTTGGGTGGGTTGTAGTCAAAAAAGAGATGCCCAACAAACAATGGCGCCGAACTGCTGATTCCGGTTTAGTCACTGGCAAGAGAGTTGGGCACACCACTATCCCGCCAGTATCGCCCACAAACTACGCATCATATGATGTTCACAGTGACCTTTTCTCCGATTTCGTAGATGGTTCTTCCTATGATTACTACCTTGCTCAAATCACCTACACTGTCTTCGTTGAGAAGGTGTACAAAGGAAAGGGCATTCCGGAGAGGCAGACCATCGAGATCACTACCTACGCCGATGAGGCAATGTGTGGTCTACCAGACCTCCAGGAAAACCACGTATATGTCCTCTCGAGCT…
	Holothuroidea.Abyssocucumis.43.aa.14315.207 ACAGAGATGCCCGACAAACAGTGGCGCCGAGCTGCTGATTCCGGTTTAGTCGCTGGAAAGAGAGTTGGGCACCCCCCGCCAGTATCGCCCACAGACTATGTTCAAAGTGACGTTTTCTCCGATTACGTAGATGGTTCCTCCTATGATGACCTTGCTCAAATCACCTACACTGTCTTCGTTGAGAAGGTGTACAAAGGAAAGGGCATTCCGGAGAGGCAGACCATCGAGATCACTACCTACGCCGATGAGGCAATGTGTGGTCTACCAGACCTCCAGGAAAACCACGTATATGTCCTCTCGAGCTCAGGATCCATGGAGGTCAGCTACTGCGGCTACAACCACGCCTGGAGCACAG…
	Holothuroidea.Abyssocucumis.43.aa.14321.333 ATGATGCTATTTCGTCAGTTGTTCGGCCTTGTCTTGGCTGTGACGGTTGTGTTTCTAGCTGGTCCTGTTGGAATGACTGAAGGGTGTTCATGTGCTACCACCCATCCACAGAGGGATTTCTGTGAAGCAAACTTCGTGATTAGAGGAAAAGTAGTCAAAAAAGAGATGCCCAACAAACAATGGCGCCGAACTGCTGATTCCGGTTTAGTCACTGGCAAGAGAGTTGGGCACACCACTATCCCGCCAGTATCGCCCACAAACTACGCATCATATGATGTTCACAGTGACCTTTTCTCCGATTTCGTAGATGGTTCTTCCTATGATTACTACCTTGCTCAAATCACCTACACTGTCT…
	Holothuroidea.Abyssocucumis.43.aa.14322.163 ATGATGCTATTTCGTCAGTTGTTCGGCCTTGTCTTGGCTGTGACGGTTGTGTTTCTAGCTGGTCCTGTTGGAATGACTGAAGGGTGTTCATGTGCTACCACCCATCCACAGAGGGATTTCTGTGAAGCAAACTTCGTGATTAGAGGAAAAGTAGTCAAAAAAGAGATGCCCAACAAACAATGGCGCCGAACTGCTGATTCCGGTTTAGTCACTGGCAAGAGAGTTGGGCACACCACTATCCCGCCAGTATCGCCCACAAACTACGCATCATATGATGTTCACAGTGACCTTTTCTCCGATTTCGTAGATGGTTCTTCCTATGATTACTACCTTGCTCAAATCACCTACACTGTCT…
	Holothuroidea.Abyssocucumis.43.aa.14970.456 CAGCAAATCTGTGGCTGTTCGGGTGTCCGCCATCCCCAAGTGAGATACTGCGATGCTGACTTTGCTGCGCTTATTCAGATTCACGACAAGGTCGAAGCAGACCTCCCCTTCACCGAGCCCAGTCCATATGGCATCACAGACTACATGCGCTACAACATCAGTGTCCTAGAGGTGTTCAAGCCAAAGGAGGTCGAGGTCATCCTCGTGACAGAAGACTTTGTGAACCTCTGGACCAGCATAGCATCGCCATTCTGTGGAAAATCTGACCTGGACATACTGGAAGAGTACGTCATCAGTGGAGATTTTGAGACTGTGGTCGACCCGGCTACTGGGGAGGAATATATCTACTTGGAGA…
	Holothuroidea.Abyssocucumis.43.aa.15496.2205 ATGTACTGTCGGGCAGATTATGTTATGAGGGCCAAAATTGTGAGCAAAGAATGGCGTCCACTCCACCAGGAGACAACCACGGTGCCACCATCGACAGACAGTGATGATGTGCAGCTAGCACCATGGTTAGAGGAACCTCTGGCAGCAGCCTGGAAACCAAACCCAGATATGTTTACAGAGCTCATTTACACGGTCTACGTGGAGAAGATATACAAAGGCGAGGGGTTCATCACTCCAAAGCATCTAGTCAAAGTCAAAACAGCTCCAGACGGGGCAATGTGTGGCGCTACTGGACTCACAGAAAAGAAGCGATACATCCTGTCAGGTCAAATTATGGACGGTGAACTGAGGGTT…
	Holothuroidea.Abyssocucumis.43.aa.15497.1934 AGGGGTATCGCCTGCCCAATGGCGTTAACGATGCAGCTACAGATATTCGCGGTTGTGTTTCTGGGGAGCCTGTTGGTGCAGGTGATTGAAGGCTGCACATGTGGACTGTCCCACCCGCAAGAGATGTACTGTCGGGCAGATTATGTTATGAGGGCCAAAATTGTGAGCAAAGAATGGCGTCCACTCCACCAGGAGACAACCACGGTGCCACCATCGACAGACAGTGATGATGTGCAGCTAGCACCATGGTTAGAGGAACCTCTGGCAGCAGCCTGGAAACCAAACCCAGATATGTTTACAGAGCTCATTTACACGGTCTACGTGGAGAAGATATACAAAGGCGAGGGGTTCATC…
	Holothuroidea.Abyssocucumis.43.aa.15498.2285 ATGCAGCTACAGATATTCGCGGTTGTGTTTCTGGGGAGCCTGTTGGTGCAGGTGATTGAAGGCTGCACATGTGGACTGTCCCACCCGCAAGAGATGTACTGTCGGGCAGATTATGTTATGAGGGCCAAAATTGTGAGCAAAGAATGGCGTCCACTCCACCAGGAGACAACCACGGTGCCACCATCGACAGACAGTGATGATGTGCAGCTAGCACCATGGTTAGAGGAACCTCTGGCAGCAGCCTGGAAACCAAACCCAGATATGTTTACAGAGCTCATTTACACGGTCTACGTGGAGAAGATATACAAAGGCGAGGGGTTCATCACTCCAAAGCATCTAGTCAAAGTCAAAACA…
	Holothuroidea.Abyssocucumis.43.aa.15499.2077 ATGTACTGTCGGGCAGATTATGTTATGAGGGCCAAAATTGTGAGCAAAGAATGGCGTCCACTCCACCAGGAGACAACCACGGTGCCACCATCGACAGACAGTGATGATGTGCAGCTAGCACCATGGTTAGAGGAACCTCTGGCAGCAGCCTGGAAACCAAACCCAGATATGTTTACAGAGCTCATTTACACGGTCTACGTGGAGAAGATATACAAAGGCGAGGGGTTCATCACTCCAAAGCATCTAGTCAAAGTCAAAACAGCTCCAGACGGGGCAATGTGTGGCGCTACTGGACTCACAGAAAAGAAGCGATACATCCTGTCAGGTCAAATTATGGACGGTGAACTGAGGGTT…
	Holothuroidea.Abyssocucumis.43.aa.15500.2157 ATGCAGCTACAGATATTCGCGGTTGTGTTTCTGGGGAGCCTGTTGGTGCAGGTGATTGAAGGCTGCACATGTGGACTGTCCCACCCGCAAGAGATGTACTGTCGGGCAGATTATGTTATGAGGGCCAAAATTGTGAGCAAAGAATGGCGTCCACTCCACCAGGAGACAACCACGGTGCCACCATCGACAGACAGTGATGATGTGCAGCTAGCACCATGGTTAGAGGAACCTCTGGCAGCAGCCTGGAAACCAAACCCAGATATGTTTACAGAGCTCATTTACACGGTCTACGTGGAGAAGATATACAAAGGCGAGGGGTTCATCACTCCAAAGCATCTAGTCAAAGTCAAAACA…
	Holothuroidea.Abyssocucumis.43.aa.16961.111 ATGTCGGCCGGAATTGTTGGAATCGTTTTGGCTTTTATCTTGGGGGTCGTAGCCGCTGAGGAGAGGTGCAACTGCAACTACATCAGCCATCCACAGACCGATTTTTGCAAGTCTACTTATGCTCTACATGGCCTGATCCTAGATGCCACGCCTGTCCCCGCCCCTGGAGACCCAGACATAGGCGAACTGTACAACAGGTACATCCAATACAACATCAGCATACTAGAGGTGTTCAAGGGACATGGCGTATACATCGACGGAGAGTACATGTCCATGTACACGCCAAGAAGGGGGCTGTGCGGCGAGACGGGACTCTTCCGATCAAGGTGCAGCCTATAA----------------…
	Holothuroidea.Abyssocucumis.43.aa.16963.261 ATGTCGGCCGGAATTGTTGGAATCGTTTTGGCTTTTATCTTGGGGGTCGTAGCCGCTGAGGAGAGGTGCAACTGCAACTACATCAGCCATCCACAGACCGATTTTTGCAAGTCTACTTATGCTCTACATGGCCTGATCCTAGATGCCACGCCTGTCCCCGCCCCTGGAGACCCAGACATAGGCGAACTGTACAACAGGTACATCCAATACAACATCAGCATACTAGAGGTGTTCAAGGGACATGGCGTATACATCGACGGAGAGTACATGTCCATGTACACGCCAAGAAGGGGGCTGTGCGGCGAGACGCCATGA----------------------------------------…
	Holothuroidea.Abyssocucumis.43.aa.16965.241 ATGTCGGCCGGAATTGTTGGAATCGTTTTGGCTTTTATCTTGGGGGTCGTAGCCGCTGAGGAGAGGTGCAACTGCAACTACATCAGCCATCCACAGACCGATTTTTGCAAGTCTACTTATGCTCTACATGGCCTGATCCTAGATGCCACGCCTGTCCCCGCCCCTGGAGACCCAGACATAGGCGAACTGTACAACAGGTACATCCAATACAACATCAGCATACTAGAGGTGTTCAAGGGACATGGCGTATACATCGACGGAGAGTACATGTCCATGTACACGCCAAGAAGGGGGCTGTGCGGCGAGACGCCATGA----------------------------------------…
	Holothuroidea.Abyssocucumis.43.aa.16966.91 ATGTCGGCCGGAATTGTTGGAATCGTTTTGGCTTTTATCTTGGGGGTCGTAGCCGCTGAGGAGAGGTGCAACTGCAACTACATCAGCCATCCACAGACCGATTTTTGCAAGTCTACTTATGCTCTACATGGCCTGATCCTAGATGCCACGCCTGTCCCCGCCCCTGGAGACCCAGACATAGGCGAACTGTACAACAGGTACATCCAATACAACATCAGCATACTAGAGGTGTTCAAGGGACATGGCGTATACATCGACGGAGAGTACATGTCCATGTACACGCCAAGAAGGGGGCTGTGCGGCGAGACGGGACTCTTCCGATCAAGGTGCAGCCTATAA-----------------…
	Holothuroidea.Abyssocucumis.43.aa.18141.727 GTCCGACGATCAGTACGAGGTCCGGGCGGGCGCAACTATCTCATCAGCGGTCACCACGATGAGGATGCATTCTACCTGAGCGTCTGCAGCTGGGTGGAAGAATGGTCTACTCTCACCAAAGAACAGAAGAAGGGACTCAAGGCACCCTATGCAAGCAGATGCAAGAAATGTAATGTCCCATCTGTCTCTGGCCCAGAACTCTTCATGGCCCTGATTGATCCCAGAGCGCCCGCCGGCCTCCAGGCCCCACCTCCCAAGCTGTACAGCCTCTCCGGTCTGTGGACCAGCAGCGAGGGCCACTGCACCTACAACCCGGTCGACTCCTGGCAGTTCCCCACTTCCGACTGCGAGACGC…
	Holothuroidea.Abyssocucumis.43.aa.18142.733 GTCCGACGATCAGTACGAGGTCCGGGCGGGCGCAACTATCTCATCAGCGGTCACCACGATGAGGATGCATTCTACCTGAGCGTCTGCAGCTGGGTGGAAGAATGGTCTACTCTCACCAAAGAACAGAAGAAGGGACTCAAGGCACCCTATGCAAGCAGATGCAAGAAATGTAATGTCCCATCTGTCTCTGGCCCAGAACTCTTCATGGCCCTGATTGATCCCAGAGCGCCCGCCGGCCTCCAGGCCCCACCTCCCAAGCTGTACAGCCTCTCCGGTCTGTGGACCAGCAGCGAGGGCCACTGCACCTACAACCCGGTCGACTCCTGGCAGTTCCCCACTTCCGACTGCGAGACGC…
	Holothuroidea.Abyssocucumis.43.aa.18143.830 ATGGCCAAGTTTACAGCAACCATTGTGGCAGGTATCCTCGGGCTGGTGAACATCGCAGTGGTGCTATCCTGCAACTGTGACGTGAAACATCCACAGACCCAGTACAAAGAGGCAGACTTTGTGGTGAAGGCCAAGGTGATGGGTAAATACAGGGATCAAGAAGGCCCAGAATCGTCGATCGGGCTGGTTTCGTTCCTGGAGTACGAGGTCCGGGTATCAAAGATGTTCAAGGGCCGGAGACTGTTCGCCGACAACGTCGTGAGCATGTATACACCAGAGGGCAGCTCGTGTGGAATCAAGTCAATGAAACCCGGGCGCAACTATCTCATCAGCGGTCACCACGATGAGGATGCAT…
	Holothuroidea.Abyssocucumis.43.aa.18144.249 ATGGCCAAGTTTACAGCAACCATTGTGGCAGGTATCCTCGGGCTGGTGAACATCGCAGTGGTGCTATCCTGCAACTGTGACGTGAAACATCCACAGACCCAGTACAAAGAGGCAGACTTTGTGGTGAAGGCCAAGGTGATGGGTAAATACAGGGATCAAGAAGGCCCAGAATCGTCGATCGGGCTGGTTTCGTTCCTGGAGTACGAGGTCCGGGTATCAAAGATGTTCAAGGGCCGGAGACTGTTCGCCGACAACGTCGTGAGCATGTATACACCAGAGGGCAGCTCGTGTGGAATCAAGTCAATGAAACCCGGGCGCAACTATCTCATCAGCGGTCACCACGATGAGGATGCAT…
	Holothuroidea.Abyssocucumis.43.aa.18145.806 ATGGCCAAGTTTACAGCAACCATTGTGGCAGGTATCCTCGGGCTGGTGAACATCGCAGTGGTGCTATCCTGCAACTGTGACGTGAAACATCCACAGACCCAGTACAAAGAGGCAGACTTTGTGGTGAAGGCCAAGGTGATGGGTAAATACAGGGATCAAGAAGGCCCAGAATCGTCGATCGGGCTGGTTTCGTTCCTGGAGTACGAGGTCCGGGTATCAAAGATGTTCAAGGGCCGGAGACTGTTCGCCGACAACGTCGTGAGCATGTATACACCAGAGGGCAGCTCGTGTGGAATCAAGTCAATGAAACCCGGGCGCAACTATCTCATCAGCGGTCACCACGATGAGGATGCAT…
	Holothuroidea.Abyssocucumis.43.aa.18146.824 ATGGCCAAGTTTACAGCAACCATTGTGGCAGGTATCCTCGGGCTGGTGAACATCGCAGTGGTGCTATCCTGCAACTGTGACGTGAAACATCCACAGACCCAGTACAAAGAGGCAGACTTTGTGGTGAAGGCCAAGGTGATGGGTAAATACAGGGATCAAGAAGGCCCAGAATCGTCGATCGGGCTGGTTTCGTTCCTGGAGTACGAGGTCCGGGTATCAAAGATGTTCAAGGGCCGGAGACTGTTCGCCGACAACGTCGTGAGCATGTATACACCAGAGGGCAGCTCGTGTGGAATCAAGTCAATGAAACCCGGGCGCAACTATCTCATCAGCGGTCACCACGATGAGGATGCAT…
	Holothuroidea.Abyssocucumis.43.aa.18147.709 GTCCGACGATCAGTACGAGGTCCGGGCGGGCGCAACTATCTCATCAGCGGTCACCACGATGAGGATGCATTCTACCTGAGCGTCTGCAGCTGGGTGGAAGAATGGTCTACTCTCACCAAAGAACAGAAGAAGGGACTCAAGGCACCCTATGCAAGCAGATGCAAGAAATGTAATGTCCCATCTGTCTCTGGCCCAGAACTCTTCATGGCCCTGATTGATCCCAGAGCGCCCGCCGGCCTCCAGGCCCCACCTCCCAAGCTGTACAGCCTCTCCGGTCTGTGGACCAGCAGCGAGGGCCACTGCACCTACAACCCGGTCGACTCCTGGCAGTTCCCCACTTCCGACTGCGAGACGC…
	Holothuroidea.Abyssocucumis.43.aa.19201.655 ATGAACTACATACTAATGGGTATCGTCGTGGTTGGGTTCATCGGTCACGTGTCGGCCCAGGCCGGGTGTGGACAATGTCTCCACAACCACCCTCAGCAGGTTTACTGTGACTCAGATATCGTGATGCGGGTGATAGTAAACTATGTAGACCTGGATGTCCGTATAGATGTGATTGGGTACAGCGCCTTCTCGTATAACCTGGCGAACGCAACCGTCCACACAGACTTCAAGCCAGGGCTACTGGAAACTGGCACCCAGATTGAATTCTACAGTCCCTCCTCCATCTGTGGAACATGGTTCACGGAAGGGTACGACTATATTATTACAGGGAGTCTGGTGGTCGACCCCGCCAACA…
	Holothuroidea.Abyssocucumis.43.aa.2852.92 TTCTTCCTAATAGCCATCCTTTATGGCGCACATGGGGTTCAAAACAGTGATATGATGACTGCCTGTGATTGGGTGGAGGAGTTCAGAAGCCTCACCTCTAAGCAGAAGCAGGGACTCAAAGGATCCTACGGGAGGGGATGCGAGCACTGTCAGATCAACTTGAGCCAAAGAGGTGTGCCACAGTTCAACCCGGAATTCAACGGCAACACGACATGCCTGGCTGAGATGGCCAGTGACATGGTGACGTTCCCCGACTACACGTCCTCGGACTGCTACGCCATGCACTCCCACTGTGTGCAGAAGAAATCAGCAAAATGCAAGTGGTATTCTTCAAAGGATTTCAAGAAGTGTAAGAGA…
	Holothuroidea.Abyssocucumis.43.aa.5653.77 TACTGTGAAGCAGACCTCGTCATTGAAGGAGCCCTCCGTGATAAGACGGATGATCCGGTTACCGGTATGGTGGACCATACGTTCAGAGTGGATAAAGTGTTCAAAGGACCGTCAGATGTATCCGTCGGTGACGAAATGACCATCAAGTCCGCTAAATATGGATCGCACTGTGGTGTCACGACACTCGAACTGGAGCAATCTTACATCATTGCAGTGACAAAACCACGGTACGCAGGACTTGGTTATACCATGACTATTTGCCAGTGGGTACAGAATAAATTGCACCCGGATATTACCCCTGATGTGTGGGCCGGGCTCAACGGGGGTTACACCTGCTCCTCTTAA------------…
	Holothuroidea.Abyssocucumis.43.aa.7956.129 TGCGGAGCGAACGGAAACAACTTCAGGACCAGGGAAGAATGTGGATACACCTGTCAAGATAGAGAGGGTAAGAAAAACGAATGTGAATGTTCGAAGCCAAAGATAAAATCAAGTTACTGCAGAAGCGATTTCGTCATATCAGGCATAATACGGCAGGAGATCCCCTCTACAGAGAATGGTGCACTATTGGTCGTAGAGGTAACCCAGCTATTCAAGATCCCGGACTCTTTCCAGACAAGACAGGGGGACTTGACTGGTAACATCACGATGCTGAGAGATATGTCTCGAACACCCAGAGGATGTGCTTGCATCACCTTTATGGCTGACGAATACTACATTTTTATGGGACGCATGAA…
	Holothuroidea.Abyssocucumis.43.aa.8353.697 ATGGAGGCTGCCGCGTTCCTCGTCCTGCTATTAGGGACCCTGTCTATCTCCTTCACCGATGCGCAGTGCGCGGGATCATGTGGAAAGAAACACGCTCAACAACACTACTGCGATTCGCAATTCGCCATGAGACTCGAGATAGTGAGTGAAACCCGAGATATCACTGGGTTCGGAAAGAACAAAGTCTACACGGCTCTGATACTGAGAAGCTGGAAGGCAGGCCCCGCCTCAGGGGAATTCGAGTTCTCCTCTCCTTATTCGTTTTGTGGATCTACATTCGATGTTGGCAGTACGTACGTGGTAACAGGAATACGAAAGAGAACCGAGGATGGGCAACGATACTGGTTCCATGGGTC…
	Holothuroidea.Abyssocucumis.43.aa.8354.440 ATGGAGGCTGCCGCGTTCCTCGTCCTGCTATTAGGGACCCTGTCTATCTCCTTCACCGATGCGCAGTGCGCGGGATCATGTGGAAAGAAACACGCTCAACAACACTACTGCGATTCGCAATTCGCCATGAGACTCGAGATAGTGAGTGAAACCCGAGATATCACTGGGTTCGGAAAGAACAAAGTCTACACGGCTCTGATACTGAGAAGCTGGAAGGCAGGCCCCGCCTCAGGGGAATTCGAGTTCTCCTCTCCTTATTCGTTTTGTGGATCTACATTCGATGTTGGCAGTACGTACGTGGTAACAGGAATACGAAAGAGAACCGAGGATGGGCAACGATACTGGTTCTCAATGGC…
	Holothuroidea.Molpadia.45.aa.1210.61 ATGCTGAAATACGTGGTGCAAGTTGAAAAGGTATTCAAAGGAGGAGAGAGGATTTTGATAAGCAACAAAGTTGTAATTCAGACAGATCTGAGCGGTAGCCTGTGTGGGTCGACAAATCTCAACACAAATGAAAGATATCTTTTAACTGGTTCCTATGATGGTGACAAGCTGTCGTTATACCTGTGCGACTGGGTGGAGAGGACGAGGGACCTCACAAAAACACAGCGAAGAGGGTTGAGACACTTCTATGAAAAATATTGTGATTCTTGTCAGATTGAGACGGGAACTTTCTACTTCCCTGGGATGCCAGAGGGGAAGAGGGTTTGTTCGTACAACCATCATCCCTACTCAGTGACTGACTG…
	Holothuroidea.Molpadia.45.aa.2305.199 TGGTCAGAATTATCTGCAAGCCAGAAAGACGGTATCCGAGGCAGGTATAACTGTAACTGCACGATGTTCCCAGCAAATGGGGAGTTACTCCAAAGCAGGCGTGATCGTACTAGGTTTGTGATCGAGGGCTGTGTTTTTAATCCGGTTGGTGCCATGATGTTGAAAGTTCCAGACTGCGAGGCTATGCATGGTATTTGCCTACCAAATGATGACGGCAGCTCCTGTACCTGGGAGAGTAACCCAAGATTCCAAAGATGCTTTGAATCAAGAAAAGAGAAGCTGGGTGGGCATGGAAAGCCAGCAGTGTCTGTGAGAGGGGATTGTACGGTGTATAAAGGACGTAAACGGAAGCAGTGCGTCT…
	Holothuroidea.Molpadia.45.aa.2950.311 ATGAAGACAGCTGAGATTATAGTGGTTGCCATAGTGATCATAGCAGGGATGGCCAATGGTAGTAACCCCAATATGATTCAAGGAGCAGGGGGATGTGACTGCCCCTCCAAGCACCCCCAGCAAAAGTTCTGTGATGAATCACTAGTGATTAAAGGGACGGTAATTGAAATTGGTAGACCTCAGACCAGAGGCCAGATCGGGACTTTGAATATGGATGTGATGATAGAGGTCTATGTTAAGGAAGTATTTAAGACAAATGACCGGAGTATACGGGTAGGAAGCACTGTGTACCTCCACACATATGGCACATGTATGTGTTATCAGGGAATGATGTTTACCAGCAGGGGTACTATGTGA----…
	Holothuroidea.Molpadia.45.aa.2951.375 ATGAAGACAGCTGAGATTATAGTGGTTGCCATAGTGATCATAGCAGGGATGGCCAATGGTAGTAACCCCAATATGATTCAAGGAGCAGGGGGATGTGACTGCCCCTCCAAGCACCCCCAGCAAAAGTTCTGTGATGAATCACTAGTGATTAAAGGGACGGTAATTGAAATTGGTAGACCTCAGACCAGAGGCCAGATCGGGACTTTGAATATGGATGTGATGATAGAGGTCTATGTTAAGGAAGTATTTAAGACAAATGACCGGAGTATACGGGTAGGAAGCACTGTGTACCTCCACACATATGGCACATGTAGATTTGATATGATGCTCCGAGTGGGCCAAGACTATGTGTTATCAGGGA…
	Holothuroidea.Molpadia.45.aa.4481.286 ATGGCATCGGTAAAAGTGTTCGTCTTTGTAGCTGTGATTGCTGTATGCAGTGATGTGGTCTTCTCATGCATGTGTATGCCAGATCATCCTCAGACACATTTCTGTAACTCAAATTTTGTTTTACGAGCCAAGATAATGAAGAAAACTGCCGTCTATGGGGGTTATGATCCTAAACTACCAACAAAAATCCATTATGAGGTCCTACCTAATCCAGTTTATCGCAACCAAGGCACCAGTGTTAACGTCACAGAAAGCGTCATTGTGAACATCACTACTGCTGGATATCAGGTGATGTGCGGTGTGACAAACATGACAGTCGGTGAAACGTACCTGATAACAGGTGAGCTGGGTACAGAGGTCA…
	Holothuroidea.Molpadia.45.aa.4482.893 ATGGCATCGGTAAAAGTGTTCGTCTTTGTAGCTGTGATTGCTGTATGCAGTGATGTGGTCTTCTCATGCATGTGTATGCCAGATCATCCTCAGACACATTTCTGTAACTCAAATTTTGTTTTACGAGCCAAGATAATGAAGAAAACTGCCGTCTATGGGGGTTATGATCCTAAACTACCAACAAAAATCCATTATGAGGTCCTACCTAATCCAGTTTATCGCAACCAAGGCACCAGTGTTAACGTCACAGAAAGCGTCATTGTGAACATCACTACTGCTGGATATCAGGTGATGTGCGGTGTGACAAACATGACAGTCGGTGAAACGTACCTGATAACAGCAAAGGAAATCCAAGGCCAAA…
	Holothuroidea.Molpadia.45.aa.965.97 AGTCCGACGATCCATCCTCAACAAAGTTTCTGCGATTCTGATTTTGTATTTGTAGCTACCGTCCGAGGCTCCGAACAGATTGATGGGTACCTCATTTACAACATGAAAGTCAGCCATGAGAAAATATACAAAGGAGAGGAATTCATCGATAGAGGGGAGATGTACATCCAAGTAGTCACTGAATATCATGGATCACTATGTGGACGTCCAAACCTCATCTATCTTGAAAAATATCTCATCAGTGGTATGGTGAAGAATGGTAATCTGGAGATTTCTTACTGCGACTGGGTCACCTCGTGGGACGAGGTCACCCCCGAACAGATAAAATACCTCAAGAAAGGCACCTATGCCCAACAATGTCA-…
	Holothuroidea.Peniagone.42.aa.12266.115 AACAACGCAGTATTTGTTATTCTTGGTGTTGGACTTCTTTGGCTAGAGATGACCCTTGCATGTAACTGTAAGGTCAAGCACCCTCAGACACAGTTCAAGGAAGCAAACTTCGTTGTGAAAGCAAAAGTTCTTAACAGGCACAGAAACCATGAGGAGCAATCCTCCTATGGTGTCTCTTTCCTTGAGTACGAGGTCAAAATCTCAAAGATCTTCAAAGGAAGGAGGATCCTGAGCTCTAACCTGGTCAGCATGTTCACCCCTGAAGGACACTCCTGTGGAATCAGATCTTTAAGACCAGGAAAGAATTATCTGTTAAGTGGACGCCAAGATGGTGAAAGATTCATCCTTGATGTTTGCAG…
	Holothuroidea.Peniagone.42.aa.15459.166 ATGTCGGTAACCAGAGTGTTATTTTTGGCAGCAGTGGTAGCTATGGTCTGCATAGAATCTGTCTTTTCGTGCATGTGTATGCCAGCTCACCCACAGATCGATTACTGTAATTCCGAATTTGTTTTCAGAGGTAAAATTCTTACAAGGACTGAAATCTATAGTGATCTTAATCCCAACACACCGATGAAAATTGTATATAAGGTCCAAGCAAATACAGTTTATCGCACTCTTGGAAGCACCAATATTACAACATCTGGCTACGAGAACATGTGTGGAGTCACGAACATGGTCGAAGGTGAAAGGTACCTCATTACA--------------------------------------------…
	Holothuroidea.Peniagone.42.aa.15460.130 CCAGGAACACAGTCCAATCTTTGCGTTCACAGCAAAGATTCCAGCAGGTTCATATCCAGCCTACTCACCACCACTCAGCTGACCAGAATTTCAGATACCAAGAGGAGGAAGGATCCAGATAAGATGTCGGTAACCAGAGTGTTATTTTTGGCAGCAGTGGTAGCTATGGTCTGCATAGAATCTGTCTTTTCGTGCATGTGTATGCCAGCTCACCCACAGATCGATTACTGTAATTCCGAATTTGTTTTCAGAGGTAAAATTCTTACAAGGACTGAAATCTATAGTGATCTTAATCCCAACACACCGATGAAAATTGTATATAAGGTCCAAGCAAATACAGTTTATCGCACTCTTGGAAG…
	Holothuroidea.Peniagone.42.aa.15463.144 ATGTCGGTAACCAGAGTGTTATTTTTGGCAGCAGTGGTAGCTATGGTCTGCATAGAATCTGTCTTTTCGTGCATGTGTATGCCAGCTCACCCACAGATCGATTACTGTAATTCCGAATTTGTTTTCAGAGGTAAAATTCTTACAAGGACTGAAATCTATAGTGATCTTAATCCCAACACACCGATGAAAATTGTATATAAGGTCCAAGCAAATACAGTTTATCGCACTCTTGGAAGCACCAATATTACAACATCTGGCTACGAGAACATGTGTGGAGTCACGAACATGGTCGAAGGTGAAAGGTACCTCATTACA--------------------------------------------…
	Holothuroidea.Peniagone.42.aa.15897.81 ATGCAGTTCCTCCGTGTGCTTGGTGTTCTTATCGCTGTGTTGTGTATTGAACAAACGAAGTGTTGCACATGCGGGCCAGGTCATCCTCAAGAGTATTACTGTTCATCAGATTTTGTTATAAGAGGAATAGTAAGAGCGTCAGAAGTAACAGAAGTAGGTGTTCCTCAAATATCCAAACGTTACCACGATGGGTCCAGTGACTATTTTAGCTCAAGCAGTTATGCAGGTGAAGACGCAATTGTCTACACAGTAGACATCAAAAAAATATATAAAGGAAACGATTTGACAACCTCGAAGACGGTCGACATAATAAGTCAGGGTTTTGCC---------------------------------…
	Holothuroidea.Peniagone.42.aa.15898.77 ATGCAGTTCCTCCGTGTGCTTGGTGTTCTTATCGCTGTGTTGTGTATTGAACAAACGAAGTGTTGCACATGCGGGCCAGGTCATCCTCAAGAGTATTACTGTTCATCAGATTTTGTTATAAGAGGAATAGTAAGAGCGTCAGAAGTAATAGAAGGAGGTGCTCCTCAAATATCCAAACGTTACCACGATGGATCCAGTGCTTCCTTATTTGGTGATTTTTTTAGCTCAAGCAGTTATGCAGGTGAAGACGCAATTGTCTACACAGTAGACATCAAAAAAATATATAAAGGAAACGATTTGACAACCTCGAAGACGGTCGACATAATAAGTCAGGGTTTTGCC------------------…
	Holothuroidea.Peniagone.42.aa.15899.712 ATGCAGTTCCTCCGTGTGCTTGGTGTTCTTATCGCTGTGTTGTGTATTGAACAAACGAAGTGTTGCACATGCGGGCCAGGTCATCCTCAAGAGTATTACTGTTCATCAGATTTTGTTATAAGAGGAATAGTAAGAGCGTCAGAAGTAATAGAAGGAGGTGCTCCTCAAATATCCAAACGTTACCACGATGGATCCAGTGCTTCCTTATTTGGTGATTTTTTTAGCTCAAGCAGTTATGCAGGTGAAGACGCAATTGTCTACACAGTAGACATCAAAAAAAAATATATAAAGGAAAGGATTTGA--------------------------------------------------------…
	Holothuroidea.Peniagone.42.aa.15900.2026 ATATATAAAGGAAAGGATTTGATAACCTCGAAGACGGTCGAAATAAAAAGTCATGGTTTTGGCTCTTGCGGATACGCTAACCTTGCCACCAATCAGGATTTTGTTATAATGGGCGATGTAGTAGACGGTGAGTTGACAATTTCAGAATGCGGGTTTTATAAACGGAGTGATCAGATCACCAAGAGGCAATTCAAGGGACTGAAACGTTACTACAAGAAGACCTGCAATAAATGTTCAATTTGTTCGTTCGATTGTGATGAAACTAAATCATGCACGTTGGATCTCGGCAACTACGACTATGGTAGTGTCGGCGAAGGAGAGAGCTGTGAAATTGATTTTGCAAGATGCGGACAGAACA…
	Holothuroidea.Peniagone.42.aa.20470.108 ATGTGCAACTTTGACAAGATGCTCAGCGTGGGACAAGACTATATGTTATCAGCAAGTGATGTGTATCAACCTGGCTACTATATTTTACTAAGAGGCTGCAGTTGGATACAGAGATGGACTTCAGTAACACAAGAGCAAATTAACGGCCTCCAAGGAGACTATCATGACTGTCAGTTGTGTGAGATATCAAAAACCCTTACTACTTACAATATATTTGACGAGTACAGTTTCCTGGACTCATCCTCTACTGCCGAGCATACGATAGGGTCTTGCTTCCACAACCAACAGATAGCTCTCACCATGGCACGTTACAGGGACTGCGAAACCCTTTACTCAGCTTGTGTGCTGCACAACGACGA…
	Holothuroidea.Peniagone.42.aa.20471.120 ATGTTGATAGAGGTCCTCGTGATCGAGGTGTTCAAGGGCAATGCGTTCATACAGGCAGAGAGTATCATCTTTATCCATACTTATAGAATGTGCAACTTTGACAAGATGCTCAGCGTGGGACAAGACTATATGTTATCAGCAAGTGATGTGTATCAACCTGGCTACTATATTTTACTAAGAGGCTGCAGTTGGATACAGAGATGGACTTCAGTAACACAAGAGCAAATTAACGGCCTCCAAGGAGACTATCATGACTGTCAGTTGTGTGAGATATCAAAAACCCTTACTACTTACAATATATTTGACGAGTACAGTTTCCTGGACTCATCCTCTACTGCCGAGCATACGATAGGGTCTTG…
	Holothuroidea.Peniagone.42.aa.6788.96 ATGTCGAGATTGATTTGTATAATAGCAATGGCGCTCGTGTCGTTGTCGTCATCCTTAGGGTGTCTGTGTCCGGTACATCCACCAAAGGAAACAATATACTGTGATGTACATTACGCTATGAAAGCCTTCGTTGTACTTTGTGGCGTCACAGACCTTAGAGAAGGATTCGCGTATTTATTTACCGGTCCGCCTCCTATTCCAGGATTTGGGTATCGTCTAACTATTTGCCAATGGGTCGAAAAATTTACAAAACTTCCCATAGAAGTAAAAAATGGTCTGCGAGAGGAATACAGAGAATTTTGTCCAGATTATTAA----------------------------------------------…
	Holothuroidea.Peniagone.42.aa.7105.76 GTAGCTGATGCCTGCATGTGCATGCCAGAACATCCTCAGCAGAAATATTGCAAGGCTGATTTTGTTCTGAAAGGAGTGATCATGGACAAGACCAACGTCCAGGATGATCAATGGAACATAACGGAGATGGTGCCCCGCAGTGTCAAGGGCGACTTTCTTACTTACTACGTGCAAGTAGATCGGCTTTTTAAAGGACAAAATGGGGCTGACATCAACAGTGCTGGGATCATAGAAATTACAACGCCGCGGTCAGCGAGTTTGTGTGGAAATGTTGAACTGGAAAAGGGAAGAACTTATCTCCTTTCAGGTAAAATTGAAAATGGGACTTTCATTATGAACCTATGCGACTGGGTGGTCGCCT…
	Holothuroidea.Peniagone.42.aa.7106.69 GAGGCTGCAAAAGAGAGGCACATAACGGAGATGGTGCCCCGCAGTGTCAAGGGCGACTTTCTTACTTACTACGTGCAAGTAGATCGGCTTTTTAAAGGACAAAATGGGGCTGACATCAACAGTGCTGGGATCATAGAAATTACAACGCCGCGGTCAGCGAGTTTGTGTGGAAATGTTGAACTGGAAAAGGGAAGAACTTATCTCCTTTCAGGTAAAATTGAAAATGGGACTTTCATTATGAACCTATGCGACTGGGTGGTCGCCTACCGAGACATGACCAACAAGCAACGTCAGAGTGTCAGATTTTTCTTCAAACAGAACTGCCAGATTTGTGAGATTACTCCTTGCTTCAGTAAGCAAC…
	Holothuroidea.Peniagone.42.aa.7107.28 GGTATCAACGGAGTCAGCCCAAATGGGACTTTCATTATGAACCTATGCGACTGGGTGGTCGCCTACCGAGACATGACCAACAAGCAACGTCAGAGTGTCAGATTTTTCTTCAAACAGAACTGCCAGATTTGTGAGATTACTCCTTGCTTCAGTAAGCAACACTGTGAGCAGGAGGATGTCAATGTTCCCAACAGCTGCACATATGACATGACCAACTTTATGTCAGGATCAGCTGATTGCGAGGGAAAATATTCACGTTGCATACGATCCAGTGACGGTATTTGCAGATGGGCACGTTCCTCTCCGATGAAGGATTGCATGAGACTTCGCACC----------------------------…
	Holothuroidea.Peniagone.42.aa.7319.120 GTTGATTTTGTTATAACGGTAGAAGTGAAAGCAACTGTGGTGGATGGACCAACCTACCACGGTAGTCGATTCCGATTCATACGGCAATCTGATCGTATTTATACAGTGGACATCAAGGAAATATTCAAAGGAAACCATTTGTCTGCACGACGCACGACTACGATAAGAGCCAGCGCTATTCCCTCTTGTGGTTACGCTTACCTTCAAAACAATCAGGAGTATGTTATAATGGGGTATGTCAAAAACGGTGAATTGAACATTTATGCATGCGGATATCACAGGCGTAGCGATCTGGTCAATAAGCAAGAGTTGCGAGGAGTTTCATGCAAGTAA---------------------------…
	Holothuroidea.Peniagone.42.aa.8010.2459 TGGTTACATGGGTCATGTGACTTCGGTGTAAAATGGAGGGACCTGTCGGCAGAACAAAAGAAAGGATTCAGAGGAGAATATGCGGAGATGTGTGACGATTGTCAGATTCAATCGATGGTGGTCGCATCTGATGTCCTAGTCGAAGACCTTCGTAACGACTACAGCGAAGCAACCACATATTGGACACCAACTAACTGTTACTACAATCCACACAAGTCACGATTGTACGAGGATAGATCCGGAGGCAATGTTGTGGACTGTGAAGATGTGTATGGAATTTGCTCAGTGAACCGTAAAGGACAGTGTAAG--------------------------------------------------…
	Holothuroidea.Peniagone.42.aa.9257.6108 ATGAAGGCTGGGTTTATTGTTTTATTCCTGTGCTTCACCATGTACCATTATGGTCTGGCCGGTAATGAATGTGGCTGCGGTGTACGCCATCCCCAAGTGAGGTATTGTAATTCAGCATTTGCAATGACGTTCCAATTGAATGATAAAGTTGAAGCCAATCTACCATTCACCAAAGAGGACGCTTACAAGAAGTACATGAAGTTCAACGTGACTATAGTTGAAGTATTTAAACCCAAGGAGATGGAATCCGCACTCACCAACGAGGACTACACCACTCTATGGACAAGTGTCAGTTGTGGTGTGCCAGAGTTGGATATTTTAGAGACATACGTCATTAGTGGCTATTTTCATCAAATCAT…
	Holothuroidea.Peniagone.42.aa.9258.4774 CTATGGACAGTTGCAGATTTTTGTGGTTTGCCAGAGTTGGATATTTTAGAAACATACGTCATAAGTGGCTATTTTCATCAAATCATGGATCCAATCACAGGCGAGACATTCCCCATTTTACTGACGGACCGATGTGCATTACATATTAAGTGGGACGATGTTACTACCTACCAGATGAAAGGACTTACTCAAACTTATCAGGAGCAGTGTGATCAAGAGTGTGAGCTTCCCGAAATATATGGAGAACACATTCACGAGGAGGATGGGCTCGTAGAAGCTAAGTTGTTCCCTGATGTAGCGGTATCGACTAAGCTCTGGACTTTGGATAAGGAGTGCTTTTACAATCCGGCTTCTTCTAT…
	Holothuroidea.Peniagone.42.aa.9259.3797 ATGAAGGCTGGGTTTATTGTTTTATTCCTGTGCTTCACCATGTACCATTATGGTCTGGCCGGTAATGAATGTGGCTGCGGTGTACGCCATCCCCAAGTGAGGTATTGTAATTCAGCATTTGCAATGACGTTCCAATTGAATGATAAAGTTGAAGCCAATCTACCATTCACCAAAGAGAAAGCTTACAAGGAGTACATGAAGTTCAACGTGACTATAGTTGAAGTATTTAAACCCAAGGAGATGGAATCCGCACTCACCAACGAGGACTACACCAATCTATGGACAGTTGCAGATTTTTGTGGTTTGCCAGAGTTGGATATTTTAGAAACATACGTCATTACTGGCTTTTTTCGTCACAT…
	Holothuroidea.Peniagone.42.aa.9260.6107 ATGAAGGCTGGGTTTATTGTTTTATTCCTGTGCTTCACCATGTACCATTATGGTCTGGCCGGTAATGAATGTGGCTGCGGTGTACGCCATCCCCAAGTGAGGTATTGTAATTCAGCATTTGCAATGACGTTCCAATTGAATGATAAAGTTGAAGCCAATCTACCATTCACCAAAGAGGACGCTTACAAGAAGTACATGAAGTTCAACGTGACTATAGTTGAAGTATTTAAACCCAAGGAGATGGAATCCGCACTCACCAACGAGGACTACACCACTCTATGGACAAGTGTCAGTTGTGGTGTGCCAGAGTTGGATATTTTAGAGACATACGTCATTAGTGGCTATTTTCATCAAATCAT…
	Holothuroidea.Peniagone.42.aa.9261.4773 CTATGGACAGTTGCAGATTTTTGTGGTTTGCCAGAGTTGGATATTTTAGAAACATACGTCATAAGTGGCTATTTTCATCAAATCATGGATCCAATCACAGGCGAGACATTCCCCATTTTACTGACGGACCGATGTGCATTACATATTAAGTGGGACGATGTTACTACCTACCAGATGAAAGGACTTACTCAAACTTATCAGGAGCAGTGTGATCAAGAGTGTGAGCTTCCCGAAATATATGGAGAACACATTCACGAGGAGGATGGGCTCGTAGAAGCTAAGTTGTTCCCTGATGTAGCGGTATCGACTAAGCTCTGGACTTTGGATAAGGAGTGCTTTTACAATCCGGCTTCTTCTAT…
	Holothuroidea.Peniagone.42.aa.9415.90 ATGAGATTTTTGTATTTATTGGGGTGTTTAATCCCCCTGATTAGTTACTTTGATTATGGATACTGTGCAGAAGAATGTAATTGTTTCGTGGACCATCCACAGCAAAAGCTCTGTGAGGCTGATTTTGCCTTTGTTGGAACCATTGTTGCCTTAGAGGAGGAGACCGATGTTTTAGTGTACGACATTGAGATATCCGAGAATCAGGTATTCAAAGGATTATCATACATAGGTGTGGACACAGAATACATTACTGTTGACACTCCTTATGGTGAAATGATCTGTGGAAGGTCAAATTTGAAAAACCACAAGATTTACTTATTTACAGGTCGTTACTTGGAGGGCGAGTTTGTGATAACCTATT…
	Holothuroidea.Peniagone.42.aa.9416.84 ATGAGATTTTTGTATTTATTGGGGTGTTTAATCCCCCTGATTAGTTACTTTGATTATGGATACTGTGCAGAAGAATGTAATTGTTTCGTGGACCATCCACAGCAAAAGCTCTGTGAGGCTGATTTTGCCTTTGTTGGAACCATTGTTGCCTTAGAGGAGGAGACCGATGTTTTAGTGTACGACATTGAGATATCCGAGAATCAGGTATTCAAAGGATTATCATACATAGGTGTGGACACAGAATACATTACTGTTGACACTCCTTATGGTGAAATGATCTGTGGACAAGATTTACTTATTTACAGGTCGTTACTTGGAGGGCGAGTTTGTGATAACCTATTGTAA----------------…
	Holothuroidea.Peniagone.42.aa.9639.176 TGGCTATATTGAACTTGCATTCATTGTTGTCCACTGAAAACAAATAGACTGACCTAGCACGTTATATTTATTGACAATCATTTTGACAAAGCAGCTAATCCATACGGACGAATAGAAGTTACAATGAAGTTACAATTGATACTGAGTTTGTGCATTGTTGTGGCATTGATTGTACATACAGAGAGTTGTAGCTGTAGGATGACACACCCTCAGGAACATTACTGCCAAGCTGGCTTTGTTATACGAGGACAAGTGACAAAGAGAGAATGGATTGAACAAAGAACCGGTAACAATAGCACCCCTCTTCCGTCGATATTTGACGTCTCATATGGTGATGACATTAGTCGGAAATACCCAAAG…
	Holothuroidea.Pannychia.46.aa.10335.75 AATCTTAAATTTGTTTCTTACTGTTTTAATGCTGCAGTATTTCAGGGGACTGTTGTCGACACTGTTGATCTATCGCTCTCATCTATTTCAAATTACGTAATTATGTACAAGATCAGGGTTGATCAAATGTTTCGTGGTTACCTTGGAAAAGAGGTTTGGTTGAAGACTGCCAGGTTCACCAGCTCTTGTGGAGTTTCTTTAAACGAGAGGGTACCATACCTCCTAACAACCTCGTGGCAGAAGTCCTTGAACTCATGTGGATGGAACGTACCTATGACGTCACTGACCGTAGATGACATCTACGTCATACATAGGAATGTGGATTGTTAG------------------------------…
	Holothuroidea.Pannychia.46.aa.12234.258 TTTTTTCTCCTTGGGACGGCAGTTTCTGCAGAACGATGTATCTGTAATTCCATCAGCCATCCACAAACGCAATTCTGTCAAGCATATTTCGCTTTCCGCGGTGAGCTGGTGAGTTCGGACTCTGCCCCTCTTCCTGGGGAAGTGGATAAAGGTCGTGGATATAGCAAGTACCTGAGGTATAATGTCACGGTTACCAAAGTTTTCAAAGGAGAGACTAGATACATAACTGAAAAGATTGTATCCCTCTATACTCCAACTAGTGGACTTTGTGGTAAAACAGCTTTACTTGACCAGCTACATCTGGAGAACGTGGTGAGAGATTATTTATTTACAGGGGATGTTGACATCACATCACAAGG…
	Holothuroidea.Pannychia.46.aa.16087.3440 ATGATCAAGTTACATACCATAGCGGCTATTTTTGTGTTCTGTGTTGGATTTATCAGTCTAGATCTGACCATCGCCTGCAATTGTGAGGTCAAACATCCACAAACTCAGTACAAGGAGGCCAAGTTTGTGGTGAAAGCCAAGATCCTTTCCAAGTATCGTGACCAAGAAGAGCAATCCTCATACGCTATCTCGTACCTAGAGTACCAGGTTCGAATTTTGAAGATTTTCAAGGGCAGGAGAATTCTCAACTCTGAAACTGTGAGCATGTACACCCCTGAAGGACACTCTTGTGGAATCAAATCAATGAAGCCAGGAAAGAACTATCTTATTAGTGGACATTATTCTGAAGACAGGCTGA…
	Holothuroidea.Pannychia.46.aa.16088.3320 ATGATCAAGTTACATACCATAGCGGCTATTTTTGTGTTCTGTGTTGGATTTATCAGTCTAGATCTGACCATCGCCTGCAATTGTGAGGTCAAACATCCACAAACTCAGTACAAGGAGGCCAAGTTTGTGGTGAAAGCCAAGATCCTTTCCAAGTATCGTGACCAAGAAGAGCAATCCTCATACGCTATCTCGTACCTAGAGTACCAGGTTCGAATTTTGAAGATTTTCAAGGGCAGGAGAATTCTCAACTCTGAAACTGTGAGCATGTACACCCCTGAAGGACACTCTTGTGGAATCAAATCAATGAAGCCAGGAAAGAACTATCTTATTAGTGGACATTATTCTGAAGACAGGCTGA…
	Holothuroidea.Pannychia.46.aa.16209.874 ATGCAATTTGTTCTGGTGTTGAGTGTGTCTGTTGTTGCGGCGTTGATGATGGGTAATGCGGAGGGTTGTTCCTCCTGCCAAATACAGCATCCGCAAAGTTATTTCTGTTCTGCAGATTTCGTTATAAGGGGAACGGTTACAGAACAATACTCCATTTACGACGAGGACTCCTCTTCCACTGACTATCTTATTTATAAAGCCTATAGCAGCTGCAGGGTATCATACGGGAATTTGTTGCTGTGGCCATGTGACTATTACAGACGGAGTGATCAGATCACAAAGAGGCAACGTCTAGGCTTCAAACGTTACTACAAGAAAACCTGCGACAAATGTTTGGTATGTTCCATTCAACAGGGTTG…
	Holothuroidea.Pannychia.46.aa.16210.886 ATGCAATTTGTTCTGGTGTTGAGTGTGTCTGTTGTTGCGGCGTTGATGATGGGTAATGCGGAGGGTTGTTCCTCCTGCCAAATACAGCATCCGCAAAGTTATTTCTGTTCTGCAGATTTCGTTATAAGGGGAACGGTTACAGAACAATACTCCATTTACGACGAGGACTCCTCTTCCACTGACTATCTTATTTATAAAGCCTATAGCAGCTGCAGGGTATCATACGGGAATTTGTTGCTGTGGCCATGTGACTATTACAGACGGAGTGATCAGATCACAAAGAGGCAACGTCTAGGCTTCAAACGTTACTACAAGAAAACCTGCGACAAATGTTTGGTATGTTCCATTCAACAGGGTTG…
	Holothuroidea.Pannychia.46.aa.16213.1029 ATGCAATTTGTTCTGGTGTTGAGTGTGTCTGTTGTTGCGGCGTTGATGATGGGTAATGCGGAGGGTTGTTCCTCCTGCCAAATACAGCATCCGCAAAGTTATTTCTGTTCTGCAGATTTCGTTATAAGGGGAACGGTTACAGAACAATACTCCATTTACGACGAGGACTCCTCTTCCACTGACTATCTTATTTATAAAGCCTATAGCAGCTCTAGTATATTGATTGAAGGTCCACAACAGATTGTATACACAGTGAAAATCGAAAAACGATACAAAGGAACCTATTTGCCAAAGGAGTCTGTAAATATAACAAGTGATATTGACCGCCACTGCGGGTTCGCTAAAATGAATATCAATG…
	Holothuroidea.Pannychia.46.aa.16214.1041 ATGCAATTTGTTCTGGTGTTGAGTGTGTCTGTTGTTGCGGCGTTGATGATGGGTAATGCGGAGGGTTGTTCCTCCTGCCAAATACAGCATCCGCAAAGTTATTTCTGTTCTGCAGATTTCGTTATAAGGGGAACGGTTACAGAACAATACTCCATTTACGACGAGGACTCCTCTTCCACTGACTATCTTATTTATAAAGCCTATAGCAGCTCTAGTATATTGATTGAAGGTCCACAACAGATTGTATACACAGTGAAAATCGAAAAACGATACAAAGGAACCTATTTGCCAAAGGAGTCTGTAAATATAACAAGTGATATTGACCGCCACTGCGGGTTCGCTAAAATGAATATCAATG…
	Holothuroidea.Pannychia.46.aa.6362.107 ATGATCATCAATCTCTGTGCGTGGAACGTTCCATTTCCTAATGTAACAGCTTCACAAAAGAAAATGCTTCGTAACAACTTTGGAGGAGAATGTTCCCGCACACCGCCGTGTGAGCTGAGAATGTACTGTGGAGCTCCAAATCCATCTCAATGTCAGCAGTTTGATGGTTGCACCTTCTACCGGACAAACAATTGCAACGCTGCACATTCCTATTGTACCAGAAGAAGCAATGGACAATGTCAATGGCACTACTACTCAAAGAGGTATAATGCTTGTATGGTTGCAGCTGCAGCCAAGAAACGATGA------------------------------------------------------…
	Holothuroidea.Pannychia.46.aa.7449.5579 AACTTGCTGTACCAGGAAACATATTTATTTACCGGTGGTTTCATGGAGGGTAAATATGTAATAACGTACTGTAACTGGGTAAAAGCCTGGGACGATGTCACCGAACTACAAAAGGAATACCTTCGAACAAAGGAATACCTTAACCACTGCAGCTCGTGTAAGATAACTGGTGTTAAGGGAGCCTTAACGATGGACCAAAATAATAATGAGCTGGTTTATCCCAGTCAAGTTTCTGGTCTATGGACACCTTACAACTGTTACTACAACCCGATATCATCCGTTACATACAGACCGGAAGACTGCGAGAATTCGTACAGCTTCTGCCACCCTGCCGCTGATGACAATGAACGGTGCGATTG…
	Holothuroidea.Pannychia.46.aa.7450.82 ATGAGATTTTCGCTTTTACTTGGGTGCTTAATCACCCTTAATTTCATTGATTTCGGCGTCTGTCAATTGAAATGCAATTGCTTCGTGGACCACCCGCAGAAAAGGTTCTGTGAGGCTGACTTTGGTTTTGTAGGAACCGTGCATGCTTCACAGGAAAGCGATGATGTATATATATATACGGTACAGGTTGACAGAGATCAGATATTCAAAGGACTGTCATACTTGGAAGACGGAACAGAAACCGTGACAGTGTACACTCCATATGGCACAAGTCTCTGTGGAAGGCCAAACTTGCTGTACCAG----------------------------------------------------------…
	Holothuroidea.Pannychia.46.aa.9542.90 ATGGAGAAACTTATTATAGCAATGTTGGCATTCACCTGTGGATACCTTGTCATAATGGGAGCTGATGGATGCATGTGTCCGGTTAAGCATCCTCAACAAAGCTTCTGCGATGCGGAATTTGTATTTGTGGCTACTGTTAGAGGATCTGAAGTAGAGGATGGCTACCTCATCTATGATGTCAAAGTTAGCCTTGAAAAGGTCTTCAAAGGAGAAGAATTAATTGAGAGAGCCCAGAAATATATTAAATTATACACATCGTATAATGGTCTCCTCTGTGGGCGTCCTAATCTAATATACATGGAAAAGTACTTAATAAGTGGTGTGATGAAGAATGGCCACATGGAGATGTCTTACTGTGACT…
	Holothuroidea.Pannychia.46.aa.9543.74 ATGGAGAAACTTATTATAGCAATGTTGGCATTCACCTGTGGATACCTTGTCATAATGGGAGCTGATGGATGCATGTGTCCGGTTAAGCATCCTCAACAAAGCTTCTGCGATGCGGAATTTGTATTTGTGGCTACTGTTAGAGGATCTGAAGTAGAGGATGGCTACCTCATCTATGATGTCAAAGTTAGCCTTGAAAAGGTCTTCAAAGGAGAAGAATTAATTGAGAGAGCCCAGAAATATATTAAATTATACACATCGTATAATGGTCTCCTCTGTGGGCGTCCTAATCTAATATACATGGAAAAGTACTTAATAAGTTAA----------------------------------------…
	Holothuroidea.Pseudostichopus.44.aa.1794.40 CAGTACAAAGAGGCCAAATTTGTTGTGAAAGCCAAGGTGATGTCGAAACATGCGGAACAGGACGGGCCCGAGTCATCGTACAGACCGATAACATACCTAGAATACGAGGTCAAAATAATAAGGATCTTCAAAGGGAAGAGGAACTTTGACTCCAACGTTGTAAGCATGTTCACACCAGACAGCACCTCATGCGGCCTGCGATCCATGAGACCAGGGAAGAATTATCTTATCAGTGGTTACTATGAAGACGGTGCATTCCAGCTTAGTGTCTGCAGTTGGGTCGAGAAATGGTCAGAGCTGACAAAGGAACAGAGAAGCGGCCTCAAATCAGCATATGCCACAAAATGCAGGAAAT…
	Holothuroidea.Pseudostichopus.44.aa.1947.267 ATGTTTACAACTATTCTGTGTGTCCTTGGACTAGTAGGATACGCGTGGGCACAGGGATGCGCTAACTGCTTTCGTAATCACCCACAGCAAGTCTACTGTGGAGCAGAGATTATGGTACGTATCACTGTGAACTCTGTGGAACAGAACATCAGAATGCCCGGATATAGCTTGTTGTTCCATAGGAAAGTGAACACCACAATCGTCAGTGATCTTAAACCCAACGGAGAAAGAAAGGAACCCGGCACCATCTTCGAATTTTTCAACCCGTCATCATTTTGCGGCACATGGTTCGATATAGGAAAGGAATATGTTGTTGTGGTCCAGAACGTTGGATCCGATGAGGATGGCCAAACA…
	Holothuroidea.Pseudostichopus.44.aa.1948.233 ATGTTTACAACTATTCTGTGTGTCCTTGGACTAGTAGGATACGCGTGGGCACAGGGATGCGCTAACTGCTTTCGTAATCACCCACAGCAAGTCTACTGTGGAGCAGAGATTATGGTACGTATCACTGTGAACTCTGTGGAACAGAACATCAGAATGCCCGGATATAGCTTGTTGTTCCATAGGAAAGTGAACACCACAATCGTCAGTGATCTTAAACCCAACGGAGAAAGAAAGGAACCCGGCACCATCTTCGAATTTTTCAACCCGTCATCATTTTGCGGCACATGGTTCGATATAGGAAAGGAATATGTTGTTGTGGTCCAGAACGTTGGATCCGATGAGGATGGCCAAACA…
	Holothuroidea.Psolus.11.m.12838.37 CCGGGGAGTACCGTATACCTACACACCTATGGGATGTGCAAGTTCGAGATGATGCTACGAGTCGGTCAAGAGTACATACTGTCTGCGACTGACGCCTACCAACCCGGGTACTACATCATTCTGAGGGGGTGTAGCTGGGTCCAGAAATGGGACACCCTGACCCGGGAACAGAAGAAGGGGCTGCGGCAGGACTACCACAACTGTGACTCATGTCAGATCACTAAGACCATGACGACACCGTATGACATGTTCGCCGATTACAGCTTCCTTGAGCCATCACCTCTGGGGGAGGGGGAGCGTCGGGTCAGTTACTGCTTCCACAACCAGCAGATGGCTCTCACGATGGACAACTACGTCGACTGCG…
	Holothuroidea.Psolus.11.m.14872.170 ATGTGGGTTCAGTACATAGCAGCGGTCATATTGATTGTGGCATCAAGAGAGGTCTGGGGCAGGGAGCAATGTGTCTGCAGCCAGCTACACCACCCACAAGACAAGTTATGTCTCATGGACTTCGCTTACCGAGTTCAGATGATCCATGGGGAAGATTCAAATCAACCAGGGGAAGCTGATGAAGGCCAGAGGTTCAGCAGTCACTGGAAATACACAGCGGAAGTCATTGAAGTCTTCAAGGGAGCCGAGTTCCTTCCAGAGAATATCACCAAGATAACCACTGAGATCTATACTCCCTCCTTGGGCTTTTGTGGAAGAGTGTTTCTGTACGATGATGATAAAAAAAGCAACCAATACCTGGTT…
	Holothuroidea.Psolus.11.m.19285.171 ATGAGCTTCTCTGGATTTACACATGCCCTCTGGGCATTAGTGGTGACAACTTGTTGGATAGTCTCAGAAGCGTGCCTGTGTATGCCGGAACACCCACAGCAGAAATACTGCAAAGCGAATTTTGTTTTAAAGGGACTAATAATGGACAATGCCAACACACCTGACAACCAATGGAACATCACTGAAATGGTGCCCCGTAGTGCAGAGAAAGACTTCCTCACATACTACATTCAGGTCGAGAGGATATTCAAAGGGCAGAATGGCATCAACCTGAATGGCGCTGGGATTGTTGAAATAAAGACACCACAGTCAGCTAGCTTGTGTGGGGACGTGGTTCTAGAGAAAGGCCGGAATTATCTTTTA…
	Holothuroidea.Psolus.11.m.19286.151 ATGAGCTTCTCTGGATTTACACATGCCCTCTGGGCATTAGTGGTGACAACTTGTTGGATAGTCTCAGAAGCGTGCCTGTGTATGCCGGAACACCCACAGCAGAAATACTGCAAAGCGAATTTTGTTTTAAAGGGACTAATAATGGACAATGCCAACACACCTGACAACCAATGGAACATCACTGAAATGGTGCCCCGTAGTGCAGAGAAAGACTTCCTCACATACTACATTCAGGTCGAGAGGATATTCAAAGGGCAGAATGGCATCAACCTGAATGGCGCTGGGATTGTTGAAATAAAGACACCACAGTCAGCTAGCTTGTGTGGGGACGTGGTTCTAGAGAAAGGCCGGAATTATCTTTTA…
	Holothuroidea.Psolus.11.m.19506.133 ATCTTTCTAACGATTTTAGTGAGCTTAATCGCTCATGGTCATGGCGGGAGAACGAATTGTGCCTGTAGAATAGACCACCCCCAGCGACTGTTATGTACTGCTCAGTTTGCTTTCGTAGGAGAAGTTTCATTAGCACAGGACCTTACAGACGATTATCACTACAAGGTGCAGATTACCACTGACCAGGTTTTTAAGGGGATATCGTTGATAGGTGACGGTACAGACAGCGTAGATGTATATACACCTTACGGTACCAGTCTTTGTGGGAGGCCGAACCTACTCGTTAAAAATGAATACTTATTCACAGGTAATTACCTGAATGAAAAGTTTGTGATCACCTACTGTGACTGGGTGGCAGTGTGG…
	Holothuroidea.Psolus.11.m.21172.164 ATGGCCAAGTTCACAGCAGCAACCTTTGCAGGCATCCTTGGACTCGTCAACATTGCAGTGATACTAGCCTGTAACTGCGACGTGAAACATCCACAGACCCAGTACAAGGAGGCAGACTTTGTGGTGAAGGCCACAGTCATTGGTAAACATCGGGACCGGGATGGCCCAGAATCGTCCTTTGGGCTCATTTCGTTCCTAGAGTACGAGGTTGAGATATCAAAGACCTTCAAGGGCCGGAGATTGTTCAACAACAGTGACATAGTGAACATGTACACGCCTAAGGACAGCTCGTGTGGGATCAAATCCATGAAACCTGGACACAACTATCTCATAAGTGGTCACCATGACGATGATGCGTTCTAC…
	Holothuroidea.Psolus.11.m.22448.2336 ATGCTGCACTCAATTTCCTTTGCAGATATCTACACAAGCCTTGTTTACACCGTCTACGTGGACAAAGTCTACAAGGGTGAAGAGTTCATCGAGCCGAAACAGGTGGTCAAAATAACGACATCGCCATTTGATTCAATGTGTGGCGTCGTCGGATTGGAGGAGAAGAAGAGATATATTCTCTCAGGTCAAATTGCAGATGGTGAACTGAGGGTGGCTCTCTGTAATTATGTGAAGGATTACAACACAGTCACGAAGAGGCAGAAACAAGGACTCAAATACAGCTGGAAACAGGACTGTGGAGATTGCACTCCTGTGACCTGCTACCCACACTGGCAGTTCTGCACGCAGCCGATCACCGCAGA…
	Holothuroidea.Psolus.11.m.22449.2347 ATGCAGTTACAGATTGTTCTTGTTGTGTTCCTGGGGAGCGTGTGGCTGGAGGTGATAGAGGGGTGTTCCTGTGGACCTGCGCACCCTCAAGAGCAGTTCTGTCGTGCAGAATATGTGCTGAGGGCAAAAATACTCAGCAAAGAATGGCTACCACAGCTAGGATCTACGACCATGGCACCAACGACGGTGAGCCCGTCCGATGTGCAGGTAGCCCCCTGGCTTGAGGAGCCCCTATCAGCAGCCCGGAGACAGAACCCATATATCTACACAAGCCTTGTTTACACCGTCTACGTGGACAAAGTCTACAAGGGTGAAGAGTTCATCGAGCCGAAACAGGTGGTCAAAATAACGACATCGCCATT…
	Holothuroidea.Psolus.11.m.22450.2385 ATGCAGTTACAGATTGTTCTTGTTGTGTTCCTGGGGAGCGTGTGGCTGGAGGTGATAGAGGGGTGTTCCTGTGGACCTGCGCACCCTCAAGAGCAGTTCTGTCGTGCAGAATATGTGCTGAGGGCAAAAATACTCAGCAAAGAATGGCTACCACAGCTAGGATCTACGACCATGGCACCAACGACGGTGAGCCCGTCCGATGTGCAGGTAGCCCCCTGGCTTGAGGAGCCCCTATCAGCAGCCCGGAGACAGAACCCATATATCTACACAAGCCTTGTTTACACCGTCTACGTGGACAAAGTCTACAAGGGTGAAGAGTTCATCGAGCCGAAACAGGTGGTCAAAATAACGACATCGCCATT…
	Holothuroidea.Psolus.11.m.22451.2298 ATGCTGCACTCAATTTCCTTTGCAGATATCTACACAAGCCTTGTTTACACCGTCTACGTGGACAAAGTCTACAAGGGTGAAGAGTTCATCGAGCCGAAACAGGTGGTCAAAATAACGACATCGCCATTTGATTCAATGTGTGGCGTCGTCGGATTGGAGGAGAAGAAGAGATATATTCTCTCAGGTCAAATTGCAGATGGTGAACTGAGGGTGGCTCTCTGTAATTATGTGAAGGATTACAACACAGTCACGAAGAGGCAGAAACAAGGACTCAAATACAGCTGGAAACAGGACTGTGGAGATTGCACTCCTGTGACCTGCTACCCACACTGGCAGTTCTGCACGCAGCCGATCACCGCAGA…
	Holothuroidea.Psolus.11.m.23457.93 ATGCCACTCATGATCCCCTCAGTGCAAATAATCACATGTATCCATTCTCTCATCCACGCAGCTTTTTCAGGGACCATTCTGACAGCGACAGCACTCAAAGGTGTCTACCACTATGAGGTGGGGGTCAATCAGTTGTTCAAGGGGCAAGACCTGATCCAGGATGAGGCAGGGCTGATTTTAGATGTATACACCCCTTACATGACAGGCCTCTGTGGGAGGTCGAACCTGATTCCACAGACAGAGTACCTATTATCAGGCAGCTACCTGGAGGGGAGATTTGTTATCACCCTCTGTAATTGGGTGGCTGAGTGGGGGGACGTCACATCGAACCAGCGGGAGTATCTCGAAACGAAGGAATACCTCA…
	Holothuroidea.Psolus.11.m.24012.224 ATGAAGACTTGTTTGCTTGTTTTCGGTATTGTGTTCATCGCTCTTGTAGATGCGTGCAGTCACTGTTTCACCAAACATCCACAGCAACATTATTGTGACTCTTATTTCGCGATGCAAGTCAAGATTATACGTGAGGTGGACGAATCTGACATCAGTGATACGCGACAATACAAGGCCAAGGTACTCAACAGCTGGAAGCAAGGACCTCGGGACGGAAAGTTCAAGTTGTATGTTCCCGATGCATTTTGTGGGTCTACCCTCCTCGATGGTCGTGTTTATGTCATAACCGGAACTCGAGAAGTGTCAGACAATGGGAAAAGTTACTTGCTTCATGGGTCATGTGACTTCAAGAGCGAATGGCGG…
	Holothuroidea.Psolus.11.m.26874.374 ATGGTAATGAGCAGCTGTGACTTTGCCGAGGAATGGAACGAGCTAACAAATAAACAGCAGAAAGGATTTGAAGTCAAATATGGTCGATTTTGCGAGTGTCAGGTGGCTGGTGTCAAGTCTCCTATGAATCTTCGAGTTAGTTTGTTAGAGGGCGGTGCTGGATATGATAGTGCACAGAGTTATTGGACCCCTTATAGAGATTGCTTCTACAACTCAATGAAGTCAGAAAGCTTCCAGCGGGAGGACTGTGAGGATGAGCTGGGCTTTTGTAGACCTAATGATGAGGGGGAATGCAGCTGGCAATTAACCACCGAATATGTGGATTGCTTTGAGGACAGGGAAGACTACGTCCTCGCACTGGAG…
	Holothuroidea.Psolus.11.m.26875.385 AAGAGAGCCACAAGATCTGCTGTGAAGATGAAATTTATAATAAGCATCATCATCGTTGGTATCATCAACCATGCATCGGCCCAAGAAGCAGGCTGCGGGCACTGCTACCATAATCACCCACAACAGGTGTACTGTAACTCAACAATTGTGATGCGAATCACAGCGAACTCAATGACACGTAACGTCAGGATAGGTTTACCTGGTTACGAACTATACTCCTATAACATGGTAAACGCGACTGTCCATACCGACTTCAAACCGGGGGTGAAGTTAAATGGCGACTCGATCGGATTCTACAGTCCCTCCTCGATCTGCGGGGAATGGTTCACTGATGGCTACGAGTACGTGATTACTGGGAGTTAC…
	Holothuroidea.Psolus.11.m.32702.873 ATGAAGAGCACACTCCTAATTCTACTGATAGTCGCCCTGTCTGTTCCGTACTCAGAGGCGTGTGGGACATGTCCCACAAGACACCCACAGCAACATTATTGTGACTCGTACTTTGCTATGCGAGTTACTATCGTGAGCGAAGACATACATAACAGTGATATCCCTAAAACGAAACTCTACACAGCTGAAATACTGAACAGCTGGAAGCGAGGTCCTGGTGGAGGAGAATTCCAGTTCTACGTTCCGGCGTCCTTCTGTGGATCTATATTCACTGTAGATGAGACGTACGTCGTAACAGGAACAAAAGAGGTAACTGATGATGGGCGAAAGTACTGGCTTCATGGATCATGTGATTATAAGAAT…
	Holothuroidea.Psolus.11.m.33249.144 ATGGCTGCCTGGTTATGGAGGAGAGTGTTAGCAGCTCTGGCTATGATCATACAGTTCTCTGTAGTTACTGCTACCTATGGCTGCCTGTGTGTCATCGAACACCCACAGCAAAAGTTCTGTCATGCAGAGTTTGTTATCACAGGACGCATGGTCAATATGGAATGGATACTCATCCCCCAGTTCATCCCCACAGAGGAACCATGGATGGAAACAACTCCACCATCACAAAACTGGGGGCCTAGCCAGGAGAACAATTTGGAGACTCATCCTTGGGGAGGAGAGGTTGATGGAAGCAACAGTTTGCACTTGGGATCTTTACAACAAAACGATGACCCCCTAGGGAGACGGGAGAGAAGCTCCAGT…
	Holothuroidea.Psolus.11.m.35026.220 ATGATGCAGTACTTACAGATCTTTGTTGGAGTGTTTCTCGGAAGCCTCTGGCTGCAAGTGATAGAGGGATGTTCCTGTGGGCTGGCCCACCCTCAAGAGATGTACTGTCATGCAGACTATGTTGTGAGGGCGAAAATTGTCAGCAAAGAATTGCATCCTGTGCAGCAGGAACCGACAACAACTGTGGCACCATCCACAGAGAGCCGGGCTGATGTGGAGATAGCACCCTGGCTGGAGGAACCACTAGCAGCAGCCTGGAAACCATATCAATATATTCACACAAGGCTCATTTACACTGTCTATGTAGAGAAGATTTATAAAGGAGACAACTTCATAACTCCAAAACAGTTGGTTAAAATAACA…
	Holothuroidea.Psolus.11.m.37157.356 ATGGCCCGATTCATCAGCCTTGTCGTCGCTGCCGGCCTCGCTTTCCTTCTTGCCTGTTCAATCGAGGTAACCGAAGGGTGTATGTGCCTGGACAACCAGAACGAGTACAATGGTATGCAGACCATTTATTGTGACTCGGACTTCGTTATCAAAGGGACCGTAATCAGCAAAGACGAGACCAATTATAAATACACTGTCAACGTCGACGAGAAGTACCGAGGGAGCGGCTTCAACGATGGAGACGACATAGTGCTATCGACGTTCCCACATTCCTGTGGTGTACACGGGCTGGAAAAAGACGAGACCTACGTCATTTCAGGTGACAGCTCAATGCAGATTAATTCCTGTAGCCTCAATCTGCTG…
	Holothuroidea.Psolus.11.m.37200.480 ATGAAGGCTTGGCTGCTGGTGATACTGGTCATAGTGACCTCAGTGACTGATGCGTCCGGTAGTGCCAGCCACCCAAACACAGGGGGTTGCACCTGTCCCTCAAAACACCCCCAGCAGAAGTTCTGTGATGACTCATTAGTGATTAAGGGCACTGTAGTTGACATCGGGCCTGATGAGGTCACAGCCCGGAACAGTGGCATGAACATGGACATGATGATCGAGGTTCAAGTCACTGAGGTGTTCAAGAGCGCAGACCAGTTAGACGCAAACAGTACTGTATACCTACATACCTATGGGATGTGCAGGTTTGACATGATGCTGAAGGTTGGTCAGGCCTATGTATTATCAGCAACTGATGCATAT…
	Holothuroidea.Psolus.11.m.37201.318 ATGAAGGCTTGGCTGCTGGTGATACTGGTCATAGTGACCTCAGTGACTGATGCGTCCGGTAGTGCCAGCCACCCAAACACAGGGGGTTGCACCTGTCCCTCAAAACACCCCCAGCAGAAGTTCTGTGATGACTCATTAGTGATTAAGGGCACTGTAGTTGACATCGGGCCTGATGAGGTCACAGCCCGGAACAGTGGCATGAACATGGACATGATGATCGAGGTTCAAGTCACTGAGGTGTTCAAGAGCGCAGACCAGTTAGACGCAAACAGTACTGTATACCTACATACCTATGGGATGTGCAGGTTTGACATGATGCTGAAGGTTGGTCAGGCCTATGTATTATCAGCAACTGATGCATAT…
	Holothuroidea.Psolus.11.m.37202.97 ATGAAGGCTTGGCTGCTGGTGATACTGGTCATAGTGACCTCAGTGACTGATGCGTCCGGTAGTGCCAGCCACCCAAACACAGGGGGTTGCACCTGTCCCTCAAAACACCCCCAGCAGAAGTTCTGTGATGACTCATTAGTGATTAAGGGCACTATAGTTGACATCAGGCCTGATGAAGTTACAGCCCGGAACAGTGGCATGAACATGGACATGATGATCGAGGTGCAAGTCACTGAGGTGTTCAAGAGCGCACACCAGTTAGACGCAAACAGTACTGTATACCTACATACCTATGGGATGTGCAGGTTTGACATGATGCTGAAGGTT-------------------------------------…
	Holothuroidea.Psolus.11.m.41586.1381 ATGAACCGTTTTCATCAGTTCATCAATCTTGTCCTAGCTGCAGTGGTTCTAGCTGGTACTATTGAAGTAACTGAAGGATGTTCATGTGTCCATCTGCATCCCCAAAGGCAGTTCTGTGATGCAAGCTTTGTTATAAAAGGAAGAGTCATCAGCAGAGAACTTCCAGCAACTACTGCCAACCCAAGTTATTTTTGGGAGACCCAGATAGCCACCTACACTGTCTATGTTGAGAGGGTGTACAAGGGGGATGCTATACCACAGAGGGAGAATATTCAGATTATAACTGACGCGGATGGAGCGTCATGTGGCGTATATCTGCAAGAAAATCAGCGATATGTCCTCTCAGGATCAGGAATAAGTGG…
	Holothuroidea.Psolus.11.m.43002.1124 ATGTCAGTTTGGAAGATGTCGGCCACAATCATTGGAGTCGTGTTGGTTTTTGTACTCGGGATCGTTGGAGCTGAGGAGAGATGTAACTGTAACTATATCAGCCATCCACAGACAGATTTCTGCCAGTCAGCTTATGCTTTTCATGGTCTGATCACTGGTGTGGTGTATGTCCCTGCTCCGGGGGAACCAGACCTGGGTGAAATCTTTAACAAGTATGTGAAGTACAACATCAGCGTTGTAGAAGTGTTCAAGGGGCGTAAGAGGTACCTAGATGCAGAATATGTGTCGATCTATTCACCGAAAGGGGGGATCTGTGGCAAGACTGACCTGTACCAACATGGAGTTCTGGGGGATGCCAGCAA…
	Holothuroidea.Psolus.11.m.45732.1659 ATGTTGATGGCAGCAAAATTTCTTCTATTGACGGTGGTGTCAGCTCTCTGCGCCGAGATGGTATTCTGCTGTTTGTGCATGCCACAGCACCCCCAGACAGACTTCTGTATGTCACATTTTGTTTTCCGTGGCAAGATCATATTGAGGACTCCAATCTATGGTGGTGTTGACCCATCAACACCAGTGAGGATCATGTACAGCATACAGCCACACCCAATATATCGCAACCTGGGCAGTTCTATTGTGCTGAAGGATAGGGACACAGTGAACGTGACAACTTCAGGCTATCAATCAATGTGCGGTGCTACCAACATGCAAGAGGGCATGACATATTTAGTCGCAGCAAAGAACATAGGAGGTGA…
	Holothuroidea.Psolus.11.m.45734.2048 ATGTTGATGGCAGCAAAATTTCTTCTATTGACGGTGGTGTCAGCTCTCTGCGCCGAGATGGTATTCTGCTGTTTGTGCATGCCACAGCACCCCCAGACAGACTTCTGTATGTCACATTTTGTTTTCCGTGGCAAGATCATATTGAGGACTCCAATCTATGGTGGTGTTGACCCATCAACACCAGTGAGGATCATGTACAGCATACAGCCACACCCAATATATCGCAACCTGGGCAGTTCTATTGTGCTGAAGGATAGGGACACAGTGAACGTGACAACTTCAGGCTATCAATCAATGTGCGGTGCTACCAACATGCAAGAGGGCATGACATATTTAGTCGCAGCAAAGAACATAGGAGGTGA…
	Holothuroidea.Psolus.11.m.54192.642 ATGATGGAGTTAGGATCAGCAGTGACAGCAACTGTCCTGATGTTATTAGCGGTAACGGAGCTGCACATCACCACAGCATGTCAGTGTGACACACCAGATCATCCACAGGAGAGGTTCTGCAGAGCAGACTATGTGATAATTGGCAGGATTGTTGAGAAGATTGAAGAGGCGGAAGATAACCCTGACTTCCCACAGTTCCCGTTCAACATTCCCCACGACAACGTGCCCCTCCCGTCAACAAGCACCGACCCGCCACCTGAAGATTCTGTCATTTTTGGGGGGTGGCCGCCACTCAGGAAGGTCCAGGCACCAGAGGACCCGATGTACCTCCCACCGCTAATGGTGAATGACGGGCCGCACTCC…
	Holothuroidea.Psolus.11.m.54193.650 ATGATGGAGTTAGGATCAGCAGTGACAGCAACTGTCCTGATGTTATTAGCGGTAACGGAGCTGCACATCACCACAGCATGTCAGTGTGACACACCAGATCATCCACAGGAGAGGTTCTGCAGAGCAGACTATGTGATAATTGGCAGGATTGTTGAGAAGATTGAAGAGGCGGAAGATAACCCTGACTTCCCACAGTTCCCGTTCAACATTCCCCACGACAACGTGCCCCTCCCGTCAACAAGCACCGACCCGCCACCTGAAGATTCTGTCATTTTTGGGGGGTGGCCGCCACTCAGGAAGGTCCAGGCACCAGAGGACCCGATGTACCTCCCACCGCTAATGGTGAATGACGGGCCGCACTCC…
	Holothuroidea.Psolus.11.m.56691.835 ATGGAGAGGATCACTGCAATAATTCTTCTATCTTTCATTGGACTTTTTACTGTCTTTTCATTGGCCGATGGCTGCAAGTGCAACATCAACCATCCACAGGATAGATTCTGCAAAGCCGCCTTTGCTTTCGCGGGTACGATAACTTCCATCGAGCTGATCGAGGTGGAGGGGCTCAACTTCATGCGATACACCTTCGTATATTCACCGTACCAGGTGTATAAGGGAGAGAACCTCCTTAGCCAGGACAGGTTAAACCAGCACGTCTACACACCCTACTACGGGAGCCTGTGCGGGCGACCGAACCTACATAGGGACACCAAATACTTTATGAGTGGAACTCTCGAGGATGGTAACCTGATGATC…
	Holothuroidea.Psolus.11.m.56692.848 ATGGAGAGGATCACTGCAATAATTCTTCTATCTTTCATTGGACTTTTTACTGTCTTTTCATTGGCCGATGGCTGCAAGTGCAACATCAACCATCCACAGGATAGATTCTGCAAAGCCGCCTTTGCTTTCGCGGGTACGATAACTTCCATCGAGCTGATCGAGGTGGAGGGGCTCAACTTCATGCGATACACCTTCGTATATTCACCGTACCAGGTGTATAAGGGAGAGAACCTCCTTAGCCAGGACAGGTTAAACCAGCACGTCTACACACCCTACTACGGGAGCCTGTGCGGGCGACCGAACCTACATAGGGACACCAAATACTTTATGAGTGGAACTCTCGAGGATGGTAACCTGATGATC…
	Holothuroidea.Psolus.11.m.56693.825 ATGGAGAGGATCACTGCAATAATTCTTCTATCTTTCATTGGACTTTTTACTGTCTTTTCATTGGCCGATGGCTGCAAGTGCAACATCAACCATCCACAGGATAGATTCTGCAAAGCCGCCTTTGCTTTCGCGGGTACGATAACTTCCATCGAGCTGATCGAGGTGGAGGGGCTCAACTTCATGCGATACACCTTCGTATATTCACCGTACCAGGTGTATAAGGGAGAGAACCTCCTTAGCCAGGACAGGTTAAACCAGCACGTCTACACACCCTACTACGGGAGCCTGTGCGGGCGACCGAACCTACATAGGGACACCAAATACTTTATGAGTGGAACTCTCGAGGATGGTAACCTGATGATC…
	Holothuroidea.Psolus.11.m.56694.855 ATGGAGAGGATCACTGCAATAATTCTTCTATCTTTCATTGGACTTTTTACTGTCTTTTCATTGGCCGATGGCTGCAAGTGCAACATCAACCATCCACAGGATAGATTCTGCAAAGCCGCCTTTGCTTTCGCGGGTACGATAACTTCCATCGAGCTGATCGAGGTGGAGGGGCTCAACTTCATGCGATACACCTTCGTATATTCACCGTACCAGGTGTATAAGGGAGAGAACCTCCTTAGCCAGGACAGGTTAAACCAGCACGTCTACACACCCTACTACGGGAGCCTGTGCGGGCGACCGAACCTACATAGGGACACCAAATACTTTATGAGTGGAACTCTCGAGGATGGTAACCTGATGATC…
	Holothuroidea.Psolus.11.m.61068.666 ATGAAGGGTCTTTTCCTAATAGCTTTCTTGGGCTTCACCATGTACCAATGTGCCATGGGGCAGACTATGTGCGGTTGTGGTGTTCGCCACCCTCAAGTCAGATACTGCGACTCTGAATTTGCAATGCTTGTTCAAATCCACGACAAGGTTGAAGCAGACCTCCCTTTTACTGAGCCTGATCCGTATGGCCTCAAGGGATACATGCGGTTCAACATCAGCATTCTAGAAGTCTTCAAACCAAAGGAGTTGGAGGTTACTCTTGTTACTGAAGATTACACTGAGCTGTGGACTACCTTAGAGGCAGGATTCTGTGGGGTACCTGAGCTGAAAGTACTAGAGGAATATGTTGTCAGCGGAGATTTT…
	Holothuroidea.Psolus.11.m.61069.676 ATGAAGGGTCTTTTCCTAATAGCTTTCTTGGGCTTCACCATGTACCAATGTGCCATGGGGCAGACTATGTGCGGTTGTGGTGTTCGCCACCCTCAAGTCAGATACTGCGACTCTGAATTTGCAATGCTTGTTCAAATCCACGACAAGGTTGAAGCAGACCTCCCTTTTACTGAGCCTGATCCGTATGGCCTCAAGGGATACATGCGGTTCAACATCAGCATTCTAGAAGTCTTCAAACCAAAGGAGTTGGAGGTTACTCTTGTTACTGAAGATTACACTGAGCTGTGGACTACCTTAGAGGCAGGATTCTGTGGGGTACCTGAGCTGAAAGTACTAGAGGAATATGTTGTCAGCGGAGATTTT…
	Holothuroidea.Psolus.11.m.61070.1383 ATGAAGGGTCTTTTCCTAATAGCTTTCTTGGGCTTCACCATGTACCAATGTGCCATGGGGCAGACTATGTGCGGTTGTGGTGTTCGCCACCCTCAAGTCAGATACTGCGACTCTGAATTTGCAATGCTTGTTCAAATCCACGACAAGGTTGAAGCAGACCTCCCTTTTACTGAGCCTGATCCGTATGGCCTCAAGGGATACATGCGGTTCAACATCAGCATTCTAGAAGTCTTCAAACCAAAGGAGTTGGAGGTTACTCTTGTTACTGAAGATTACACTGAGCTGTGGACTACCTTAGAGGCAGGATTCTGTGGGGTACCTGAGCTGAAAGTACTAGAGGAATATGTTGTCAGCGGAGATTT…
	Holothuroidea.Psolus.11.m.61072.1769 ATGAAGGGTCTTTTCCTAATAGCTTTCTTGGGCTTCACCATGTACCAATGTGCCATGGGGCAGACTATGTGCGGTTGTGGTGTTCGCCACCCTCAAGTCAGATACTGCGACTCTGAATTTGCAATGCTTGTTCAAATCCACGACAAGGTTGAAGCAGACCTCCCTTTTACTGAGCCTGATCCGTATGGCCTCAAGGGATACATGCGGTTCAACATCAGCATTCTAGAAGTCTTCAAACCAAAGGAGTTGGAGGTTACTCTTGTTACTGAAGATTACACTGAGCTGTGGACTACCTTAGAGGCAGGATTCTGTGGGGTACCTGAGCTGAAAGTACTAGAGGAATATGTTGTCAGCGGAGATTT…
	Holothuroidea.Psolus.11.m.63672.2594 ATGGCAAAGTGTCTTGCAGTTCTTTCAGTGCTTTTAATAGTCGGGTGTTTTGCAATCGCAGCCGCGAACCAGTGCATGTGTGCAATCCAGCATCCCCAACAAAAGTTTTGTGATTCTGATTTTGTATTCACGGCTACAGTCAGAGGAGTATCGGAGATTGATGGTTACTTCATATACAAGATGAAAGTCAGCCAGGAGAAGGTGTTCAAGGGTGCAGAATTCATTGACAGAGGGAGGAAGTACGTCCAAGTCTACACAGCCTTTGGTACCTCACTATGTGGACGCCCCAATCTGGTCTACCTCGAGAAATACTTGATAAGTGGTGTGATGAAGGATGGTCATATGGAGATCTCTTTCTGTAC…
	Holothuroidea.Psolus.11.m.63673.2628 ATGGCAAAGTGTCTTGCAGTTCTTTCAGTGCTTTTAATAGTCGGGTGTTTTGCAATCGCAGCCGCGAACCAGTGCATGTGTGCAATCCAGCATCCCCAACAAAAGTTTTGTGATTCTGATTTTGTATTCACGGCTACAGTCAGAGGAGTATCGGAGATTGATGGTTACTTCATATACAAGATGAAAGTCAGCCAGGAGAAGGTGTTCAAGGGTGCAGAATTCATTGACAGAGGGAGGAAGTACGTCCAAGTCTACACAGCCTTTGGTACCTCACTATGTGGACGCCCCAATCTGGTCTACCTCGAGAAATACTTGATAAGTGGTGTGATGAAGGATGGTCATATGGAGATCTCTTTCTGTAC…
	Holothuroidea.Psolus.11.m.6759.112 ATGGCGGAATTAACACATTTATGCAACACATGGAAACTACTACTGTTCACCTTGATTTTATGCCTAGTCTGTGGAGTATATGAGGCTATCGCTGACTGTACCTGCTTTCCGAAACACCCACAACAACACTTCTGTGAGGCAGATTTTGTGATTAGAGCGACAGCCAAACCGATGGATATAGTGCTTCCTGATGGGGAGAACATCACCCATTCTGAACTTATGGACCGGGCACCTGAGGTTATCAATAGCGCAACCAAGCTATGGAAGATGAGAATCTCCCACGTGTTTAAGGGAAAGTCCTTCCTGTTCCCGGGAATAAGTGTACAGGTGTACACACCGCTCTTCGATGGACGGTGTGGTGTTA…
	Holothuroidea.Psolus.11.m.68543.12 CGGCTAAATGTAACGGGATACTCCGCCTACACGCTCAACAAGGTGAGTGCGACGGTCCTCCGAGACTTCAAACCGGGGTCACTGGAACGAGGCACTCAGATCGAATTCTACACTCCCTCGTCGTTTTGTGGGACATGGTTCGATGATGCAAACGTCTACCTGATCACTGGGAGTACAATAGTTGACCCGACCAGTGGTGAAGAGATGTGGATGATGGGCAACTGTGACAGAGGATGGAAGTGGAAAGAGCTGCCGATCAAACAACGGAAAGGATACACAGACAAGTACCACCGTTTCTGC----------------------------------------------------------------…
	Holothuroidea.Psolus.11.m.70158.23 AATACAGGAAAAAGAGCTTATAGGCCTGCTGTTCGTCATAAAGAAGTAATAGCAAGACTCACCATGTCGGGATTCTTCCGTATAATCATCGTTCTTGCAGTTGTTGTTCTACCGTCGTGTCTCGCGTGTTTATGCTCCCCCAACCCCCGCACTATGTCGAAAGAAGATATTTATTGCCAGGCCTACTATGTCATTAAAGGAACAGTTATTGAAAAGGAAGATGATGGACGACCTCGTAGCATGATCAGCTATAACGTCATGGTGGACGAGGTATCCAAAGGTCCTGCAGAGTTCAATGTTGGTGACGTCATCACCTTCAAGTCCTCCAAATCTAGTATGCAATGCGGTGTCACGCTGAAGGAAG…
	Holothuroidea.Psolus.11.m.70469.15 ATGGAGCTCGGATCAGCAGCGTTGACAGCCGTCCTGACGTTATTCGTGTTGAGCGTGCGTCACACCACAAGAGCCTGCCAGTGTGAAGCCCCGGACCACCCACAGCAAAGGTTCTGTAGAGCAGACTATGCAATCATCGGCAGGATCGTTGAGAGGATCGAAGAACCAGAGGACAGCGCTGAGTTCCAACAGTTCCTGTTCAACATCCCTGAAGACAACAACGTACCGGTCCCCCCGTCGAGCACAGACTCTCCCCCTCCACAGGGACCCGTCCCGTTTGGGGAGTGGCCGCTCCTCAGGAGAGTCCAGGCACCAGATGAGCCAGAGGAGCCGGCGTACCTCCCACCCCTCATGGTGAACGACG…
	Holothuroidea.Psolus.11.m.9064.39 GACAATATACCTGTGAGGCAGCTGATTCAGATTACGACTGATGCAAATGAGGGCGCATGTGGCCTAACAGTTCTGCAGGAAAATCAGAGATATGTCCTCTCGGGTTCAGGAAGTAGTGGGGCTCTGGAGATCAGCTACTGCGATTACTATGAGGAGTGGAGCCATGTATCGAGCGTCCATAAAAAGGGACTGTGGTTTCAGTGGAATAAATACTGTGATGACTGTACACCAGTGTCTTGTTACGAATTTGACTATTGTTCAGAGGAGATCACCAGAGACACTTGTCGATTGGACACATCGTACGGAGACTACTACACCTACGGACACTTCACCTACGAATCCTGCGAAACAGAATTTGCCAGGTG…
	Holothuroidea.Psolus.11.m.9066.33 GACAATATACCTGTGAGGCAGCTGATTCAGATTACGACTGATGCAAATGAGGGCGCATGTGGCCTAACAGTTCTGCAGGAAAATCAGAGATATGTCCTCTCGGGTTCAGGAAGTAGTGGGGCTCTGGAGATCAGCTACTGCGATTACTATGAGGAGTGGAGCCATGTATCGAGCGTCCATAAAAAGGGACTGTGGTTTCAGTGGAATAAATACTGTGATGACTGTACACCAGTGTCTTGTTACGAATTTGACTATTGTTCAGAGGAGATCACCAGAGACACTTGTCGATTGGACACATCGTACGGAGACTACTACACCTACGGACACTTCACCTACGAATCCTGCGAAACAGAATTTGCCAGGTG…
	Holothuroidea.Psolus.11.m.954.11 ACAGCAGCTATCCTGGCAGCGATTCTCGGGTTCGTGAACATCGCAGAAACACTAGCCTGCAACTGTGACGTGAAGCACCCACAGACGCAGTATAAAGAGGCCGACTTCGTGGTGAAGGCTAAGGTAATGGGCAAGATCCGAGATTCAGAGGGCCCAGAAGCATCCTTTGGGCTCGTATCATTCCTGGAGTATGAAGTCCGGCTAGCAAAGATCTTCAAGGGGCGGAGACTGTTCAGTGGTGACGTCTTGAGCATGTTCACACCAGCGGACAGCTCGTGTGGGATCAAGTCCATGAGGCCCGGCAAGAATTACCTCATCAGTGGTCACCAAGATGATGGT---------------------------…
	Holothuroidea.Psolus.11.m.9643.164 ATGGCACAGTCTTTCGCAGTTCTTTCAGTGCTTCTTTCGGTCGGGTGCTTCGCAATCGCAGCGGCAAGCCAGTGTATGTGTCGAATTGATCATCCTCAACAGAAATTCTGTGATTCCGATTTTGTATTTGTGGCAACGCTGAAAGGGAAGAAGGAAGTTGATGGCTACCTCATGTACAAGATGAAAGTCAGCCAAGAGAAGGTCTTCAAGGGTGCCGAGTTCATCGAAAGAGGCCGCAAGTACGTCCGCGTCTACACGTCCTTCGGTACCTCACTATGTGGACGGACCAATCTGGTGCCTGCTGAGAAATATTTAGTCAGTGGTACAATGAAGGATGGCCACATGGAGATTTCTCTCTGTTCCT…
	Holothuroidea.Psolus.41.aa.10191.43 TATCACTATCAGGTGCAGATTAGCACCGACCAGGTTTTTAAGGGGCTATCATTGATAGGTGAAGACGCAGACAGTGTAGATGTATATACACCTTACGGTACCAGTCTTTGTGGAAGGCCGAACCTACTCGTTCAAAATGAATACTTATTCACAGGTAATTACCTGAAGGGAAAGTTTGTGATCACCTACTGTGACTGGGTAGCAGTGTGGGAAGATGTCACCCCCAAACAGAAAATATACCTACAAACAAAGATATATCTCAAACACTGTACTAGCTCGTGTATGATAACTGGTGTGAAGGGAGCTCTGACCATTAACCAGAATAAGAATGAGCTGAGGTACCCAGAGCAGGTATCAGGCCTA…
	Holothuroidea.Psolus.41.aa.14149.377 ATGTACTCTGCGATCACATCACTGCTTCTGTTCATCGGATTGGTTAATCTTGACATGACGTCAGCAACGCAATGTCTGTGTGACACCGACCCCGTAAAGACAGCTTACTGCAACTATAGATATTCATTCAGAGGTACAGTTCTTGAGGTGAACGAGATACCAATGCACAGGTCCAGGCGTGACGTGTCATCATACTCCTACGACTTAGCTGATCCCGAAGATATCCGAGCACCAGCCGAACTCTCCACGAGGATTGTTCACGAGTACCGAGTTCTCGTCGACGGAATCTACCGAGGGGTGGACCAACAACACCTCAAGAAGATCGTAGTCCTATACAGTGAACATAACGAGCGGCTTTGCGG…
	Holothuroidea.Psolus.41.aa.14150.398 ATAAAACATTGGTTTCTGCTACAAGATCAGATAAACAAAATCAACGCCATCATGTACTCTGCGATCACATCACTGCTTCTGTTCATCGGATTGGTTAATCTTGACATGACGTCAGCAACGCAATGTCTGTGTGACACCGACCCCGTAAAGACAGCTTACTGCAACTATAGATATTCATTCAGAGGTACAGTTCTTGAGGTGAACGAGATACCAATGCACAGGTCCAGGCGTGACGTGTCATCATACTCCTACGACTTAGCTGATCCCGAAGATATCCGAGCACCAGCCGAACTCTCCACGAGGATTGTTCACGAGTACCGAGTTCTCGTCGACGGAATCTACCGAGGGGTGGACCAACAACA…
	Holothuroidea.Psolus.41.aa.19159.329 GCAATCGCAGCGGCGAGCCAGTGCATGTGTGCAATCAAGCATCCCCAACAAAAGTTTTGTGATTCAGATTTTGTATTCACGGCTACAGTCAGAGGAGTAACAGAGATCGATGGTTACCTCATATACAAGATGAAAGTCAGCCAGGAGAAGGTGTTCAAGGGTGCAGAATTCATTGACAGAGGAAGGAAGTACGTCCAAGTCTACACGGCCTATGGTACCTCACTATGTGGACGCCCCAATCTGGAATACCTCGAGAAGTACTTGATAAGTGGTGTGATGAAGGACGGTCATATGGAGATCTCTTTCTGTACCTGGGTAACTGAATGGGACAACGTCACCCCCGAACAGATCAAATACCTCAA…
	Holothuroidea.Psolus.41.aa.19160.479 GCAATCGCAGCGGCGAGCCAGTGCATGTGTGCAATCAAGCATCCCCAACAAAAGTTTTGTGATTCAGATTTTGTATTCACGGCTACAGTCAGAGGAGTAACAGAGATCGATGGTTACCTCATATACAAGATGAAAGTCAGCCAGGAGAAGGTGTTCAAGGGTGCAGAATTCATTGACAGAGGAAGGAAGTACGTCCAAGTCTACACGGCCTATGGTACCTCACTATGTGGACGCCCCAATCTGGAATACCTCGAGAAGTACTTGATAAGTGGTGTGATGAAGGACGGTCATATGGAGATCTCTTTCTGTACCTGGGTAACTGAATGGGACAACGTCACCCCCGAACAGATCAAATACCTCAA…
	Holothuroidea.Psolus.41.aa.19161.445 ACCACACCTTCAAAGAAACCCCTAAGTGGTGTGATGAAGGACGGTCATATGGAGATCTCTTTCTGTACCTGGGTAACTGAATGGGACAACGTCACCCCCGAACAGATCAAATACCTCAAGAAAGGGACCTACGCCAGACAGTGTGACAGCTGCAAGGTCACTGGTGTTTACAGCGCTCACGAGACAGACATGAATGCAGACATCAACACCTTCCACGAAAGCCAGCTCTCCGGCAAGTGGTCCCGCTTCAACTGTGCATACAACCCTGTAGCCTCCGTGAAGTTCATGGACTCCGACTGCGAGAACCAGTTCGCCATCTGTACCCGGGACGTCGTCACCGATATGTGCATGTGGAAATCCAA…
	Holothuroidea.Psolus.41.aa.19162.533 GCAATCGCAGCGGCGAGCCAGTGCATGTGTGCAATCAAGCATCCCCAACAAAAGTTTTGTGATTCAGATTTTGTATTCACGGCTACAGTCAGAGGAGTAACAGAGATCGATGGTTACCTCATATACAAGATGAAAGTCAGCCAGGAGAAGGTGTTCAAGGGTGCAGAATTCATTGACAGAGGAAGGAAGTACGTCCAAGTCTACACGGCCTATGGTACCTCACTATGTGGACGCCCCAATCTGGAATACCTCGAGAAGTACTTGATAAGTGGTGTGATGAAGGACGGTCATATGGAGATCTCTTTCTGTACCTGGGTAACTGAATGGGACAACGTCACCCCCGAACAGATCAAATACCTCAA…
	Holothuroidea.Psolus.41.aa.19164.391 ACCACACCTTCAAAGAAACCCCTAAGTGGTGTGATGAAGGACGGTCATATGGAGATCTCTTTCTGTACCTGGGTAACTGAATGGGACAACGTCACCCCCGAACAGATCAAATACCTCAAGAAAGGGACCTACGCCAGACAGTGTGACAGCTGCAAGGTCACTGGTGTTTACAGCGCTCACGAGACAGACATGAATGCAGACATCAACACCTTCCACGAAAGCCAGCTCTCCGGCAAGTGGTCCCGCTTCAACTGTGCATACAACCCTGTAGCCTCCGTGAAGTTCATGGACTCCGACTGCGAGAACCAGTTCGCCATCTGTACCCGGGACGTCGTCACCGATATGTGCATGTGGAAATCCAA…
	Holothuroidea.Psolus.41.aa.19165.241 ACCACACCTTCAAAGAAACCCCTAAGTGGTGTGATGAAGGACGGTCATATGGAGATCTCTTTCTGTACCTGGGTAACTGAATGGGACAACGTCACCCCCGAACAGATCAAATACCTCAAGAAAGGGACCTACGCCAGACAGTGTGACAGCTGCAAGGTCACTGGTGTTTACAGCGCTCACGAGACAGACATGAATGCAGACATCAACACCTTCCACGAAAGCCAGCTCTCCGGCAAGTGGTCCCGCTTCAACTGTGCATACAACCCTGTAGCCTCCGTGAAGTTCATGGACTCCGACTGCGAGAACCAGTTCGCCATCTGTACCCGGGACGTCGTCACCGATATGTGCATGTGGAAATCCAA…
	Holothuroidea.Psolus.41.aa.19596.1136 ATGTCGGCCACAATCATTGGAGTCGTGTTGGTTTTTGTACTTGGGATCGTTGGAGCTGAGGAGAGATGTAACTGCAACTATATCAGCCATCCACAGACAGATTTCTGCCAGTCATCTTATGCTTTTCATGGTCTGATCATTGGTGTGGTATCTGTACCTGCTCCGGGCGAACCAGACCTCGGTGAACTCTATAACAAGTACGTGAAGTACAACATCAGTGTCGTAGAAGTGTTCAAGGGGCGTAGGAGGTACCTAGATGCAGAATATGTGTCGATCTATTCACCGAGAGGGGGGATCTGTGGCACGACCGGACTGTACCAACAGGAAGTTCTGGGGGATGCCAGCAACAACCAGTATCTTA…
	Holothuroidea.Psolus.41.aa.19597.1033 AGGAGACCCGATACTATTCCTGTGGTATCTGTACCTGCTCCGGGCGAACCAGACCTCGGTGAACTCTATAACAAGTACGTGAAGTACAACATCAGTGTCGTAGAAGTGTTCAAGGGGCGTAGGAGGTACCTAGATGCAGAATATGTGTCGATCTATTCACCGAGAGGGGGGATCTGTGGCACGACCGGACTGTACCAACAGGAAGTTCTGGGGGATGCCAGCAACAACCAGTATCTTATAACAGGGGATACCACTACCAGTGACAATGGTGAAGACTTTCTGGTGATTACTAACTGTAACTGGATAGTGTCCTGGGATGACATCACCAAAGAACAAAGACAAGGCCTGAAGGGGCTCTACT…
	Holothuroidea.Psolus.41.aa.20230.307 ATGAAGACCGCACTATTCATTCTACTGATAGGCGCCCTGTCTATTTCGTACTCAGAGGCGTGTGGGACATGTCCCACAAGACACCCACAGCAACATTATTGTGACTCGGACTTTGCTATGCGAGTTACTATCGTGGACGAAGACATACATCACAGTGATATCCCTAAAACGAAACTCTACACAGCTGAAATACTAAACAGCTGGAAGCGAGGTCCTGGTGGGGGAGAATTCCAGTTCTACGTTCCGGCGTCATTCTGTGGATCTATATTCACTGTGGATGAGACGTACGTAGTAACAGGAACAAGAGAGGTAACTAATGATGGACGAAGGTACTGGCTTCATGGATCATGTGACTATATGAA…
	Holothuroidea.Psolus.41.aa.20237.125 CTTTTTGTTTTGTCCATATCTGATGGACGAAGGTACTGGCTTCATGGATCATGTGACTATATGAATGCGTGGGACGATATGTCAGCTCAACAGAAAACAGGCTTCAGAAAGGAATTCAAATCCCAGTGTGAGAAATGTACGGTTCCTCTGATGTACTTCCCATCAGATGTGAAAGTGGAGGATATGGCCGAAAACGATTACAGCGAGGCATCAACTTACTGGACGCCCACCAACTGTTACTACAACCCGCATAAGACCCAGCAGTACGTAGCAAGGCCCGGTAGCGAGGTCGAGGACTGCGAGGAATTCTACGGTCTCTGTGGGCGGAACCGTGCCGGGGAGTGTCAGTGGAAGATGACCGC…
	Holothuroidea.Psolus.41.aa.21797.308 GTAATGAGCAGCTGTGACTTGGCTGAGGAATGGAACGAGCTAACTGATAAACAGCGGAAAGGATTTGAAGTAAAATACGGGCGATTTTGCGAGTGTGAGGTGGTCGGTGTCAAGTCTGCTATTGATCTTCGAGTTAGTTTGTTAGAGGGCGGTGCTGGATATGATGGCGCGCAGAGTTACTGGACCCCTTATAGGGACTGCTTCTACAACCCGATGAAGTCAGAGAGCTTCCAACGGGAGGACTGTGAGGATGAGGTTGGCTTTTGTAGACCTAATAATGAGGGGACATGCAGCTGGCAATTAACCACCGAATATGTGAACTGCTTTGATGAAAGGGAAGCCTACGTCCTCGCACTGGAGGG…
	Holothuroidea.Psolus.41.aa.21798.197 GTAATGAGCAGCTGTGACTTGGCTGAGGAATGGAACGAGCTAACTGATAAACAGCGGAAAGGATTTGAAGTAAAATACGGGCGATTTTGCGAGTGTGAGGTGGTCGGTGTCAAGTCTGCTATTGATCTTCGAGTTAGTTTGTTAGAGGGCGGTGCTGGATATGATGGCGCGCAGAGTTACTGGACCCCTTATAGGGACTGCTTCTACAACCCGATGAAGTCAGAGAGCTTCCAACGGGAGGACTGTGAGGATGAGGTTGGCTTTTGTAGACCTAATAATGAGGGGACATGCAGCTGGCAATTAACCACCGAATATGTGAACTGCTTTGATGAAAGGGAAGCCTACGTCCTCGCACTGGAGGG…
	Holothuroidea.Psolus.41.aa.25071.249 TTAATGAAATCAACTCTTAAGAGTGGGGCTCTGGAGATCAACACCTGTGATTACTATGAGGAATGGAGCAGTGTATCGATTGTCCATAAGAAGGGACTATGGTACCACTGGAATAAATACTGTGGTGATTGTACACCAGTGTCTTGTGACGAGTATGACTATTGTTCGGATGATATTACCAGAGACACCTGCCGTATGGACACATCGTACGGATACTACACCGACGAATCCTGCGAAACAGAATTTGCCAGGTGCAGACGAAACTGGCGTGGTAACTGTGTCTGGTACGGGGACCAGGAGTACAAGGACTGCGTGAAAGAAAGAGGATCCCAGTCATCATATAGCCACCAGTACTCCTGTTG…
	Holothuroidea.Psolus.41.aa.25423.276 ATGATTAAGGGTCTTTCAAACTGCTTTACAGCAGCAACCCTTGCAGGCATCCTTGGACTTGTGAACATCGTGGTGATACTAGCCTGTAACTGTGACGTGAAACATCCACAGACCCAGTACAAGGAGGCAGACTTCGTGGTGAAGGCCAAAGTCATTGCTAAACATCGAGACCAAGAGGGCCCAGAATCATCCTTTGGGCTCGTTTCGTTCCTGGAGTACGAAGTTCAGATATCAAAGACCTTCAAGGGCCGGAGATTGTTCGACAGTGACATAGTGAGCATGTACACGCCTGACGGAAGCTCGTGTGGGATAAAATCCATGAAACCTGGGCGCAACTATCTCATAAGTGGTCACCATGACGA…
	Holothuroidea.Psolus.41.aa.25424.392 ATGATTAAGGGTCTTTCAAACTGCTTTACAGCAGCAACCCTTGCAGGCATCCTTGGACTTGTGAACATCGTGGTGATACTAGCCTGTAACTGTGACGTGAAACATCCACAGACCCAGTACAAGGAGGCAGACTTCGTGGTGAAGGCCAAAGTCATTGCTAAACATCGAGACCAAGAGGGCCCAGAATCATCCTTTGGGCTCGTTTCGTTCCTGGAGTACGAAGTTCAGATATCAAAGACCTTCAAGGGCCGGAGATTGTTCGACAGTGACATAGTGAGCATGTACACGCCTGACGGAAGCTCGTGTGGGATAAAATCCATGAAACCTGGGCGCAACTATCTCATAAGTGGTCACCATGACGA…
	Holothuroidea.Psolus.41.aa.25425.426 ATGATTAAGGGTCTTTCAAACTGCTTTACAGCAGCAACCCTTGCAGGCATCCTTGGACTTGTGAACATCGTGGTGATACTAGCCTGTAACTGTGACGTGAAACATCCACAGACCCAGTACAAGGAGGCAGACTTCGTGGTGAAGGCCAAAGTCATTGCTAAACATCGAGACCAAGAGGGCCCAGAATCATCCTTTGGGCTCGTTTCGTTCCTGGAGTACGAAGTTCAGATATCAAAGACCTTCAAGGGCCGGAGATTGTTCGACAGTGACATAGTGAGCATGTACACGCCTGACGGAAGCTCGTGTGGGATAAAATCCATGAAACCTGGGCGCAACTATCTCATAAGTGGTCACCATGACGA…
	Holothuroidea.Psolus.41.aa.25426.217 ATGGCCAAGTTTACAGCAGCAACCCTTGCAGGCATCCTTGGACTTGTGAACATCGTGGTGATACTAGCCTGTAACTGTGACGTGAAACATCCACAGACCCAGTACAAGGAGGCAGACTTCGTGGTGAAGGCCAAAGTCATTGCTAAACATCGAGACCAAGAGGGCCCAGAATCATCCTTTGGGCTCGTTTCGTTCCTGGAGTACGAAGTTCAGATATCAAAGACCTTCAAGGGCCGGAGATTGTTCGACAGTGACATAGTGAGCATGTACACGCCTGACGGAAGCTCGTGTGGGATAAAATCCATGAAACCTGGGCGCAACTATCTCATAAGTGGTCACCATGACGATGATGCGTTCTACCT…
	Holothuroidea.Psolus.41.aa.25428.394 ATGATTAAGGGTCTTTCAAACTGCTTTACAGCAGCAACCCTTGCAGGCATCCTTGGACTTGTGAACATCGTGGTGATACTAGCCTGTAACTGTGACGTGAAACATCCACAGACCCAGTACAAGGAGGCAGACTTCGTGGTGAAGGCCAAAGTCATTGCTAAACATCGAGACCAAGAGGGCCCAGAATCATCCTTTGGGCTCGTTTCGTTCCTGGAGTACGAAGTTCAGATATCAAAGACCTTCAAGGGCCGGAGATTGTTCGACAGTGACATAGTGAGCATGTACACGCCTGACGGAAGCTCGTGTGGGATAAAATCCATGAAACCTGGGCGCAACTATCTCATAAGTGGTCACCATGACGA…
	Holothuroidea.Psolus.41.aa.25429.373 ATGATTAAGGGTCTTTCAAACTGCTTTACAGCAGCAACCCTTGCAGGCATCCTTGGACTTGTGAACATCGTGGTGATACTAGCCTGTAACTGTGACGTGAAACATCCACAGACCCAGTACAAGGAGGCAGACTTCGTGGTGAAGGCCAAAGTCATTGCTAAACATCGAGACCAAGAGGGCCCAGAATCATCCTTTGGGCTCGTTTCGTTCCTGGAGTACGAAGTTCAGATATCAAAGACCTTCAAGGGCCGGAGATTGTTCGACAGTGACATAGTGAGCATGTACACGCCTGACGGAAGCTCGTGTGGGATAAAATCCATGAAACCTGGGCGCAACTATCTCATAAGTGGTCACCATGACGA…
	Holothuroidea.Psolus.41.aa.25430.309 CTGACCATGGATCCGCTAAGACCCAAGTTTACAGCAGCAACCCTTGCAGGCATCCTTGGACTTGTGAACATCGTGGTGATACTAGCCTGTAACTGTGACGTGAAACATCCACAGACCCAGTACAAGGAGGCAGACTTCGTGGTGAAGGCCAAAGTCATTGCTAAACATCGAGACCAAGAGGGCCCAGAATCATCCTTTGGGCTCGTTTCGTTCCTGGAGTACGAAGTTCAGATATCAAAGACCTTCAAGGGCCGGAGATTGTTCGACAGTGACATAGTGAGCATGTACACGCCTGACGGAAGCTCGTGTGGGATAAAATCCATGAAACCTGGGCGCAACTATCTCATAAGTGGTCACCATGA…
	Holothuroidea.Psolus.41.aa.25431.445 ATGATTAAGGGTCTTTCAAACTGCTTTACAGCAGCAACCCTTGCAGGCATCCTTGGACTTGTGAACATCGTGGTGATACTAGCCTGTAACTGTGACGTGAAACATCCACAGACCCAGTACAAGGAGGCAGACTTCGTGGTGAAGGCCAAAGTCATTGCTAAACATCGAGACCAAGAGGGCCCAGAATCATCCTTTGGGCTCGTTTCGTTCCTGGAGTACGAAGTTCAGATATCAAAGACCTTCAAGGGCCGGAGATTGTTCGACAGTGACATAGTGAGCATGTACACGCCTGACGGAAGCTCGTGTGGGATAAAATCCATGAAACCTGGGCGCAACTATCTCATAAGTGGTCACCATGACGA…
	Holothuroidea.Psolus.41.aa.25434.316 ATGATTAAGGGTCTTTCAAACTGCTTTACAGCAGCAACCCTTGCAGGCATCCTTGGACTTGTGAACATCGTGGTGATACTAGCCTGTAACTGTGACGTGAAACATCCACAGACCCAGTACAAGGAGGCAGACTTCGTGGTGAAGGCCAAAGTCATTGCTAAACATCGAGACCAAGAGGGCCCAGAATCATCCTTTGGGCTCGTTTCGTTCCTGGAGTACGAAGTTCAGATATCAAAGACCTTCAAGGGCCGGAGATTGTTCGACAGTGACATAGTGAGCATGTACACGCCTGACGGAAGCTCGTGTGGGATAAAATCCATGAAACCTGGGCGCAACTATCTCATAAGTGGTCACCATGACGA…
	Holothuroidea.Psolus.41.aa.25435.375 ATGATTAAGGGTCTTTCAAACTGCTTTACAGCAGCAACCCTTGCAGGCATCCTTGGACTTGTGAACATCGTGGTGATACTAGCCTGTAACTGTGACGTGAAACATCCACAGACCCAGTACAAGGAGGCAGACTTCGTGGTGAAGGCCAAAGTCATTGCTAAACATCGAGACCAAGAGGGCCCAGAATCATCCTTTGGGCTCGTTTCGTTCCTGGAGTACGAAGTTCAGATATCAAAGACCTTCAAGGGCCGGAGATTGTTCGACAGTGACATAGTGAGCATGTACACGCCTGACGGAAGCTCGTGTGGGATAAAATCCATGAAACCTGGGCGCAACTATCTCATAAGTGGTCACCATGACGA…
	Holothuroidea.Psolus.41.aa.25436.386 ATGGCCAAGTTTACAGCAGCAACCCTTGCAGGCATCCTTGGACTTGTGAACATCGTGGTGATACTAGCCTGTAACTGTGACGTGAAACATCCACAGACCCAGTACAAGGAGGCAGACTTCGTGGTGAAGGCCAAAGTCATTGCTAAACATCGAGACCAAGAGGGCCCAGAATCATCCTTTGGGCTCGTTTCGTTCCTGGAGTACGAAGTTCAGATATCAAAGACCTTCAAGGGCCGGAGATTGTTCGACAGTGACATAGTGAGCATGTACACGCCTGACGGAAGCTCGTGTGGGATAAAATCCATGAAACCTGGGCGCAACTATCTCATAAGTGGTCACCATGACGATGATGCGTTCTACCT…
	Holothuroidea.Psolus.41.aa.25437.335 ATGATTAAGGGTCTTTCAAACTGCTTTACAGCAGCAACCCTTGCAGGCATCCTTGGACTTGTGAACATCGTGGTGATACTAGCCTGTAACTGTGACGTGAAACATCCACAGACCCAGTACAAGGAGGCAGACTTCGTGGTGAAGGCCAAAGTCATTGCTAAACATCGAGACCAAGAGGGCCCAGAATCATCCTTTGGGCTCGTTTCGTTCCTGGAGTACGAAGTTCAGATATCAAAGACCTTCAAGGGCCGGAGATTGTTCGACAGTGACATAGTGAGCATGTACACGCCTGACGGAAGCTCGTGTGGGATAAAATCCATGAAACCTGGGCGCAACTATCTCATAAGTGGTCACCATGACGA…
	Holothuroidea.Psolus.41.aa.25438.257 ATGATTAAGGGTCTTTCAAACTGCTTTACAGCAGCAACCCTTGCAGGCATCCTTGGACTTGTGAACATCGTGGTGATACTAGCCTGTAACTGTGACGTGAAACATCCACAGACCCAGTACAAGGAGGCAGACTTCGTGGTGAAGGCCAAAGTCATTGCTAAACATCGAGACCAAGAGGGCCCAGAATCATCCTTTGGGCTCGTTTCGTTCCTGGAGTACGAAGTTCAGATATCAAAGACCTTCAAGGGCCGGAGATTGTTCGACAGTGACATAGTGAGCATGTACACGCCTGACGGAAGCTCGTGTGGGATAAAATCCATGAAACCTGGGCGCAACTATCTCATAAGTGGTCACCATGACGA…
	Holothuroidea.Psolus.41.aa.25439.335 ATGGCCAAGTTTACAGCAGCAACCCTTGCAGGCATCCTTGGACTTGTGAACATCGTGGTGATACTAGCCTGTAACTGTGACGTGAAACATCCACAGACCCAGTACAAGGAGGCAGACTTCGTGGTGAAGGCCAAAGTCATTGCTAAACATCGAGACCAAGAGGGCCCAGAATCATCCTTTGGGCTCGTTTCGTTCCTGGAGTACGAAGTTCAGATATCAAAGACCTTCAAGGGCCGGAGATTGTTCGACAGTGACATAGTGAGCATGTACACGCCTGACGGAAGCTCGTGTGGGATAAAATCCATGAAACCTGGGCGCAACTATCTCATAAGTGGTCACCATGACGATGATGCGTTCTACCT…
	Holothuroidea.Psolus.41.aa.25440.193 CTGACCATGGATCCGCTAAGACCCAAGTTTACAGCAGCAACCCTTGCAGGCATCCTTGGACTTGTGAACATCGTGGTGATACTAGCCTGTAACTGTGACGTGAAACATCCACAGACCCAGTACAAGGAGGCAGACTTCGTGGTGAAGGCCAAAGTCATTGCTAAACATCGAGACCAAGAGGGCCCAGAATCATCCTTTGGGCTCGTTTCGTTCCTGGAGTACGAAGTTCAGATATCAAAGACCTTCAAGGGCCGGAGATTGTTCGACAGTGACATAGTGAGCATGTACACGCCTGACGGAAGCTCGTGTGGGATAAAATCCATGAAACCTGGGCGCAACTATCTCATAAGTGGTCACCATGA…
	Holothuroidea.Psolus.41.aa.25441.362 CTGACCATGGATCCGCTAAGACCCAAGTTTACAGCAGCAACCCTTGCAGGCATCCTTGGACTTGTGAACATCGTGGTGATACTAGCCTGTAACTGTGACGTGAAACATCCACAGACCCAGTACAAGGAGGCAGACTTCGTGGTGAAGGCCAAAGTCATTGCTAAACATCGAGACCAAGAGGGCCCAGAATCATCCTTTGGGCTCGTTTCGTTCCTGGAGTACGAAGTTCAGATATCAAAGACCTTCAAGGGCCGGAGATTGTTCGACAGTGACATAGTGAGCATGTACACGCCTGACGGAAGCTCGTGTGGGATAAAATCCATGAAACCTGGGCGCAACTATCTCATAAGTGGTCACCATGA…
	Holothuroidea.Psolus.41.aa.25443.311 CTGACCATGGATCCGCTAAGACCCAAGTTTACAGCAGCAACCCTTGCAGGCATCCTTGGACTTGTGAACATCGTGGTGATACTAGCCTGTAACTGTGACGTGAAACATCCACAGACCCAGTACAAGGAGGCAGACTTCGTGGTGAAGGCCAAAGTCATTGCTAAACATCGAGACCAAGAGGGCCCAGAATCATCCTTTGGGCTCGTTTCGTTCCTGGAGTACGAAGTTCAGATATCAAAGACCTTCAAGGGCCGGAGATTGTTCGACAGTGACATAGTGAGCATGTACACGCCTGACGGAAGCTCGTGTGGGATAAAATCCATGAAACCTGGGCGCAACTATCTCATAAGTGGTCACCATGA…
	Holothuroidea.Psolus.41.aa.25445.333 ATGGCCAAGTTTACAGCAGCAACCCTTGCAGGCATCCTTGGACTTGTGAACATCGTGGTGATACTAGCCTGTAACTGTGACGTGAAACATCCACAGACCCAGTACAAGGAGGCAGACTTCGTGGTGAAGGCCAAAGTCATTGCTAAACATCGAGACCAAGAGGGCCCAGAATCATCCTTTGGGCTCGTTTCGTTCCTGGAGTACGAAGTTCAGATATCAAAGACCTTCAAGGGCCGGAGATTGTTCGACAGTGACATAGTGAGCATGTACACGCCTGACGGAAGCTCGTGTGGGATAAAATCCATGAAACCTGGGCGCAACTATCTCATAAGTGGTCACCATGACGATGATGCGTTCTACCT…
	Holothuroidea.Psolus.41.aa.26573.1259 ATGAAGGCTTGGCTGCTGGTGATCCTGGTCATATTGACCGCAGTGACTGATGCGTCTGGTAGTGCCGGCCACCCAAACACAGGGGGTTGCACCTGTCCCTCAAAACACCCCCAGCAGAAGTTCTGTGATGACTCATTAGTGATCAAGGGCACTATAGTTGACATCGGGCCTGATGAGGTTACAGCCCGGAACAGTGGCATGAACATGGACATGATGATTGAGGTTCAAGTCACTGAGGTGTTCAAGAGTGCAGACCAGTTAGACGTAGGCAGTACTGTATACCTACATACCTATGGGATGTGCAGATTCGACATGATGCTGAAGGTTGGTCAGGCGTATGTATTATCAGCAACTGATGCAT…
	Holothuroidea.Psolus.41.aa.3836.21 ATGCGATACACCTTTGTATATTCACCGTTCCAGGTGTATAAGGGAAAGCACCTCCTTAGCCGGGACAGGTTCAACCAGAGCGTCTACACACCCTACTACGGGAGCCTGTGCGGGCGACCGAACCTACAGAGGGACACCAAATACTTTATGAGTGGAACTCTCGAGGACGGTAACCTGATGATCAGCTACTGTGATTGGATCGAAGAGTGGGACCAAATAACGGAGACCCAGCGACATTACTTGAGGGACAGTGTGTACGCCAGCAACTGTGGCAGCTGTGAGATCCCAGGAAGGCAGATGTGTAACTATTACAA--------------------------------------------------…
	Holothuroidea.Psolus.41.aa.3837.28 ATGCGATACACCTTTGTATATTCACCGTTCCAGGTGTATAAGGGAAAGCACCTCCTTAGCCGGGACAGGTTCAACCAGAGCGTCTACACACCCTACTACGGGAGCCTGTGCGGGCGACCGAACCTACAGAGGGACACCAAATACTTTATGAGTGGAACTCTCGAGGACGGTAACCTGATGATCAGCTACTGTGATTGGATCGAAGAGTGGGACCAAATAACGGAGACCCAGCGACATTACTTGAGGGACAGTGTGTACGCCAGCAACTGTGGCAGCTGTGAGATCCCAGGAACCATTCGCTTTGAGAAGTTTGACCAGAACATCCATTCCGACTACACTAATGCTCTACAGATGTCTGG-----…
	Holothuroidea.Psolus.41.aa.4558.41 ATCTACGAGATCGAGGTGGACCAGATCTACAAGGAGAGTGACCGGGTGCCGATGAGGAAGGGGGAGATTATCAGAATCCTAGCCCCGCCCCCTCAGAGATCTTTCCCCATGTGCAGCTATGCAGCAATGAGAATGAAGAGACTTTACCTATATGTAGTTCAAAACAGTGACATGATGACTGCCTGTGACTGGGTGGAAGAATTTAGAAGCCTCACTTCTAAGCAGAAGCAGGGACTCAAGGGATCCTATGGTAGAGGATGTAATGTCTGCCAGATAAACTTGAGCCAGAGCGGCATGTGGCAGAACAACCCAGATTTGAATGGCAACTCAACGTGCATGGCAGAAATGGACGGGATGATGGTGA…
	Holothuroidea.Psolus.41.aa.5449.32 TTTAATACATCAAGATCTGTAGGAATGGCTGCCTGGTTATGGAGGATAGTGTTAGCAGCTCTGGCTATGATCGTAGGCCTACAGTTCTCTGTAGTTACTGCTACCTATGGATGCATGTGTATCATCGAACACCCACAACAAAAGTTCTGTCATGCAGAATTTGTTATCACAGGACGCATGGTCAATATGGAATGGATACTCATCCCCCAGTTCATCCCCACAGAGGAACCATGGACAGAAACAACTCCACAGTCACAAAACTGGGGGCCTAGCCAGGAGAACAATTTAGAGACTCATCCGTGGGGAAGAGAGGTTGATGGAAGCAACGGTTTACATCTGGGGCCTTTACAACAAAACGATGACC…
	Holothuroidea.Psolus.41.aa.8084.70 CCTGCTGATCGTAATAAAGAAGTAATAGCAAGACTAACCATGTCGGGGTGTTTCCGTATAATCAGCGTTCTTGCGCTTGTTGTTCTACCGTCGTGTCTCGCGTGTATGTGCTCCTCCAACCCACACACTACGCCGAGAGAAGATCTTTATTGCCAGGCATACTTTGTCATTAAAGGAACACTTATTGAAAAGAAAGATGATGGACGACCTCGTAGCATGATCAGCTATAACTTCATGGTGGACGAGGTATCCAAAGGTCCTGCGGAGTTCAATGTTGGTGACGTCATCACCTTCAAGTCCGCCAAGTCTAGTAGGCAATGCGGTGTCACGGGGCTAGAGGAAGGCGATACCTATGTCATTGCAG…
	Holothuroidea.Psolus.41.aa.8561.144 AGCAATATGAGAGGCGGAGAGAAACATTTGTTGCCATCTACCGGTGAGGTAAAGAAAACATTAATGATGCAGTTACAGATCTTTATTGGAGTGTTACTTGGAAGCCTCTGGCTGCAGGTGATAGAGGGATGTTCCTGTGGGCTGGCCCACCCTCAAGAGATGTACTGTCATGCAGACTATGTTGTAAGGGCAAAAATTGTCAGCAAAGAATGGCATCCGATGCAGCAGGAACCAACCACAACTGTGGCACCATCCACAGAGAGCCGGGCTGATGTGGAGGTAGCACCCTGGCTGGAGGAACCACTAGCAGCAGCCTGGTGTTGGTTATTTCAAGCTCTAAAGTAA------------------…
	Holothuroidea.Psolus.41.aa.8562.119 AGCAATATGAGAGGCGGAGAGAAACATTTGTTGCCATCTACCGGTGAGGTAAAGAAAACATTAATGATGCAGTTACAGATCTTTATTGGAGTGTTACTTGGAAGCCTCTGGCTGCAGGTGATAGAGGGATGTTCCTGTGGGCTGGCCCACCCTCAAGAGATGTACTGTCATGCAGACTATGTTGTAAGGGCAAAAATTGTCAGCAAAGAATGGCATCCGATGCAGCAGGAACCAACCACAACTGTGGCACCATCCACAGAGAGCCGGGCTGATGTGGAGGTAGCACCCTGGCTGGAGGAACCACTAGCAGCAGCCTGGTGTTGGTTATTTCAAGCTCTAAAGTAA------------------…
	Holothuroidea.Psolus.41.aa.8563.105 AGCAATATGAGAGGCGGAGAGAAACATTTGTTGCCATCTACCGGTGAGGTAAAGAAAACATTAATGATGCAGTTACAGATCTTTATTGGAGTGTTACTTGGAAGCCTCTGGCTGCAGGTGATAGAGGGATGTTCCTGTGGGCTGGCCCACCCTCAAGAGATGTACTGTCATGCAGACTATGTTGTAAGGGCAAAAATTGTCAGCAAAGAATGGCATCCGATGCAGCAGGAACCAACCACAACTGTGGCACCATCCACAGAGAGCCGGGCTGATGTGGAGGTAGCACCCTGGCTGGAGGAACCACTAGCAGCAGCCTGGAAACCATATCCATATATTTACACAAAGCTCATTTACACTGTCTAT…
	Holothuroidea.Psolus.41.aa.8564.58 AGCAATATGAGAGGCGGAGAGAAACATTTGTTGCCATCTACCGGTGAGGTAAAGAAAACATTAATGATGCAGTTACAGATCTTTATTGGAGTGTTACTTGGAAGCCTCTGGCTGCAGGTGATAGAGGGATGTTCCTGTGGGCTGGCCCACCCTCAAGAGATGTACTGTCATGCAGACTATGTTGTAAGGGCAAAAATTGTCAGCAAAGAATGGCATCCGATGCAGCAGGAACCAACCACAACTGTGGCACCATCCACAGAGAGCCGGGCTGATGTGGAGGTAGCACCCTGGCTGGAGGAACCACTAGCAGCAGCCTGGAAACCATATCCATATATTTACACAAAGCTCATTTACACTGTCTATG…
	Holothuroidea.Psolus.41.aa.9956.97 GTGCCTGCTTTAACAAACATGACTGATGGTAGACTGACGTTTGATTTCTGTAACTGGCACCGGAGATGGACAGAGGTCTCTGCAAGACAAAAGAAAGGCTTCAGAAGTGCGTACAAGGATAACTGTAGATGTCACGTGCACACATGTGGAATCGGCTCCGAATGCGGAGATCGGGAGAAGAACTTTCCCAAAGTGTGCGACTGGAATCCGTTCGAGGGTGCCTGCTTTAACAAACATGCGACGTGCCTGATGCGATTCGACAAGACCTGTGCCTGGAGCTACCCATCAGACCACAAAGACTGTGCAATTACATCCAGATAA-------------------------------------------…
	Holothuroidea.Stichopus.12.m.10257.28944 ATGGAGAACCTTTTCAAAGCTACAGTGGTGATGCTGGCCTTCTGTTTCATGGTCACATCAGAGGCTAGAGACGACTGCATGTGTCCAGTGAATCACCCTCAACAACGCTTTTGCGATGCACATTTTGCCTTTGTTGCCACTGTGAAAGGATCACAAGAAATTGATGGCTTCATGGTCTATGAGATGAAGGTCAGCCACGAAAAAGTATTCAAAGGGGAGGAATTTATAGACCGGGCCAGTGACTACACCAAACTGTTCACTCGATATGGATCATCCCTTTGTGGAAGGCCTAACCTTCTGTACAACCAAAAGTACCTCATTACTGGTCAAATAAAGGATGGTCTTCTGCAAATGTCAT…
	Holothuroidea.Stichopus.12.m.13479.62 GAGGTTTTGGCAGACTGTCCATGCTTCCCAAAGCATCCGCAACAGCACTTTTGCGAATCAGATTTTGTTATTAAAACCACAGTGAAAGTCCTTGAAGTGGCACTGCCTAACGGGCACAACCTCAGCAATGCAGAGCTGAACAGGCTTCCACCAGAGTTAATCAACACTGCTGCCAAATTGTGGAAGTTTCAGATATCCCATGTCTACAAGGGAAAGTCCTTCCTCTTCCCAGGTATCAGCGTTCAGGTTCACACACCCCTCTTTGACGGTCAGTGTGGGGTCAACCACTTGCAAGAACATGAGCACTATGTTATCATGGGAACTCTTGAGACGGATGGAAAACTGAAATTTGACTTCTGCA…
	Holothuroidea.Stichopus.12.m.17789.663 ATGAACTACAGAGGACCTGTGCATATTTTAGTGGCATTGATGCTCACTGCTCCATCACTCACAGCAGTCCAAGCATGCATGTGTAGCATCACTCACCCACAGCAAAAGTTCTGCACTGCGGAACTAGTTATGACAGGAAGAATGGAAAACATGGAATGGATACTAATACCAGATCTGATACCGACAGAGAAAGCACTGACATCCACTGAAATGCATAGCACCGCAGCACCGACAACGATGTCGGAATTCATATCAGCATCATCTGAAGATCGTGAAAATAGCACATTAACCTGGGGTCAAGACCGACCCCATCAGTTGAATAGCACACAAGGGCTCACTGGGGAAGATCTGGGGAGAGCG…
	Holothuroidea.Stichopus.12.m.20963.65004 ATGTCGACCATCGGCTTTGCCATATTTCTCTTTCTTTCTGCCGTGACTGCTGTATCTGGCCAACGGTGCCATTGCCAGTACATAGAACATCCTCAAAGAAGTTTCTGCGAAGCTAATTTTGCATTCCGAGCAAAGATACTACATGCTGAGGTGGTTCAATTTCTTCTAAATGCACAGAAAGGCGTCCAAGACTTCCTGAAGTACACTGTTGAAATTGATGAGCCTCTTAAGAGTGAAGAGCCATACAAAGAGGGATCCATTGTGTCACTCTTCACACCAATACAGGGCATATGCAACAAGGGTGAACTGTTTTATGAGCAAATATTGTACAACCTTGAGAATGACTATCTCTTTACAG…
	Holothuroidea.Stichopus.12.m.22303.3679 ATGGAAACAGTTGCATCGTTATCAGTGTTATTACTTCTGATAGTTATGACAGGAGACCACAGGGTGAATTCATGCCAATGCAGTCCACCCAATCATCCACAAGAGCGTTTTTGTAAGGCCCAGTACGTTCTCATCGGAAGGATCGTGGAACGGTTGGAGGAGTACGATAACGACTTCCCGCAGTATCCAATTCCCAGCAACAACATGTACATTCCAGGTGATGATCTAGTGCAGCTGCCAATCGCCACAGAGCCCATGCCAGAAGGGCCATTCCCCTCCGGGAGGATCCCGGTCCTCAGGAAGGTGCAACCACCCAGGGAACATCCTGTGTTACCCCCAATCATGGTGAATGATGGTTA…
	Holothuroidea.Stichopus.12.m.25316.908 ATGCTGATACAGAGACTTTTGGCTGCCATGATTACTCTGTCATCATTTCCTGTGATGCTTTGCAGTAACATGGGGGTTCATCGTGGGACAGGTGGATGTGACTGCCCCTCCAGGCATCCCCAACAGAAGTTCTGTGATGAATCCTTAGTGGTGAAGGGTACAATCACAAGAATTGGCAACGCAGAGGTCACAGGTCATCACGCCGACGGTGGTGGCATGAACATGGACATGGTGATCGGGGTCACTGTGAACGAGGTATTCAAGGGTAATGAGACTATGCTGTTAGAGGACACCATTTTCCTCCATACATACGGAATGTGCAGGTTCGAAATGATGCTCCAAGTTGGAGAAGTTTACCTT…
	Holothuroidea.Stichopus.12.m.25318.510 ATGCTGATACAGAGACTTTTGGCTGCCATGATTACTCTGTCATCATTTCCTGTGATGCTTTGCAGTAACATGGGGGTTCATCGTGGGACAGGTGGATGTGACTGCCCCTCCAGGCATCCCCAACAGAAGTTCTGTGATGAATCCTTAGTGGTGAAGGGTACAATCACAAGAATTGGCAACGCAGAGGTCACAGGTCATCACGCCGACGGTGGTGGCATGAACATGGACATGGTGATCGGGGTCACTGTGAACGAGGTATTCAAGGGTAATGAGACTATGCTGTTAGAGGACACCATTTTCCTCCATACATACGGAATGTGCAGGTTCGAAATGATGCTCCAAGTTGGAGAAGTTTACCTT…
	Holothuroidea.Stichopus.12.m.27633.26831 ATGGCAAAATTTTCAGCAGTGTTTCTTGCGATTTGTGTCGGAGTTCTGGCCTGCCTTGAAGTGACCCTCGCCTGTAGCTGTGATGTGAAACACCCACAGACACTGTATAAGGAAGCAAATTTCGTTGTGAAAGCTAAGGTGCTCTCCCTGAACACAACCACTGAAGATGAGTCATCTGAGGAGGAGTATTCCCTCGAGTATGAGGTTCAAATCTTGAAGATCTTCAAAGGACGGAGGGTCCTGGACTCCGATCTTGTCAGCATATTTACACGTAAAGGACACTCCTGCACGATGAAGTCGGTGGAAAAGGGCCGCAATTATCTCATCAGTGGGCAGCATGAAGAAGGTAGACTCATCC…
	Holothuroidea.Stichopus.12.m.2986.7982 ATGATGACTGCCGGGTATTTACTTGCGATCCTATGCTTGGGCCTGATGTACCATCACGGTGTGGCTGTCGATGAATGTGGTTGCGGAGTGCGCCATCCACAAGTAAGGTACTGCGAGTCAAGTGTGGCAATGTTTCTTCAAGTCCATGATAAAGCCGAAACAAACCTCCCGTTCGCCAAAGAGCAGCACTACAAGGACTATGTGAGGTTCAATGTGACAATACTTGAAGTCTTCAAACCGAAAGATGACCCTGTGGTTGACATATTCATACAACAGGAAAACACAACCCTTTGGACCCCCAGTACCTTCTGTGGAGTGCCAGAGTTGAAAATCATGGACGCGTATATCATAAGTGGTTAT…
	Holothuroidea.Stichopus.12.m.29886.10021 ATGGAGGTTCGTGTCGTTGCAATAGTCGTGTCTTTCATTGGACTTTTTTCCATCTTGACATTGGTTGATGCTGGGCAGTGCAATTGCCATATTGATCACCCTCAGAAACGATTTTGTCAAGCTGATTTCGCATTCGTTGGAACAATTTGGGATGTGGAGATTTTCTACTGGGACAATCTGCGATACATGGTCTTCTTCATAGCGTACACAGAGGAACTTGTCTTCAAAGGGAAGCGTTTTCTCTCCAGAGAAATGTTCAACCAGACCATTTTCACCCCGTACTACGGCAAGTTGTGCGGAAGGACTCACTTACGAAGGGGAGAGACTCACTTGTTCACTGGCTCAGTGGAGGATGGAG…
	Holothuroidea.Stichopus.12.m.32095.1824 ATGAATTTCATCAGTTTCACAGCAGCCCTCTTGGTCGCTATGGTTACAGCCTGTTGGAGAGTTAGTGATGCTTGCATGTGCATGCCTGAGCATCCTCAACAGAAATATTGCAAAGCTAATTTTGTTCTGAAGGGTGTAATCATGGACAATGCCAACAGCCAAGGTAACCACTGGAACATCACAGAGATGGTACCCCGTAGTGCTGAGCGAGCTTATCTCAGCTACTACGTGCAAGTGGAAAGGGTGTTTAAAGGAGAAAATGGCGTGAACCTTGATGATACTGGGATTGTTGAAATAAAGACCCCACACACCGCTAGCTTATGTGGAAATGTTGAACTTGAAAAGGGAAAAGCCTATCT…
	Holothuroidea.Stichopus.12.m.38797.10205 ATGGCCATGACTAGGGTGGTACTCCTGGTAGCACTGGTGATGCTCTGTTTGGAATCTGCGTTTTCGTGCATGTGCATGCCACAACATCCACAGACAGACTTCTGCAATTCAGACTTTGTTTTCAGGGGCAAAATTCTGTCAAAGACTCCTGTTTACGGTGGATTCAATCCCAACACGCCATCAAAAATTGTGTACGGTGTGGAAGTGAATGGTGCGTACAGAAATGTTGGAAGCAGTCTCATCTTAAAGGCAGAAGACAAGATAAACGTCACAACATCAGGTTTCCAGAGCACATGTGGAATTGTTAACATGGAAATTGGGAACAGGTACCTCATTACAGCAAAAGAAATTGCTGAGA…
	Holothuroidea.Stichopus.12.m.38798.18097 ATGGCCATGACTAGGGTGGTACTCCTGGTAGCACTGGTGATGCTCTGTTTGGAATCTGCGTTTTCGTGCATGTGCATGCCACAACATCCACAGACAGACTTCTGCAATTCAGACTTTGTTTTCAGGGGCAAAATTCTGTCAAAGACTCCTGTTTACGGTGGATTCAATCCCAACACGCCATCAAAAATTGTGTACGGTGTGGAAGTGAATGGTGCGTACAGAAATGTTGGAAGCAGTCTCATCTTAAAGGCAGAAGACAAGATAAACGTCACAACATCAGGTTTCCAGAGCACATGTGGAATTGTTAACATGGAAATTGGGAACAGGTACCTCATTACAGCAAAAGAAATTGCTGAGA…
	Holothuroidea.Stichopus.12.m.38800.9018 ATGGCCATGACTAGGGTGGTACTCCTGGTAGCACTGGTGATGCTCTGTTTGGAATCTGCGTTTTCGTGCATGTGCATGCCACAACATCCACAGACAGACTTCTGCAATTCAGACTTTGTTTTCAGGGGCAAAATTCTGTCAAAGACTCCTGTTTACGGTGGATTCAATCCCAACACGCCATCAAAAATTGTGTACGGTGTGGAAGTGAATGGTGCGTACAGAAATGTTGGAAGCAGTCTCATCTTAAAGGCAGAAGACAAGATAAACGTCACAACATCAGGTTTCCAGAGCACATGTGGAATTGTTAACATGGAAATTGGGAACAGGTACCTCATTACAGCAAAAGAAATTGCTGAGAA…
	Holothuroidea.Stichopus.12.m.38802.16910 ATGGCCATGACTAGGGTGGTACTCCTGGTAGCACTGGTGATGCTCTGTTTGGAATCTGCGTTTTCGTGCATGTGCATGCCACAACATCCACAGACAGACTTCTGCAATTCAGACTTTGTTTTCAGGGGCAAAATTCTGTCAAAGACTCCTGTTTACGGTGGATTCAATCCCAACACGCCATCAAAAATTGTGTACGGTGTGGAAGTGAATGGTGCGTACAGAAATGTTGGAAGCAGTCTCATCTTAAAGGCAGAAGACAAGATAAACGTCACAACATCAGGTTTCCAGAGCACATGTGGAATTGTTAACATGGAAATTGGGAACAGGTACCTCATTACAGCAAAAGAAATTGCTGAGA…
	Holothuroidea.Stichopus.12.m.40444.9670 ATGAAGACTTTGGAGTTAATAGTAGTAAGTATGAGCATTGTAACTGCAACAAAAGGACGAAGCTGTAACTGCAAAGTAGAACATCCACAAGAACTTATGTGCTCAGCTGATGCAGCGTTTGTTGGAACTGTCCTTGGGTCTGAGGACAAGGGAGAGACATTTGTGTACGATGTTGAGATTTCTGACGGTTTGGTGTTCAAAGGAATGAGTTACATCAAAGGGGGCACAAAACGCATTAAAGTCTACACGCCCTATGGAAGCAAACTTTGTGGGAGGACAAATTTACATGCAGAAACATATTTGTTCACAGGAGGTTTCTTGGAAGGCATCTTTGAGATGACATACTGCAACTGGGTGCA…
	Holothuroidea.Stichopus.12.m.40445.10578 ATGAGGTGGTTGTTTGCAGTTGGATACACAATTGCTTTGAGCACTTTCCTCCCAGGAAGGCTCAGTGCAACAAAATCATGCAATTGTTTAGTTAACCACCCCCAGCAGATGTTATGCAATGCTGACTTTGCGTTTGTTGGAACTGTCCTTGGGTCTGAGGACAAGGGAGAGACATTTGTGTACGATGTTGAGATTTCTGACGGTTTGGTGTTCAAAGGAATGAGTTACATCAAAGGGGGCACAAAACGCATTAAAGTCTACACGCCCTATGGAAGCAAACTTTGTGGGAGGACAAATTTACATGCAGAAACATATTTGTTCACAGGAGGTTTCTTGGAAGGCATCTTTGAGATGACAT…
	Holothuroidea.Stichopus.12.m.4591.11868 ATGTGGATTCTAACAGTTTGTCTGTTCATGCTTGCACAAGTAGCTGTAGAGGCCGGTCATGCATCGGAACGATGCATGTGCAGTCAGCTCCACCACCCTCAAGAAAAATTCTGTTCCTCAGATTTTGCTTTCAGAGTTGAGATTCTTAATGGGTCCGACTCACCCGGTCCCGGTGAAGAAGACAACGGCGAGTACTACCAGAATTATTTCGTGTATGCAGTACAGATAGTTGAGGTTTTCAAGACCAATCTGACACTCTTTGATGTCAGAGCTGGTGATCTTCTTGACATCTACAATCCTCAGAGGGGTATGTGCGGAAAGATTAACCTGTATGATAGAGAAGCCAGGTCCAATGACTA…
	Holothuroidea.Stichopus.12.m.5570.64714 ATGCAGCTACATGTGGTTCTGAGTGTCTTGTTAGGAGCTGTATGGCTGAGACTGACAGATGGCTGTTCGTGTCTTCCTACACATCCACAGAGCCAATACTGTTATTCAGATTATGTAATGAGGGTCAAGATCATCAGCAAAGAGATCGTCTATCCTGATGTTGTCCAGGAGACGACGACGACGGTCCCTACCCAGTCTACGCAAGGGCTGCTGCCACCGGAAGTGCGATTAGCCCCATGGTTGAGCGAGCCCTTCTCGGCAGCAAGACGCGGCCCCCCAGACATGCACAATCCAATGATACCGACAGACGTCCTCTACACTGTATACGTCGAAAAAATTTACAAAGGTGAAGACTTCAT…
	Holothuroidea.Stichopus.12.m.7121.347 GAGGAAAAGTGGACTGACAATATTGTACTATACAGGATCCAGCTACATGACGTCTTCAAGACCAAAGACCTCACAGGGAATGAGGTTGAAGTGTACGTTCAGACACCCACTAAAGCTCTGTGTGGTAAAATGATGAACCTACAACAGGAGTACCTCATAACAGGGACATACAGAAAAGATGATAAAATGCAAATTGCATTATGTGACTGGGTAGTTGAATGGGATAAAGTTACCTTAAACCAAGAACTAGGACTTTATGAGGGATATGCAAAGACGTGCTCAACCTCAAAATGCCAAGTTGCAGGAACAGCACACCTTATTAAACTGCCTAACGAACCTCTATGGGAGAAAAACAGCTGTA…
	Holothuroidea.Synapta.8.m.11412.291307 ATGATGCATAGTACAATACTTTCCTTTGTTTTCACATTGTCTTTCTGCTTTTTGGCACCACATACTGTTCAAGGGTTCTCTGATAGTGTGGATGTATGCCACTGTGATGTAGATCACCCACAGACCAGATTCTGCCAGGATGAATTTGTCATAATGGTAGAAATTGGGCTGGGCACACCATCTGTTCTACCTGGTGAGGTAGAGCTCAGTGGGTATTTTCAGCATCAATTCTACAGGTACAATGTGACCGTGTTAGAAGTGTTCAAGAACACCCAGGAAGACAACGTCCCTATTACAGATGTTGAAACAATGGACCTCTGGACAGTTATAGGATTCTGTGGGAGAACAGAATTTGAATAT…
	Holothuroidea.Synapta.8.m.18653.60 CAGCAGAAGTTCTGTGAGCTACCATGGGTTTACCATGTACATGTACACAATGTTGAGCCTGCACCTTTACCAGGAGAAGCTGATCTTGGATTTTACAGGAACCCCTATAGAGCCATCAATTGCACCCTCATCAAGGTGTTTAAAAGCAAGACCTATTCCAGAGTATCACCAGCAGACCATGACCACGACCATGAAGAAATCAATGAAATTCACTTAACTACCCCAGTGATGGATACAGAGCCCACTACGCTGATGCCTCAAGAGGAATCTGTACTCATTTATACCCCCTCAGCATTTTGCGGGGCACAGATTGAGCTGAAAAAAGACTACATACTTGGGGGCTACTATAACAAGACCGACACTC…
	Holothuroidea.Synapta.8.m.2049.240066 ATGGATATCAAAGTTGTAATCATCATTACCAGTTGCTTACTTTTAAGTACCTTGGACAAAGCTATCGCTGAGGAAGATATTTGCTTAAGACAATGTATCGTGGAACATCCCCAAACAAGGTTTTGCAGTTGTGAATTTGCTATTGCTGGGACTGTTGTAGGAATAGAGGAAAAGTGGACTGACAATATTGTACTATACAGGATCCAGCTACATGACGTCTTCAAGACCAAAGACCTCACAGGGAATGAGGTTGAAGTGTACGTTCAGACACCCACTAAAGCTCTGTGTGGTAAAATGATGAACCTACAACAGGAGTACCTCATAACAGGGACATACAGAAAAGATGATAAAATGCAAATTG…
	Holothuroidea.Synapta.8.m.21291.12 TCTGCAAGTTCTGCATCATGTGGTGTTCCTGGTCTACAAGAGGGTGAAACATATGTCATGGCAGGTTATGGTGAAGATAAACCAAGCATAAATCTATGTGGTTTTGTGACAAAATATTCTGATTTAACGAGAAAACAGAGAAAAGGGTTCAACTTCTTTTATTGGAGAGGCTGTCTTTCTGGATGTGAGATACAATTCTTTGGAGATCCTTCACCGACCACATGTTTGTATAACGGACAAAACCAAGACTGCCAGTATAGGCATGCTCACTGTCGACTTGATCCTCGCCGAAATTGGAACTGCAACTGGAAAGGGGGAAGGAGG----------------------------------------…
	Holothuroidea.Synapta.8.m.2915.350 ATGGACTTACGACCTTTCGCAGCCACTGTGACTTCCAGCGAGCAGCTTGGTGACTTATCAGATTCGATCATGAAATACAATGTGAAAATTCTGGGTAACAACGTCTTCAGAGGGGAGAGGTATCTGGGTCGCAAAACCGTATCCCTCTACACACCCATCGCAAATCTGTGCGGGAGGGCGAATCTGCAGAAGGACACATATCTCTTCACAGGGAAAGTAATCGAGGGAAAACTCGTTTTTGTTCAGTGCAATTGGATCCAGAAATGGGATGAGGTGTCACCGTCACACAGGGAGTTCCTTCAAAGAGGAGAATTCTTAAAACAGTGTTTACCGGGGTCGTGTAAGGTGACTGGCGTTCTTAGCC…
	Holothuroidea.Synapta.8.m.2916.346 GGAAATTTTTGCTATTCGCAGGAACTAGAGTGTCAGTGCAAAGTTGAACATCCGCAAACAAAGTTCTGCAACGCTGATTTTGCTTTCGCAGCCACTGTGACTTCCAGCGAGCAGCTTGGTGACTTATCAGATTCGATCATGAAATACAATGTGAAAATTCTGGGTAACAACGTCTTCAGAGGGGAGAGGTATCTGGGTCGCAAAACCGTATCCCTCTACACACCCATCGCAAATCTGTGCGGGAGGGCGAATCTGCAGAAGGACACATATCTCTTCACAGGGAAAGTAATCGAGGGAAAACTCGTTTTTGTTCAGTGCAATTGGATCCAGAAATGGGATGAGGTGTCACCGTCACACAGGGAGT…
	Holothuroidea.Synapta.8.m.3044.1246 ATGCAGCTTGCTATAGTGCTGGCCTGCAACTGTAACCTCAAGCATCCACAGACGCAGTACAAGGAGGGAAAATTTGTTATAAGGGCCAAAGTGTTGGAAAAGAAAAACAGCCAGCCAACTGGGTCGTCAATTCTGATCGACTATGTGGAATATGTTGTCAAAGTTGAAAGAGTTTTCAAAGGAAAGACGAAGAAGTTTGGTATAAGCCCACAAACAGTGGCAAGCATCTTCACTGCTGACAGCTCATTCTCATGTGGACTACTCTCACTTAAACCAGGAAGAAAATATCTTATTTCTGGTTCATTTGTGAGTGGCAGTCTTCAAATTTCCCAATGTGACTGGGTTGAAGAATGGAAGGATATA…
	Holothuroidea.Synapta.8.m.3045.1274 ATGGCTCAAGTATCAGCTTTTGTTATTGTGTTTGGTTTGATGCAGCTTGCTATAGTGCTGGCCTGCAACTGTAACCTCAAGCATCCACAGACGCAGTACAAGGAGGGAAAATTTGTTATAAGGGCCAAAGTGTTGGAAAAGAAAAACAGCCAGCCAACTGGGTCGTCAATTCTGATCGACTATGTGGAATATGTTGTCAAAGTTGAAAGAGTTTTCAAAGGAAAGACGAAGAAGTTTGGTATAAGCCCACAAACAGTGGCAAGCATCTTCACTGCTGACAGCTCATTCTCATGTGGACTACTCTCACTTAAACCAGGAAGAAAATATCTTATTTCTGGTTCATTTGTGAGTGGCAGTCTTCAA…
	Holothuroidea.Synapta.8.m.5049.146 GCTGAGGAAGCAAGTTGTAAGTGCATGGTGGACCATCCCCAAACAAGATTCTGCCATGCTGATTTCGCTCTTGTTGGTACTGTAATTGGTGGAGTTGTTACAGATGATAACTACTTCAGATATTCGGTAGAGGTCATTCAGATATTTAAAGGTGATTGGCTTGTCCAAGAGGGACTGCAGATCATAGACACACCCTACTATGGATCATTGTGTGGGAGGCCAAATCTTGGATTGGAAACTTACTTTATTTCTGGATCAATTGTTGGAGACAAAATGCAGATGTCATACTGTAACTGGGTAGCTGAATGGGATGATGTTACCCCAGACCAAAAACACTTTCTCAGGACTGGTATTTACGAGGAAA…
	Holothuroidea.Synapta.8.m.6262.673 ATGAATTTTCTTGTTCAATTGAGTTTGATGTTGATGGCTTTGGGTATAAGGAGAGTGATTGCTTGCACATGCTATCCACAGCACCCACAGCAAATGTTCTGCAGATCTGACTTTGTTGTCAAGGCCAAAATTCTCTCTAAGAAGCTCATCGATTTAGAGCAACCAGACACAGTATCACCCAACGAGGCCCCCATAATGCCAGCAGGTTATGGGTTTCCACAAAGACGAATGAAGTTAGAGTATACAGTAAAGATTGAAAAAATTTACAAGGGAGACAATCTTCTAGTCCAGTCAACAGAGGCGAAGATAACCACAAGTGCTAATGATGGTATCTGTGGAGTCACACACTTGCAGGAAGATGCTA…
	Holothuroidea.Synapta.8.m.7481.37 TTGTGTTTGAATGGGGAGTTGAACATCCATTACTGTGGTTTTGTAAGTTATACGTCAGAATTGACCATACGGCAGATATATGGACTGAAGCATTTTTGGAAGGACGACTGTGACAATGGATGCGAGATTGGATATTGTGAGTATTATGGTAATTGCTATGGGTCAGCTTCCAATGCTGAATGCAGGCTAGATGGATATGATGGCGGTGAGTGCGAGTTCAAATATGCCAGGTGCACCCGAAACGAAGAAGGGAAGTGTGGATGGACCGGAAAAAGAGACTACTGGGAATGTAAGAGGGAGTGA--------------------------------------------------------------…
	Holothuroidea.Synapta.8.m.7748.217 TTAGTTGCAACCAGCAGCTTTGCCAAGGTGAAATACAGGATGGGGCTTCACCAAGTTGAAATACAGGAAGGGTATGGGCCCAAATTAGAGCCATTTAACACCTGGATGCTCGTAATGAGACAAATTTCTTCTACAGGTATGGAAAATGACGATGGCTCTTTGGAGTATATAATATGTGACTGGGTGGAACCATGGAATAACTTGACGGACTATCAGCAGAAAGCACTCACAGATGGGACATACCTTGCTTCTTGTGAAGATACAGACTGTCAGGTGCTTGGAAGTAGAACTGGAAACACCAACTTGGACTGGAAAGAAATGAAAGACGGATGTCCATTCCACCCAGTGGAAGCTAATATTCAGA…
	Holothuroidea.Synapta.8.m.7749.222 ATGCTCGTAATGAGACAAATTTCTTCTACAGGTATGGAAAATGACGATGGCTCTTTGGAGTATATAATATGTGACTGGGTGGAACCATGGAATAACTTGACGGACTATCAGCAGAAAGCACTCACAGATGGGACATACCTTGCTTCTTGTGAAGATACAGACTGTCAGGTGCTTGGAAGTAGAACTGGAAACACCAACTTGGACTGGAAAGAAATGAAAGACGGATGTCCATTCCACCCAGTGGAAGCTAATATTCAGAAAGTGGACGACTGTGAAACAAAATATAGTACGTGTGAGAAAAACAATAACATTTGCAGCTGGAACGATTCCCCAGAATACGAAAAATGTTATGCAAGTCGAGTCG…
	HQ153832.Ctenopharyngodon.idella.2 atgagccgctcgcgcagtgttgttcctctgctgctgttggtgctgtgcggagccgcagagtttgccgaagcctgcagctgctctcctgaacatcctcagcaggcgtattgcaatgcggatgtcgtcatcagaaccaaagtagtcggaaagaaggaggtggttaccggcaaggatgcctatggctatccagtcaaaatgatccaatacgacatcaaacagatgaagatgtttaagggccctgatcgagagattgataccgtcttcacaggcccctccacagctttgtgcggggtcaaacttgagagtgatggcaaaaaggagtacctgattacaggtaatttggattcaaataacacattgcgtg…
	HQ588920.Branchiostoma.floridae.1 atggcgcatgtttgggcggttcttttcctgacgttagcggcggtccacggtggcttggcctgtacgtgtatgccggcgcacccgcagaccatcttctgtcatgcaggagtcgctgttcgtggcaagatcgtaaaggttgaagagatcggctatgctcgtccaacgccgaacgtcacgatagaggaggaggaggaagagtacctggacccgtccatgaacgaaatccccctggaaatgagggctatggcggaggaggcttacgtcatcgagtgggtccgttacaccatacggatcactaaggtgttcaaaggtgcagagaagctggagttcatcaacaagaacaagaacatggtgtacatttacac…
	HQ588921.Branchiostoma.floridae.2 atggtccgcggtgtgttcctgtgcttgttggtggcggcctgtatggccggcggggccctcggctgctcctgtatgccgacccacccacagactcactactgctttgcagacttcgttgtccgtgccaagattatggacggcccccatctctacaacccggacggagtgccctcccctgagccggaaccggagacagatggtctggtctacgagctgccgactgatgccagcctggaaaggacaaccctgccgcctctgccggctgatgacgatgcgccatctaccgacgtccacaggtacagtatctccatcaataagaacttcaaggggcagctaggaaaagatgtggacccttccagcgtgta…
	J04712.Rabbit atggcccccttggcagccctggcctccagcatgctgctgctgctgtggctggtagcccccagcagagcctgcacctgtgtcccacctcacccgcagacggccttctgcaactccgaccttgtcatcagggccaagtttgtgggggctccagaagtcaatcatactaccttgtaccagcgttatgaaatcaagaccaccaagatgttcaaaggatttgacgccttggggcatgccacggatatccggtttgtctacacccccgccatggaaagtgtctgcgggtactcccacaaatcccagaaccgcagcgaggagtttctcatcgctggacaactgcggaacgggctcttgcacatcacgacttgcagtttcgtggttccctgga…
	JN104640.Channa.striata.2 atgccgttttccgttaacggcatcctctgcacgctggcgctgctgctcctgtggcgggcggaggagctcacagaagcgtgcagctgcgccccggtacatccgcaacaggcgttctgcaacgccgatgtagtgattcgagcaaaggtggtgggagagagcgaggtggattctgggaacgatgtctatgggaaccccatcaaaaggatccagtatgaggtcaaacagatcaagatgttcaagggacctaaccaggacatcgaggctgtcttcaccgcccctgtgtccgctgtgtgtggtgtcaccctggataccaccggaaagaaggagtacttgatctcaggcaaggccgacggtgacgggcgcatgcatgtga…
	JN663889.Tegillarca.granosa atgttgaggtttttatcccttgtcatagttgctgtcttaatgatgcagcgtatcccaaacgcatacggttgctattgtgatcctgcacatccacaacaagagttctgcacagttgactacgttattaaagcaaaggtcagagagaaaatctttatctatgacgcagacaacacaacagagatgccggttgaagtgaaatatgtcctaaaaatcaagaagatatttaagcaaactcctgcttttgaagagctaaatgatacaacagttgcttttacatcgtcaaaagacagtctatgcggagtagatcttaatgtgaacgaagattatttaatatcagggaatgtgaatggcggaagaatggatcttcacta…
	KC881249.Pinctada.martensi atggcattggctctattggttgtcatggttatctccatggtgatgaaacaactgtctgctagctcgtgcgccccttcacaccctcaagaaaaattctgccgcgcagatttcgttctgagaggaagagtacttgaggaggagctgacctactttcctgagacggacatggtttctgagaaaacttacactgtatctgtgtccaagaaaggccatatcttcaagggggaactgacatgcggtaacgtcaccataatcacctctggatctgatataacaagtggagttaccatggaaacagaaaaggaatacgtcatttcaggcattgcattaccagacgggactttgctgaccacaagttgtgagtttgttatg…
	M17243.Mouse atgatggccccctttgcatctctggcatctggcatcctcttgttgctatcactgatagcttccagtaaggcctgtagctgtgccccaccccacccacagacagccttctgcaactcggacctggtcataagggctaaattcatgggttccccagaaatcaacgagaccaccttataccagcgttataagatcaagatgactaagatgctaaaaggattcaaggctgtgggaaatgccgcagatatccggtacgcctacaccccagtcatggaaagcctctgtggatatgcccacaagtcccagaaccgcagtgaagagtttctcatcacgggccgcctaaggaacggaaatttgcacatcagtgcctgcagcttcttggttccctg…
	M60073.Bovine atggccccctttgcacccatggcctctggcatcctgttgctgctgtggctcacagcccccagccgagcctgtacctgcgtcccaccccacccacagacggccttctgcaactccgatgtcgtcatcagggccaagttcgtggggaccgcagaagtcaatgaaactgccttataccagcgttatgagatcaagatgactaagatgttcaaagggttcagtgccttgagggatgcccctgacatccggttcatctacacccctgccatggagagcgtctgcggatacttccacaggtcccagaaccgcagtgaggagtttctcatagctggacaattgtcgaatgggcacctgcacatcaccacctgcagttttgtggctccctgga…
	M82858.Mouse.2 atgggcgccgcggcccgcagcctccggctggcgctcggcctcctgctgttagcctcgctcgtgcgcccggccgacgcctgcagctgctccccggtgcacccgcaacaggcgttttgcaatgcagacgtagtgatcagagccaaagcagtgagcgagaaggaggtggattccgggaatgacatctatggcaaccccatcaagaggattcagtatgagatcaagcagataaagatgttcaaaggacctgacaaagacatcgagtttatctacacggccccctcttcagcagtgtgcggggtctcgctggacgttggaggaaagaaggagtatctaattgcaggaaaggcagaaggagatggcaagatgcacattaccctctgtgac…
	'NM_001003182.Canis.lupus.1' atggcaccctttgcgcccctggcctcctgcatcctgctgttgctgtgggtgaccgcccccagcagggcctgtacctgtgccccaccccacccgcagacagccttgtgcaactcccaaatcgtcatcagggccaagttcgtggggaccgcagaagtcaaccagaccgacttaaaccggcgttatgagatcaagatgaccaagatgttcaagggtttcagcgccttggggaatgcctcggacatccgcttcgtcgacacccccgccctggaaagcgtctgcggatacttgcacaggtcccagaaccgcagcgaggagtttctggtcgccggaaacctgcgggacggacacttgcagatcaacacctgcagtt…
	'NM_001009319.Ovis.aries.1' atggccctctttgcacccacggtctctggcatcctgttgctgctgtggctcacggcccccagccgagcctgtacctgcgtcccaccccacccacagacggccttctgcaactccgaagtcgtcatcagggccaagttcgtggggaccgcagaagtcaatgagactgccttataccagcgttatgagatcaagatgactaagatgttcaaagggttcagtgccttgagagatgccccagacatccgattcatctacacccctgccatggagagcgtctgcggatacttccacaggtcccagaatcgcagtgaggagtttctcatagctggacaattgtcgaatgggcacctgcacatcaccacctgcagttt…
	'NM_001037951.Takifugu.rubripes.2a' atgccgttttccgtccacggcatcttttgcacgcttgtgctgctggtcctgtggcggacagaggagctgacggaggcgtgcagctgcgctccggtacacccgcaacaggcgttctgcaacgccgatgtagtgatccgagcaaaagtggtcggagagaaggaggtcaattctgggaacgatatctacgggaaccccatcaaacggatccaatatgatgtcaagcagatcaagatgttcaagggtcctaaacaggacatcgaggctgtcctaaccgctcccgtgtccgccgtctgtggcgtcaccctggacgccagtggcaagaaggagtacctgatttcaggcaaggaggaggccagcgggcgc…
	'NM_001037952.Takifugu.rubripes.2b' atgtctcggacggtcagaagttgcttcctcacgctggcgctgctgctcgtgtggcgggcggaggagacggcggaagcctgcagctgctccccggcgcatcctcagcaggccttctgcaactcagacgtcgttatcagggccaagttggtggatcggcaggaggtggaggtcggcaacgacatctacaggaaccccgtcaaacagatcaagttcggcatcaagcagatgaagatgttcaagggtcccaacagagacatcgatgccatctacacggcccccacctctgccgtgtgcggggtgtctctgcaggctaacggaaaggagtacctcatcacaggcaaactgaaggccgacggcacgatg…
	'NM_001037953.Takifugu.rubripes.3' atgaattcagcgtgccagcacctgatcagcctgctgctcgtcttcagcagcctgcacgttcaccagctgaccgagggctgctcgtgcgctctgacgcacccgcaggacgccttctgcaacccggatattgtgatccgagctaaagtggtgggcaagaagctcctgagggacgggccttttggaacgatgcgctacacggtcaagcaaatgaagatgtacaaaggattcgacaaagttcagcatgtgcagcacatctacacagacgcctcagagagtttgtgcggtgtgaagttcgacatcaacaagtaccagtacctgatcacaggcagagtatacgacgacaaggtctacacggggttgtgca…
	'NM_001044384.Mus.musculus.1' atgatggccccctttgcatctctggcatctggcatcctcttgttgctatcactgatagcttccagtaaggcctgtagctgtgccccaccccacccacagacagccttctgcaactcggacctggtcataagggctaaattcatgggttccccagaaatcaacgagaccaccttataccagcgttataagatcaagatgactaagatgctaaaaggattcaaggctgtgggaaatgccgcagatatccggtacgcctacaccccagtcatggaaagcctctgtggatatgcccacaagtcccagaaccgcagtgaagagtttctcatcacgggccgcctaaggaacggaaatttgcacatcagtgcctgc…
	'NM_001045871.Bos.taurus.4' atgccccagagtccccggcccgtgccgagctgggcgctgctgctgcggttgctggcgttgctgcggccgccggggctgggcgaggcgtgcagctgcgcccctgcgcacccccagcagcacgtctgccactcggcgctcgctatccgggccaagatctccagtgagaaggtagttcctgccagcacagaccctgctgaccctcaaaaaatgatccggtatgaaatcaaacagataaagatgttcaaagggtttgagaaagtcaacgatattcagtatatttatacgccttttgattcctccctctgtggggtgaaactagaagctaacagccagaagcggtatctcctgactggtcagatcctcagtgatgg…
	'NM_001082232.Oryctolagus.cuniculus.1' atggcccccttggcagccctggcctccagcatgctgctgctgctgtggctggtagcccccagcagagcctgcacctgtgtcccacctcacccgcagacggccttctgcaactccgaccttgtcatcagggccaagtttgtgggggctccagaagtcaatcatactaccttgtaccagcgttatgaaatcaagacaaccaagatgttcaaaggatttgacgccttggggcatgccacggatatccggtttgtctacacccccgccatggaaagtgtctgcgggtactcccacaaatcccagaaccgcagcgaggagtttctcatcgctggacaactgcggaacgggctcttgcacatcacg…
	'NM_001082515.Equus.caballus.1' atggccccctttgcacccctggtctccggcattctgttgttgctgtggctcacagcccccagcagggcctgtacgtgtgtcccaccccacccgcagacggccttctgcagctctgagttcgtcatcagggccaagttcgtggggacctcagaagtcaaccagaccaccttacagcggcgttatgagatcaagatgaccaagatgttcaaagggttcagcgccttgggggatgcccctgacacctggtttgtctacacccccgctatggagagcctctgcggatacttccacaggtcggagaaccgcagcgaggagtttctcatcgccggacaactattggacgagaagctgtacatcaccacctgca…
	'NM_001104857.Oryzias.latipes.3' atgcgagccgttagcgtcaatctgatcagcctgctgttcctttactgcagcctgcacgcgccgcacatgacagagggctgctcgtgcgctatgacgcacccgcaggacgccttctgcaactccgacatagtgattcgagcaaaagtggtgggtaagaagtttgtgacagtggggccttttggaacgatacgctacacagtgaagcagattaagatgtacaaaggatttgacaaaatccagcacgtccagcacatatacacacacgcctctgagagcctgtgtggcgtcaaatttgacatcaacaagtaccagtacctcatcacaggtcgtgtgtatgatggcaaggtctacactggactgtgtaac…
	'NM_001109393.Rattus.norvegicus.4' atgccctggagtcccctggctgcgctgagctgggcgctggtgctgaggctgctggctttgctgtggccccctggacggggtgaggcgtgcagctgcgcgcctgcgcacccccagcagcacgtctgccactctgctttagtaatacgggccaaaatatccagtgagaaggtagtccctgccagtgaagaccccgctgacactcaaaaaatgatccggtatgaaatcaaacagataaagatgtttaaagggttcgagaaggccaaggatattcagtatgtctacacgccatttgactcttctctctgtggtgtgaaactagaaaccaacagtcagaagcagtatctgttgactggccagattctca…
	'NM_001124508.Oncorhynchus.mykiss.2' atgacttggtccataagcagttgtttcattactctggtcgttctgttcctctggcgggtggaagacatcgcagaagcttgcagttgctcccctgcgcatcctcaacaggctttttgcaatgcagacgtcgtgatcagggccaaggtggttggaaagaaagtggttgaggctggtaatgacgtctatggcaacaccatcaagaggatcaagtacgacatcaaacagatcaagatgtttaaaggtcctgaccgggatatcgacgccatcttcactgcaccctcctcagccgtttgtggcgttactctggaaaccaacggcaacaaggagtatctcttcacaggcaagctggagactgatggaac…
	'NM_001201494.Oryzias.latipes.2' atgccgttctccgttaacggcatcctcgggacgctggcgctgctgctgctgctttggcgggcggaggagctcgcggaggcgtgcagctgcgcccccgtccacccgcaggaagccttctgccacgccgatgtggtgattcgtgccaaggtggtgggagaaagagaggtggtctctgggaatgacatctatggaaaccccatcaagaggatccagtatgacatcaaacaaatcaagatgttcaaggggcccaaccaggacatcgaggccgtcttcactgctccggtttctgccgtctgtggtgttaccctggatgccaccggcaagaaagaatatctgatctcaggcaaggcggaggcagacgggagc…
	'NM_001201526.Oryzias.latipes.2b' atgacctggatgaataacagctgtttggtcactctggccgttctgcttctctggcgagtggaggagattgcagaagcgtgcagctgctcccctgcacatcctcagcaggctgtctgcaactcggatgtcgttatcagagcaaaattggtaggacggcaggaggtcgatgctggcaatgacatctacggaaacaccatcaaacggatcaagtatgacgttaaacagattaagatgtttaaaggccccagtcatgacattgatgctgtctacactgctccctcatcttcattgtgtggagtgtctatggacacaactgggaagaaggagtatctaatcacagggaaactggagactgatgggacgat…
	'NM_001287451.Xenopus.laevis.1' atgttgtaccttgtggttgtgctggttctagggtgcctcagccaggaggtgttggggtgcagctgtggacgtaggcacccccagtctgcatactgcagtgcagattttgttattcgagggagattcattggaaagacccagtacaagacagaagagcagggcagagtgaaatatgagatcaaaactactaagatctttaaggcccctcaaggaatggacgacatacagtttctcagcaccccatcaatggaaagcatgtgcggctacgagcacgtcctctccaacaagagccaggccttcctcattacagggcatgcggtgaatggtaacttggtaatcgaccagtgtaacttcattgttccttggg…
	'NM_001294280.Mus.musculus.1' atgctaaaaggattcaaggctgtgggaaatgccgcagatatccggtacgcctacaccccagtcatggaaagcctctgtggatatgcccacaagtcccagaaccgcagtgaagagtttctcatcacgggccgcctaaggaacggaaatttgcacatcagtgcctgcagcttcttggttccctggcgtactctgagccctgctcagcaaagagctttctcaaagacctatagtgctggctgtggggtgtgcacagtgtttccctgtttatctatcccttgcaaactggagagtgacactcactgtttgtggacggatcaggtcctcgtgggctctgaggactaccagagccgtcactttgcttgcctgcca…
	'NM_003254.Homo.sapiens.1' atggccccctttgagcccctggcttctggcatcctgttgttgctgtggctgatagcccccagcagggcctgcacctgtgtcccaccccacccacagacggccttctgcaattccgacctcgtcatcagggccaagttcgtggggacaccagaagtcaaccagaccaccttataccagcgttatgagatcaagatgaccaagatgtataaagggttccaagccttaggggatgccgctgacatccggttcgtctacacccccgccatggagagtgtctgcggatacttccacaggtcccacaaccgcagcgaggagtttctcattgctggaaaactgcaggatggactcttgcacatcactacctgcagtttt…
	'NM_011593.Mus.musculus.1' atgatggccccctttgcatctctggcatctggcatcctcttgttgctatcactgatagcttccagtaaggcctgtagctgtgccccaccccacccacagacagccttctgcaactcggacctggtcataagggctaaattcatgggttccccagaaatcaacgagaccaccttataccagcgttataagatcaagatgactaagatgctaaaaggattcaaggctgtgggaaatgccgcagatatccggtacgcctacaccccagtcatggaaagcctctgtggatatgcccacaagtcccagaaccgcagtgaagagtttctcatcacgggccgcctaaggaacggaaatttgcacatcagtgcctgcagc…
	'NM_012886.Rattus.norvegicus.3' atgactccctggcttgggcttgtcctgctcctgagctgctggagccttgggcactggggaacggaagcgtgcacatgctcgcccagccatccccaggatgccttctgcaactccgacatcgtgatccgggccaaagtggtgggaaagaagctggtgaaggaagggccctttggcactctggtctacactattaagcaaatgaagatgtaccgaggattcagtaagatgccccatgtgcagtacattcacacagaagcctctgaaagtctctgtggccttaagctagaagtcaacaaataccagtacctgctgacagggcgcgtgtatgaaggcaagatgtacacagggctgtgcaactttgtggaga…
	'NM_053819.Rattus.norvegicus.1' atggcgccctttgcatctctggcctctggcatcctcttgttgctatcattgatagcttccagtaaagcctgtagctgtgccccaacccacccacagacagctttctgcaactcggacctggttataagggctaaattcatgggttccccagaaatcatcgagaccaccttataccagcgttatgagatcaagatgactaagatgctcaaaggattcgacgctgtgggaaatgccacaggtttccggttcgcctacaccccagccatggagagcctctgtggatatgtccacaagtcccagaaccgcagcgaggagtttctcatcgcgggccgtttaaggaacggaaatttgcacatcactgcctgca…
	'NM_174471.Bos.taurus.1' atggccccctttgcacccatggcctctggcatcctgttgctgctgtggctcacagcccccagccgagcctgtacctgcgtcccaccccacccacagacggccttctgcaactccgatgtcgtcatcagggccaagttcgtggggaccgcagaagtcaatgaaactgccttataccagcgttatgagatcaagatgactaagatgttcaaagggttcagtgccttgagggatgcccctgacatccggttcatctacacccctgccatggagagcgtctgcggatacttccacaggtcccagaaccgcagtgaggagtttctcatagctggacaattgtcgaatgggcacctgcacatcaccacctgcagttttgt…
	'NM_174472.Bos.taurus.2' atgggcgccgcggcccgcagcctgccgctcgcgttctgcctcatgctgctggggacgctgctcccccgggccgacgcctgcagctgctccccggtgcacccgcaacaggcgttttgcaatgcagacatagtgatcagggccaaagcagtcaataagaaggaggtggactctggcaacgacatctacggcaaccccatcaagcggattcagtatgagatcaagcagataaagatgttcaagggacctgatcaggacatagagttgatctacacagccccctcctctgccgtgtgtggggtctcgctggacattggaggaaagaaggagtatctcattgcagggaaggccgaggggaatggcaatatgcatatcac…
	'NM_204298.Gallus.gallus.2' atgcccggggccgcgctgcccagcctgctggcctggctggcggtgctgctgctcggcagggcccgcccggccgacgcgtgcagctgctcgcccatccacccgcagcaggccttctgcaacgccgacgtagtgatccgagcaaagcgcgtctcggcgaaggaggtggattcagggaatgacatttatgggaaccccatcaagcgaatccagtacgaagtgaagcagatcaagatgtttaagggccccgaccaggacatcgaattcatctacacggcgccgtccaccgaggtgtgtgggcagcctctggacacaggaggtaagaaggagtacctgattgcaggcaaatccgagggcgatggcaagatgcacat…
	'NM_213857.Sus.scrofa.1' atgagcccctttgcacccctggcctctggcatcctgctgctgctgtggctgactgcccccagccgagcctgtacctgcgtcccaccccacccacagacggccttctgcagctccgacctggtcatcagggccaagtttgtgggagccccagagttcaaccagaccgcctcgtaccagcgttatgagatcaagatgaccaagatgttcaaagggttcaatgccttgggggatgcccctgacatccggttcatctacacccccgccatggagagcgtctgcggatacttccacaggtcccagaaccgcagccaggagtttctcatagctggacaactgtggaacgggcacctgcacatcaccacctgcagttttgt…
	Ophiuroidea.Astrophyton.47.aa.10629.105 CAGTGGTGTAACACAAACACAGTTATCATTGGAACTGTTTTGGATAGCAAAAGTGATGGAGATCCCTTTGGCATGGTACCGCCTGTGTTAAAATATACAATCCAGGTGGATGAGGTATTCAAGGGCCAAACTTACAGATCACGCACACTGGTATTCAATACACAGCAGGACACAAACCAGTGTGGACTAACAATACTCAGAACTGGTAGAAAATATCTACTTGGTGCGTGGGACTATGGCGCAGGCGACATTTGGATAAGCTACTGTGACTGGCACCAAAGACGCAACCGGGTGACAAAAAGAGAACTGGCAACTCTACGATCGGGTGGCTATAGTTGTTCTCTTTTTTACTAA-----…
	Ophiuroidea.Astrophyton.47.aa.19576.2156 ATGAGAAGTCTTGTGTTGGTCTGTGCCTTGATGGCAATACTTACATTGAAGCAATGTTCATCATGTAGCTGTCAACTAGAGCATCCAACACAACAGTACTGCAGAGCAGAGTTTGTGATCAAAGCCAAAGTAGTCTCCAAGCAGGAAATATATCTCACCGAAGAGCCTGTTCCTGAACCAACAACAAATCCCCTGACTCCACCTCAGCCAACACCATCTTACCGAAAAGAGCCTCAAGTAATACATGCTAATTTGCCTGAACCGAATCTTTCTCCCAATGTGGAACTTTTACCAGCAGGTGCTGGGTTTCAACCACCTGGTGGTGGGTTGCGACCACCCAGCGGGGGAATAGGTTTAT…
	Ophiuroidea.Astrophyton.47.aa.21784.1369 GGCATATGCGGTATGACTAACATGAATGAAAAGGCCAAATACCTTATTACAGGGACAATTACTGACAAAGGGCTGACTGTGCATCTTTGCAACTGGGTGGTTCAGCATGCAGAATTGACAAAAAGCCAGAGAACTGGAATCAAACACATGTATAAGAAGTATTGCGACAAATGTAAGATACAACCTGGTGTTATTTTCTGGCCACCAGAAGCCAAAGAAAAGGATGTATGCACATACAACCCCTATATGCTTTATGATGATGACTGCGAGGGCAAGCATTCAGCATGTGTGAGAAAACCTAACAGGTCGTGTGAATGGTCGAGGAACAGTCGGATGAGGAACTGTGAAAAGAGAAGAT…
	Ophiuroidea.Ophioderma.48.aa.14492.1713 ATGAGGAGTATTTTGTTGCTTTGTGCCTTGCTGGTTGTATTTGGAGTAAAAGAATGTTTGTCATGCAGCTGTCAACCCGAGCATCCTACACAACAGTACTGCAGAGCCCAGTTTGTAATCAAAGCCAAAGTAGTCTCCAAACAAGAAATCTATCCAACAGAAGAGCCTGTTTTTGAACCATCACCAACAAGTCCACCAAAGGAGCCCCAGCAGTCCTCGCCATTGTATGATGTCAATCTCCCGACAGAGTTCCAGAAAACAGAGGTGATGCCTAATGTGGAACTGCTGCCACTCAGTGGTGGGCTCCGCCCACCCAGTGGTGGCCTGTTGCCACCTGGCGGTGGTCTCCAAGCACCTGG…
	Ophiuroidea.Ophioderma.48.aa.14493.1702 ATGAGGAGTATTTTGTTGCTTTGTGCCTTGCTGGTTGTATTTGGAGTAAAAGAATGTTTGTCATGCAGCTGTCAACCCGAGCATCCTACACAACAGTACTGCAGAGCCCAGTTTGTAATCAAAGCCAAAGTAGTCTCCAAACAAGAAATCTATCCAACAGAAGAGCCTGTTTTTGAACCATCACCAACAAGTCCACCAAAGGAGCCCCAGCAGTCCTCGCCATTGTATGATGTCAATCTCCCGACAGAGTTCCAGAAAACAGAGGTGATGCCTAATGTGGAACTGCTGCCACTCAGTGGTGGGCTCCGCCCACCCAGTGGTGGCCTGTTGCCACCTGGCGGTGGTCTCCAAGCACCTGG…
	Ophiuroidea.Ophioderma.48.aa.16287.28 TTGTGTGATTGGGTACAATTATATGAAACAATTACAAGGAGACAGAAGCAAGGTCTGAGAAGAGGGTACATGAAACACTGCGATACCTGTCAGGTATTTTCTTGTGACCCCGAATTCTGCAACCCACCGTCTGGCAACAATATTTGTGTTTATGCTGGTGAAATGCACTCCAAAGATGCTATTGAATGGGACAATGCAGACTGCATAGCGCGACATTCTCGATGTCAACAGAAAGGCAGAGGAGGGCGCTGCAGGTGGCAAAATAATGGCGACATGGGGCTGTGCCACAGACGTTACGGCATCCAG-------------------------------------------------------…
	Ophiuroidea.Ophioderma.48.aa.241.15 CCTCAGTGCAACCACGACCTAGACAGCGACTTCACGCCTTGTACGATATCCTACAGCAAGAGGATGTTTCACGCTTATGTTACCGTAGTGCTTATGGTGGTGACATCACTAGGAACACAGGGTTGTTATTGTCCACGTGGACCGAAGACCAACAAAGAACAATGGTGTACCTCCAACATAGTAATAAGCGGCACTGTTTTAAGCAAAACTATCGAGCGTGAAGCCTACGGGATGGTACCTCGGCCACCTGTGACAAAGTACAAGATCCGTGTGGATGAAGTGTTCAAGGGTTCCGCTAGTCAACATAAGACACTTGTGTTCAACACATACACAGATACCAACCGGTGTGGACTAACCGTTCTC…
	Ophiuroidea.Ophioderma.48.aa.25768.32 ATGGAGTTACTTTACTGCAGAAAGTGGAGTCTTTTTCTGTTCATGTTGGTTTGGACTTGTCTACTGAAGATAGCCCAGAGTTGCAGTTGTTATCCCAGACATCCTCAACAACATTACTGTCAGTCGGATTTTGCTGTACGAGCTACCATCATTGAATCACGTGTTGTCTGGCCAACGGCAGATCACATCGTCAGAGATGGCGCTGCTTCTTTGTCTTCCGATGTTATCCACAGTGCCGAGAGGTCTTACAAGGTGCTCATCAGACAAGTATTCAAAGGGGATGATATTCATCGCAATCAAGTCATGCACCTGTACACACCGTATCAAGAACTACTTTGTGGAATCGGCAATTTGGTAGCAG…
	Ophiuroidea.Ophioderma.48.aa.5616.45 AGTGAAGTGACTGCTGTACAGAAGAGTGCCCTCAAGAGTGAATACGAGGAGAGCTGTGATACTTGCTATGTAGTACAAGAGCACAACAGGCACATGCGATCAACAAATGACTCCACCGTCCATGCTGACAACAAAAACATCACCTCAACGTGTGCTCATAACCCACACCAATCAGCCCTGCTAAATATGGAAGACTGTGAGACGGAATATTCAGTCTGTGTCCTGCACCGCCCTCAAAGATGTAATTGGCACATGAACAGAAAATATGAGAAGTGTGTGGCCAGGCGAGGGCGCAAGACTAAAGAGATGGAAGCAAACCAAATCTCAATGCTGGGACCACAGTCGATCATGTACAAAGGATC…
	Ophiuroidea.Ophiothrix.6.m.2454.51 ATGTGCGATTGGGTAGCCAATCACAAAACGTTGTCAAGGAAACAACGACAAGGTGTCAGACATCTTTATAAACAGTACTGCAACTCCTGCAAGATTGAGAGGTGCTTCAATGGTGAATGCCGCAGTGCAGCAGCTTCCAACGTCTGCACGTGGGATCCAACAAATGTCATGAAGGGAGACATAGACTGCGAAGGATTGTATTCACGATGTATGAGGAAAAGTGACGGATCATGCAAATGGTATGAAAACACTGTTATGAGGGACTGTATGAGGAGACGGAATGGTATGCAGGACAATGAGATTCAGTAA-------------------------------------------------------…
	Ophiuroidea.Ophiothrix.6.m.28228.13 GAGCCAAACCAATCTAAAACCAACTCTACTGTCATGGGATCCACTATCACATATTCAATGCTAACAGACAAGATCTACAAGAGACATCGCAAAGTGAGGAAAGGCCGAGAAATCTTGGTGAAAACCCAAGATTCTGCTGCTCTGTGCGGGGTGACTGGACTCAGGACAAATGAGGAGTATCTAATTTCCGGAAATTTCATGGATGATAATCTCGTGATCAGCCTGTGTAACTTTATCAGACCATGGAGAAGAGTGACTGCTATGCAGAAGAGCGCCCTCAAGAGTGAATATAAAGAAAACTGTCAAATTTGTAACGTTGTTCAACGTCAGAGAAGAGAACAGCGA------------------…
	Ophiuroidea.Ophiothrix.6.m.765.15 TACCTTTTGACAGGATCTTACTACGACAACAAACTGCGCATCAGTACGTGTAACTGGATTGACCTCTACGATGACCTTACACGGAGACAGAAACGAGGCATCAAATCTGCCTACAAAGCTGGCTGTCTGCCACCGGATGATAAAAATGCTTGCCAGATCTGTTTTCATGATGGCTGCACAGAGCTGAAAACGGACCGCTGTATTTGGGAAGCATTCAGCCCTTATGAAGATTGTGAAAGTTTACACTCACATTGTAAGAGAAACACAAAAGGAAAATGTCAATGGGAGAGAAAGAGAGAGTACAGACAATGTGATATGCAAAGACAGAAGGAACAAATGGCTGCCATACTTTGA-----------…
	S70841.cattle.1 atggccccctttgcacccatggcctctggcatcctgttgctgctgtggctcacagcccccagccgagcctgtacctgcgtcccaccccacccacagacggccttctgcaactccgatgtcgtcatcagggccaagttcgtggggaccgcagaagtcaatgaaactgccttataccagcgttatgagatcaagatgactaagatgttcaaagggttcagtgccttgagggatgcccctgacatccggttcatctacacccctgccatggagagcgtctgcggatacttccacaggtcccagaaccgcagtgaggagtttctcatagctggacaattgtcgaatgggcacctgcacatcaccacctgcagttttgtggctccctg…
	S72594.rats.2 atgggcgccgcggcccgcagcctccggctggcgctcggcctcctgctgctggccacgctgctgcgcccggccgacgcctgcagctgctccccggtgcacccgcaacaggcgttttgcaatgcagacgtagtgatcagggccaaagcagtgagcgagaaggaggtggattccgggaatgacatctatggcaaccccatcaagaggattcaatatgagatcaagcagataaagatgttcaaaggacctgacaaggacatcgaatttatctacacggccccctcctcagcagtgtgcggggtctcgctggacgttggaggaaagaaggaatatctaattgcagggaaggcggaaggagatggcaagatgcacattaccctctgtgact…
	U02571.Human.3 atgaccccttggctcgggctcatcgtgctcctgggcagctggagcctgggggactggggcgccgaggcgtgcacatgctcgcccagccacccccaggacgccttctgcaactccgacatcgtgatccgggccaaggtggtggggaagaagctggtaaaggaggggcccttcggcacgctggtctacaccatcaagcagatgaagatgtaccgaggcttcaccaagatgccccatgtgcagtacatccatacggaagcttccgagagtctctgtggccttaagctggaggtcaacaagtaccagtacctgctgacaggtcgcgtctatgatggcaagatgtacacggggctgtgcaacttcgtggagaggtgggaccagctcacc…
	U06179.Rattus.norvegicus.1 atggcgccctttgcatctctggcctctggcatcctcttgttgctatcattgatagcttccagtaaagcctgtagctgtgccccaacccacccacagacagctttctgcaactcggacctggttataagggctaaattcatgggttccccagaaatcatcgagaccaccttataccagcgttatgagatcaagatgactaagatgctcaaaggattcgacgctgtgggaaatgccacaggtttccggttcgcctacaccccagccatggagagcctctgtggatatgtccacaagtcccagaaccgcagcgaggagtttctcatcgcgggccgtttaaggaacggaaatttgcacatcactgcctgcagcttc…
	U27201.Rattus.norvegicus.3 atgactccctggcttgggcttgtcgtgctcctgagctgctggagccttgggcactggggaacggaagcgtgcacatgctcgcccagccatccccaggatgccttctgcaactccgacatcgtgatccgggccaaagtggtgggaaagaagctggtgaaggaagggccctttggcactctggtctacactattaagcaaatgaagatgtaccgaggattcagtaagatgccccatgtgcagtacattcacacggaagcctctgaaagtctctgtggccttaagctagaagtcaacaaataccagtacctgctgacagggcgcgtgtatgaaggcaagatgtacacagggctgtgcaactttgtggagaggtgg…
	X62622.M.musculus.2 atgggcgccgcggcccgcagcctccggctggcgctcggcctcctgctgttagcctcgctcgtgcgcccggccgacgcctgcagctgctccccggtgcacccgcaacaggcgttttgcaatgcagacgtagtgatcagagccaaagcagtgagcgagaaggaggtggattccgggaatgacatctatggcaaccccatcaagaggattcagtatgagatcaagcagataaagatgttcaaaggacctgacaaagacatcgagtttatctacacggccccctcttcagcagtgtgcggggtctcgctggacgttggaggaaagaaggagtatctaattgcaggaaaggcagaaggagatggcaagatgcacattaccctct…
;
END;
BEGIN TAXA;
	TITLE Taxa2;
	DIMENSIONS NTAX=481;
	TAXLABELS
		AB016817.Canis.lupus.familiaris.1 AB189640.Pagrus.major.2 AF110767.Scyliorhinus.torazame.3 AF112115.Canis.familiaris.2 AF321279.Crassostrea.gigas AJ243283.Equus.caballus.3 AJ409332.Rattus.norvegicus.2 AK038820.Mus.musculus.4 AK079347.Mus.musculus.4 AK140367.Mus.musculus.4 AK311937.Homo.sapiens.1 AK313018.Homo.sapiens.4 AK314871.Homo.sapiens.3 Asteroidea.Asteropsis.29.aa.10282.100 Asteroidea.Aster…
	;
END;
BEGIN CHARACTERS;
	TITLE 'Original TIMP raw nucleotide sequences, unaligned';
	LINK TAXA = Taxa2;
	DIMENSIONS NCHAR=4869;
	FORMAT DATATYPE = DNA GAP = - MISSING = ?;
	MATRIX
	AB016817.Canis.lupus.familiaris.1 ggcacgaggcccagagagactcaccagagaacccaccatggcaccctttgcgcccctggcctcctgcatcctgctgttgctgtggctgaccgcccccagcagggcctgtacctgtgccccaccccacccgcagacagccttctgcaactcccaaatcgtcatcagggccaagttcgtggggaccgcagaagtcaaccagaccgacttaaaccggcgttatgagatcaagatgaccaagatgttcaagggtttcagcgccttggggaatgcctcggacatccgcttcgtcgacacccccgccctggagagcgtctgcggatacttgcacaggtcccagaaccgcagcgaggagtttctggtcgccg…
	AB189640.Pagrus.major.2 caacgaagaggctgaaaaaacgtcgcagtgtttctaaaatgccgttcaccgttaacggcatcctttgcacgctcgcgctgctggtcctgtggcggtcggaggagctcgcggaggcgtgcagctgcgccccggtccacccgcaacaggctttctgcaacgccgatgtagtgattcgagcaaaggtggtgggagagagagaggtggattctgggaatgatatctacgggaaccccatcaagaggatccagtatgaggtcaaacagatcaagatgttcaagggacctaacgaggacatcgagtctgtcttcactgctcctgtgtccgctgtctgtggagttaccctggatgccaatggcaagaaggagtacttgatct…
	AF110767.Scyliorhinus.torazame.3 acagaactgacatctctaaaatattcccacaaacaacaaaatagtatcaatagttttccttattcctgtttggttcctcaaactcttcatttatcaaagcatctcattctcagtgaaaagagcttttctgagagaatggtattttctaccacagcagctctgagcctgctgctggctttgagcagtatgcagctgagcgaggtatcggaggcctgtacttgtatgccaaaccatccgcaggaggcgttttgcaactctgacatagttatcagggcaaaggtggttgggaagaagctactgaaggacggaccctttggtacaatgcgttacaccatcaaacaaatgaagatgtaccgtggtttcagc…
	AF112115.Canis.familiaris.2 ccatgggcgccgcggcccgcagcctgcgcctggcgctcggcctcctgctgctggcgacgctgccgcgcccggccgacgcctgcagctgctccccggtgcacccgcaacaggcgttctgcaacgcggacgtagtgattagggccaaagcggtcagtgtgaaggaggtggactctgggaatgacatctacggcaaccccatcaagcggattcagtatgagatcaagcagataaagatgttcaaaggaccagacaaggacatagagtttatctacacggctccttcctccgccgtatgcggggtctccctggacatcggaggaaagaaggagtatctcattgcgggaaaggccgaggggaacggcaagatgcac…
	AF321279.Crassostrea.gigas cgacgacagggaccttgtcggtaattattcagattcaacgtgttcgttccattgctctttggtatccttatcttttggtcgtttcgaacactctataggtctctagaacatacagtgtgacgttcacagagttagcttattcgactgcgattacccccaggagacgatgaggcagtacaacttccttctattcctggtgttgaccgttctctgtgtgaggtccgctcacagctgtatgtgtgatttcacccacccccagaacaatttctgctcagctgatttcgttatcaaagcaacaatagtgaaagaagaactgaagtttggggacgagtcaatgggtattccattcccactgcagaaaaactacacagt…
	AJ243283.Equus.caballus.3 atgaccccctggctcgggctggtcgtgctcctgggcagctggagcctgggggactggggcgccgaggcgtgcacatgctcgcccagccacccccaggacgccttttgcaactccgacatcgtgatccgggccaaggtggtggggaagaagctggtgaaggaggggccctttggcacactggtctacaccatcaagcagatgaagatgtaccgaggcttcaccaagatgccccatgtgcagtacatccacacggaagcttccgaaagtctctgtggccttaagctggaggtcaacaagtaccagtacctgctgacaggccgtgtctacgacggaaagatgtacacaggactctgcaacttcgtggagaggtggg…
	AJ409332.Rattus.norvegicus.2 cgcctcttcgcccccttgacaaagaggacagaaagtttgcgcgggggagcgggccaggtgaggaggggcgtgccggcgccagcccgcgccccagcagccggacccaggcccctagcgcgcccgccatgggcgccgcggcccgcagcctccggctggcgctcggcctcctgctgctggccacgctgctgcgcccggccgacgcctgcagctgctccccggtgcacccgcaacaggcgttttgcaatgcagacgtagtgatcagggccaaagcagtgagcgagaaggaggtggattccgggaatgacatctatggcaaccccatcaagaggattcaatatgagatcaagcagataaagatgttcaaaggacc…
	AK038820.Mus.musculus.4 gaggagtcctggaggggctgtttgttacgacaggcagaccccacgagctcagctggggctctgcagtgtcatgccctggagtcccctggctgcgctgagctgggcgctggtgctgaggctgctggctttgctgtggccccctggacggggtgaggcgtgcagctgtgcgcctgcgcacccccagcagcacttctgccactcggctctagtgatacgggccaaaatatccagtgagaaggtagtccctgccagcaaagaccctgctgacactcaaaaactgatccggtatgaaatcaaacagataaagatgtttaaagggttcgagaaggccaaggatattcagtatgtctacacgccatttgactcttccctctg…
	AK079347.Mus.musculus.4 gggaggagtcctggaggggctgtttgttacgacaggcagaccccacgagctcagctggggctctgcagtgtcatgccctggagtcccctggctgcgctgagctgggcgctggtgctgaggctgctggctttgctgtggccccctggacggggtgaggcgtgcagctgtgcgcctgcgcacccccagcagcacttctgccactcggctctagtgatacgggccaaaatatccagtgagaaggtagtccctgccagcaaagaccctgctgacactcaaaaactgatccggtatgaaatcaaacagataaagatgtttaaagggttcgagaaggccaaggatattcagtatgtctacacgccatttgactcttccctc…
	AK140367.Mus.musculus.4 ggaggagtcctggaggggctgtttgttacgacaggcagaccccacgagctcagctggggctctgcagtgtcatgccctggagtcccctggctgcgctgagctgggcgctggtgctgaggctgctggctttgctgtggccccctggacggggtgaggcgtgcagctgtgcgcctgcgcacccccagcagcacttctgccactcggctctagtgatacgggccaaaatatccagtgagaaggtagtccctgccagcaaagaccctgctgacactcaaaaactgatccggtatgaaatcaaacagataaagatgtttaaagggttcgagaaggccaaggatattcagtatgtctacacgccatttgactcttccctct…
	AK311937.Homo.sapiens.1 atcgccgcagatccagcgcccagagagacaccagagaacccaccatggccccctttgagcccctggcttctggcatcctgttgttgctgtggctgatagcccccagcagggcctgcacctgtgtcccaccccacccacagacggccttctgcaattccgacctcgtcatcagggccaagttcgtggggacaccagaagtcaaccagaccaccttataccagcgttatgagatcaagatgaccaagatgtataaagggttccaagccttaggggatgccgctgacatccggttcgtctacacccccgccatggagagtgtctgcggatacttccacaggtcccacaaccgcagcgaggagtttctcattgctggaa…
	AK313018.Homo.sapiens.4 cttgggaaggagccctgctggggccgtccagtcccccagacctcacaggctcagtcgcggatctgcagtgtcatgcctgggagccctcggcccgcgccaagctgggtgctgttgctgcggctgctggcgttgctgcggcccccggggctgggtgaggcatgcagctgcgccccggcgcaccctcagcagcacatctgccactcggcacttgtgattcgggccaaaatctccagtgagaaggtagttccggccagtgcagaccctgctgacactgaaaaaatgctccggtatgaaatcaaacagataaagatgttcaaagggtttgagaaagtcaaggatgttcagtatatctatacgccttttgactcttccctc…
	AK314871.Homo.sapiens.3 agcgggcagcaggcaggcggcgggcgctcagacggcttctcctcctcctcttgctcctccagctcctgctccttcgccgggaggccgcccgccgagtcctgcgccagcgccgaggcagcctcgctgcgccccatcccgtcccgccgggcactcggagggcagcgcgccggaggccaaggttgccccgcacggcccggcgggcgagcgagctcgggctgcagcagccccgccggcggcgcgcacggcaactttggagaggcgagcagcagccccggcagcggcggcagcagcggcaatgaccccttggctcgggctcatcgtgctcctgggcagctggagcctgggggactggggcgccgaggcgtgcacatgctc…
	Asteroidea.Asteropsis.29.aa.10282.100 GTCCGACGATCACTCCCTACCCTGGGATGGGATACTGTGGTGTGGAGCTCAGAGCAGGAAAATCTTATCTCCTTGCTGGAAGTGAAGCAGGACGGGTGAACTTGTGTGACTGGGTGCAAGAATATCGGCACCTCTCTAAACTGCAGAAGCGAGGCCTTAAGAACAACTATGGTCGATCCTGTGGCAAATGCCAGATAATGACTTGCAATGACCCAGAATGTGATGGTGCCCTTCCTCCATCTACCTGTGCCTATCTCCCGCCCCATGAGGACGACATGAGGCACGGGATTGGTTACCATGCCAACGACTGTCTTGCCAGGCACTCCAGATGTTACTCCAAGGGGAGGAAGGCAGACAAGTG…
	Asteroidea.Asteropsis.29.aa.14886.131 CTCCAGTTCTCACAAGTGCCCAGAGATCTTTCAGGCTGTGGGTGAGGGAGGTGTACAAAGGTCACCAGTTTATTGCCGTCGGGAGCCACCCCGAGATAGTCACATCTTACTACGAGTCCATGTGTGGGGTAATGGACCTGGAAGTCGGAAAAACTTACGTGATAATGGGTCTCCTTACTGATACCAAACTGAAGTTTACCAACTGCAACTGGAGGGAGCCTTGGACACAAATCTCCAAGCATCAGAGACGTGGTTTGAGATATTGGTATGAGAAGAACTGTAACTCTTGTCAGATCGACACCTGCGGGAAGTTCTCGCCCTGTGGGCAACAAGAGATGGAACGAGTTGAGCGAGGCGATAG…
	Asteroidea.Asteropsis.29.aa.16090.1059 GTGGGAATCGGAGTGGACTGAACAGCTTTTACTAAGTTTACAACAAAAAACTGTTTGTGAGGTTGATTTAAAGGTGTCAAGACAAACACAGGACATCTAGTCTCTTTTCTGCCTGTCTTCAGAAAATGTCATCGACTACTTCAAATGCGTTGGCTGTTCTCAGCGTAATTATATCTGTATCAATTTTGCCGGTGTGGAGCTGCACGTGTCAGATGAAACATCCCCAACAACATGTATGCGACGCTGGTTTTGTTTTCCGCGGGAAGGTCTTGGGAAAATCCCCCTTTCAGTCAGCTGACAGCTTCCCGGGACAATTTGAGTATCAAATCCAGGTGCAGAGGGTGTTCAAAGACCAGATGC…
	Asteroidea.Asteropsis.29.aa.24736.1014 GTTCAACAATAGTGTGACAATCCGGACACTCTGGCAGCTAAGCAGAGCTGAGCGAGCATCAGGAGCTAAGTTGAAGTGTCCAGTACAAGTGAAGAGTTATTTGGCACTAAAACGCACCCACTGATAAACCTTGTGTCAAGATGAGGGCCATGTGTTTTGTCGTTTTCGTCAGTGTCTTGCTGGCATGCATGACGGGGAGTAATGCATGCAGTTGTATGCGTGGCCATCCCCAAGACCATTTCTGCAGATCAGCATTTGTGGTCAAGGCAAGCGTTGTCAGCAGGCAATACATCTACAAACCCACACCTCAGCCAGCAACAGAACCTCCTTCGGAATCTTCTGAATATTCCTCCTCCGTAC…
	Asteroidea.Asteropsis.29.aa.47301.3167 TCAGTTGTCGGGTCTGAAAGCTTTCCCTGTCCATATGTACCACTAGTTGTCAGTTGCAGACATTAGAGTTTCTGGCATGATGAAATTCACTCAGCCAGAGGCAGACTAGGGGTGTTCCGGCAGGACATATTCCTTACAGACTTCCAGGGATTGAGAAACAAAGATGGAGGTTCTTCTCAAGATGAACATGGTACTGTTGACTGGAGTGCTGTTGCCTGTGCTGGGTCAGTTAGAACCTCAAAATTTGGCAGCCCAGTGTAGTTGCCCCATCAAGCACCCACAGGAGAAAATCTGCCGTGCTGATATTGTCATCCAGGGACGAGTCGTCAGTGTGGAATTCCCCGGAATCGGCAAACCTGG…
	Asteroidea.Asteropsis.29.aa.9838.20 GTAGACAGACCTGCCTCCGGGAGGATGTTGCACCAAGCATTTCTGCTCACCCTGGCCTTGAGATGTATGCTCCCACGGGCTTCAACTTCCTACATCTCGGAGAATGCTTTCCTCTTCGTCGGGACGCATCCCCAAGAACACTTCTGTGGGGCAGATTTTGTATTTGTTGGCAAAGTACTCAAGAAAACAACGTCGAGCTTGTCGATGCAAAACTTCCACCGGGTCACTGGACCGCTGGAGCTCCGATCGCCTCCCAATGAAACCAACGTCTTATTGGTCCGCGTCAAGCGCCTGTTCAAGGGGCGGGACTTCGTCAAGGAAGGTAACACTGTTGCCTTGGTCACC------------------…
	Asteroidea.Astropecten.27.aa.14219.32 AACTTAGAGGTTGGCAAAACCTACGTTATCATGGGTATGCTTACAAATACACAGCTGAAGTTCACCAACTGTAACTGGAGGGAGCCATGGTCAAAGATATCCAAACACCAGAGACGAGGCCTGAGATATTGGTACGAGAAGAACTGCGACTCATGCCAGATTGACACCTGCGGACCTTCCATGTGCGGGGAGAAGGAAAAGGCCCGTGCGGAGCAAGGAGACAGCTGCCTGTGGGATCCCATGAATGGTCGGTGCGAGAACCTCCACTCATCCTGCGTCAGACACGACGGCGGGTCCTGCTTTCAAACTGCTGAGCTGCAGTCCCGGAAGAACTGTACGGGGACGTCTTTATACAAGATGC…
	Asteroidea.Astropecten.27.aa.16096.228 AAAGGAAAAAAAACTTGAAGAAGCCAATCTCGGTTTCTGAGTACCTGGGATTCATATTATTCACCGGAGAGTCATACTCCTTCGTTTGCTGTCTGCATTCTTTAAAGTACCGTCGTCTTGAAACGGAGTCAGAGAAGATGAGCACTGCGATTGTTCTCTACAGCATACAGCTGATCACGTTGATTGCGGTCCTAGCAATCAATACAGGTGATGCTTGCGTGTGCATGCCAATGCATCCACAACAGCACTACTGCAGATCAGACTTTGTGGTTAGAGCCAAGATCCTACCCGATCGGAGGGTGTTACTCGACAACAACGACACCAAGATGAAACCTGACAATGCCACGTCCAGCCCCAACA…
	Asteroidea.Astropecten.27.aa.16097.199 AAAGGAAAAAAAACTTGAAGAAGCCAATCTCGGTTTCTGAGTACCTGGGATTCATATTATTCACCGGAGAGTCATACTCCTTCGTTTGCTGTCTGCATTCTTTAAAGTACCGTCGTCTTGAAACGGAGTCAGAGAAGATGAGCACTGCGATTGTTCTCTACAGCATACAGCTGATCACGTTGATTGCGGTCCTAGCAATCAATACAGGTGATGCTTGCGTGTGCATGCCAATGCATCCACAACAGCACTACTGCAGATCAGACTTTGTGGTTAGAGCCAAGATCCTACCCGATCGGAGGGTGTTACTCGACAACAACGACACCAAGATGAAACCTGACAATGCCACGTCCAGCCCCAACA…
	Asteroidea.Astropecten.27.aa.22181.21 TTTCACCAAACAACACATGTTCTGCAGAGCACACCAGATCAGCTGAAAGACTCTTTCTCCTACACAGTACTGGTATATAAGATTTACACACCCTTAAAGACAACAGACTGTGATTCGATTAGGCGAGCAGGTGGAACAACCAATATGGGACCACAGGGGGCGCATCTCTCTTGCTTCCTAATGTATGCAATTGTGGGACTGGCTATTCCTACAGTCTTTGGCTGTTTCTGCCAGCCTGCTCATCCACAGACGCAGTTCTGCAATGCAGACGCGGTCATTGTCGGCATATGTTCAGGACTGTGCTTATTTG---------------------------------------------------…
	Asteroidea.Astropecten.27.aa.22182.327 TTTCACCAAACAACACATGTTCTGCAGAGCACACCAGATCAGCTGAAAGACTCTTTCTCCTACACAGTACTGGTATATAAGATTTACACACCCTTAAAGACAACAGACTGTGATTCGATTAGGCGAGCAGGTGGAACAACCAATATGGGACCACAGGGGGCGCATCTCTCTTGCTTCCTAATGTATGCAATTGTGGGACTGGCTATTCCTACAGTCTTTGGCTGTTTCTGCCAGCCTGCTCATCCACAGACGCAGTTCTGCAATGCAGACGCGGTCATTGTCGGCAGAGTGCGGTCCAAGCAGAATGTGTCCGACTATCCAAACAGAATCATCAACTACAATGTCCGAGTTCAGATGATC…
	Asteroidea.Astropecten.27.aa.22183.358 TTTCACCAAACAACACATGTTCTGCAGAGCACACCAGATCAGCTGAAAGACTCTTTCTCCTACACAGTACTGGTATATAAGATTTACACACCCTTAAAGACAACAGACTGTGATTCGATTAGGCGAGCAGGTGGAACAACCAATATGGGACCACAGGGGGCGCATCTCTCTTGCTTCCTAATGTATGCAATTGTGGGACTGGCTATTCCTACAGTCTTTGGCTGTTTCTGCCAGCCTGCTCATCCACAGACGCAGTTCTGCAATGCAGACGCGGTCATTGTCGGCAGAGTGCGGTCCAAGCAGAATGTGTCCGACTATCCAAACAGAATCATCCCAATTACATTGTCTTATAGAATTGGA…
	Asteroidea.Astropecten.27.aa.22184.264 TTTCACCAAACAACACATGTTCTGCAGAGCACACCAGATCAGCTGAAAGACTCTTTCTCCTACACAGTACTGGTATATAAGATTTACACACCCTTAAAGACAACAGACTGTGATTCGATTAGGCGAGCAGGTGGAACAACCAATATGGGACCACAGGGGGCGCATCTCTCTTGCTTCCTAATGTATGCAATTGTGGGACTGGCTATTCCTACAGTCTTTGGCTGTTTCTGCCAGCCTGCTCATCCACAGACGCAGTTCTGCAATGCAGACGCGGTCATTGTCGGCAGAGTGCGGTCCAAGCAGAATGTGTCCGACTATCCAAACAGAATCATCAACTACAATGTCCGAGTTCAGATGATC…
	Asteroidea.Astropecten.27.aa.22185.162 TTTCACCAAACAACACATGTTCTGCAGAGCACACCAGATCAGCTGAAAGACTCTTTCTCCTACACAGTACTGGTATATAAGATTTACACACCCTTAAAGACAACAGACTGTGATTCGATTAGGCGAGCAGGTGGAACAACCAATATGGGACCACAGGGGGCGCATCTCTCTTGCTTCCTAATGTATGCAATTGTGGGACTGGCTATTCCTACAGTCTTTGGCTGTTTCTGCCAGCCTGCTCATCCACAGACGCAGTTCTGCAATGCAGACGCGGTCATTGTCGGCAGAGTGCGGTCCAAGCAGAATGTGTCCGACTATCCAAACAGAATCATCAACTACAATGTCCGAGTTCAGATGATC…
	Asteroidea.Astropecten.27.aa.39865.233 TGCACTCTGTGATAGTGACTTCGTTATCACTGGTATCATCCGGAGACAATTATATTCCCGTCGGCAGCTGAAATCCGTGGTCGTGGAGGTCACCAAGACCTACAAAGGCCTGAACATGCTGATGCGGCGATCCCGATTCTTTGACAGACCGATGTTGGTCACCCAGGGTCCGTCTGGAGTGCGCCACCAATGCCAGACTGAGTGCTTTGAAGAGTTGGAAAACGGCAAGGAATACATCATCACCGGCAGCCTGACGAGAGAGGGCGGGCGTCAAAAGAGCCTAGCCTTCCTCACCAGCAACAGTTACGTCAGGCGCGCAATCGGCAAAAGGAAGGAGAAGTTAGAAAGGATGGCAGACAA…
	Asteroidea.Astropecten.27.aa.51093.178 AGCGATCATCAGAGCGACCAATCACTCGAAGACTCTCCCAGCCAAAAGCTAGGCGCTGCAGGACCAGGTGAAATCACCTTGTGAGGCTGGACTGACTGGAGGAGAGAGTGAAACCCTTTCAATCCGCAGATAGAAGAGGAAACTTCTACTTCTAGTGTGTATAGGTATATCCCTGTGCTTGTCAAACAACCACCACCATGAGGGCTGTATGGGTTGTCCTTGTTTTGGTCGGCGTGTGGTTGGGCAGAGGGAGTGATGCATGCAGCTGTGCACCTACTCATCCCCAAGACCAATTCTGCAAGGCGGCATTCGTTATCAAGGCAAGTGTGGTCAACAAACAATACATCTATGAACCGACGC…
	Asteroidea.Astropecten.27.aa.5592.21 ACAGTCCGACGATCCGGAGGGAGACATGGATGCCTGGAACACCTGGTCCCTCAGGCTGAGGTACACCGTGCTGGTGGAGAAGGTCTACAAGGGAGAGGAGAAGATTCTGGCCAGAAGCAAGATCAAAGTTATCAGTCCCGCAGACAGCGGAATGTGCGGGGTTACCATGCTGGAGGAGGGCAAGAAGTACTTACTGACAGGAAGCTTTGATGACAGCGGGCCAACAATTCACCTTTGTGACTGGATTGTTGAGTCACACCTTGTGACCAAGAGCCACCGCCAAGGCCTGAAGCACATCTACAAGAAATACTGCGACGAATGCACGATCAAGCCGGGGGTCATCTA-----------------…
	Asteroidea.Henricia.26.aa.15690.1306 TGAGATCAAAGTAAATTGCCCTAGTTCGCATCAAGTGGACAATTTCCAAACTTGCGTTCATGAAAGTTTGACTTGAGTCTCAACAGACGGACCGATTTCTTCCAAGTGTTGCAACCAAAGTTATCTATCAGAATGAAATTCTCCATTGCAATCTTTGCCTTGGTTGGTGTTTTGTTTGTGAGAGGGGGCAATGCGTGTAGCTGTGCGTTCAGTCATCCCCAAGATCACTTCTGCTGGGCGGACTTCGTCATCAGGGCTACCATAGACACCGAGCGCTACATCTACAGAACAATACCCAAGCCAGAATCCACGACAGAATCTCCATCGGAATACAGTTCTGTTGATGTAGAGTATGAACCCTT…
	Asteroidea.Henricia.26.aa.16351.227 TGGAGGGTGGGAGAACTAGCGCATCGACTGCACTTGACTAAAGCAAATACTTGTGACACAGCAAAAAGTTTGTGGAAAGTTGGAAACACATTGGCTTGGCTAGGATTGTGCCTTGAAGTTTGTGCTGCAAATTTTTAAGACGTTCTACAGCAAAGGTTTCGTAATACCAATAATGGGGAGAAGTCTTGTAGTTATGGTGGTTGGTGTCATTTTAGGCACCTTAGTGTCAGCTGCACTAAGTTGTACCTGTGAGAGGAAACACCCCCAGCAGCATTTCTGCGATGCAGATTTTGCAATCAAGGGGAAAGTTTCAGGGAGATCTAGTTTTCAGCCGAATGAGGGTGTTTTCACTGGGCAGTTTGA…
	Asteroidea.Henricia.26.aa.23219.241 AAAGTTTGCCTGGTTGTAACAATTATTCCAGGCAGGGACAGTTTGTAACTGGGTATCTTGCTGACCACAATTGATTGGTGTCAGAACTTCCAACCAGCAAACGTTTTCCACTTATGAAAACTTAAGATTAGAATCTTCAACAAGTTGGACATTAGAAATAATTTTCTTCTGGAATCCAAGTATTAAACACATTGGATCACAAACCTCAAAGATCAAAATGAGAGGCACTTTAGTGCGGACGCTAGCAACATTTGTGCTGTTTGCAACCTTCGAGTCGGCAAGGAGTATTCACGGATGTAACTGCACTAGAACTCATCCGCAGCAGCACTACTGCAGAGCAAATTACGTTATACGTGGCAGAGT…
	Asteroidea.Henricia.26.aa.23738.263 GATGGGCATACAGCGCCGAGCGGAAGACGTGTGTTGAGTTCGTCTACGGCGGGTGCGCCCCAACTGGGAATAACTTCCTGACTAGGGACGAGTGCGTTCGGACTTGTGTACTCGACCACCAAGAACCGTGTTCGTGCTTGGATCCCAGTCTACCTACGGCGATCTGTAACAGCGACTTCGTCATCACTGGCATCGTCCGCAGACAGATCGTCTCCCGAGGTCAACTGAGGTCACTGGTTGTGGAAGTGACCCGGAAGTACAAGGGCAGTAGTGACCTCAACCTCCGCCGATCCCGATTCGTGAATGAACCCGTCCTGGTGACCAAACGCCAGTCTAAGCGGGGTTGCGTCAACCAATGTTTTG…
	Asteroidea.Henricia.26.aa.48458.316 GTCTTGACGAGTGCTCAACGAACCTACAGATTGTGGGTCCGAGACGTGTTCAAGGGACATCAGTTTATTGCAGTGGGAAGCCACCCCGAGCTGTACACGTCATACTACGAGTCAATGTGTGGGGTATCGGACCTAGAGGTTGGAAAGACTTACGTCATTATGGGTCTATTAACAGACACCAAAATGAAGTTCACCAAGTGCAACTGGAGAGAGCCATGGGAGAGGATCTCCAAACATCAGAGACGGGGACTGCGCTACTGGTATGAAAAGAACTGTGGCTCATGTCAGATTGACACCTGCGGTCAGTTCTCCCCATGTGGTCAACAAGAAAAGGACCGAGTGGAACGAGGAGACAGCTGTTTC…
	Asteroidea.Henricia.26.aa.48459.365 GTCTTGACGAGTGCTCAACGAACCTACAGATTGTGGGTCCGAGACGTGTTCAAGGGACATCAGTTTATTGCAGTGGGAAGCCACCCCGAGCTGTACACGTCATACTACGAGTCAATGTGTGGGGTATCGGACCTAGAGGTTGGAAAGACTTACGTCATTATGGGTCTATTAACAGACACCAAAATGAAGTTCACCAAGTGCAACTGGAGAGAGCCATGGGAGAGGATCTCCAAACATCAGAGACGGGGACTGCGCTACTGGTATGAAAAGAACTGTGGCTCATGTCAGATTGACACCTGCGGTCAGTTCTCCCCATGTGGTCAACAAGAAAAGGACCGAGTGGAACGAGGAGACAGCTGTTTC…
	Asteroidea.Henricia.26.aa.67270.1153 CAAGCTACGGGGGTAGGTTAGTTTGTTTTTGTCCACCGTTCTTGGGGAGTTGGAACCCCAAAATCTTGGTGCACAGTGCAGCTGTCCTGTTAAGCACCCGCAGGAAAATATTTGCCGTGCTGATCTTGCCATGCAGGCACGCATTATTGGGGTAGAACCCATCGAAACAGGGCCGACGGGAATGGGAGGTCTTCTGGAGTACACTGTCAAACCAACTAAGGTGTACAAGGGCTCTGATTCAATGCTTGAACAAGGAAGAAGGATTAAAATGATCACTTCAAGATCGGCTGGAAAATGTGGAGTTACGGAAATGAAAACTGGAGAGCTCTATATCCTGACTGGTGTGGTTCTTGGAGGAGAGG…
	Asteroidea.Henricia.26.aa.67271.1183 GTGCTGACAATAGCCGCCCCTCTACGGCACTTGGCCAACAGTTTGTACAATGCCTGTAGGGAAGCCTACAGCCAGATTGACCTGGGGGAACAGACTGGAATTCACCCACGACTAGGAGCTGTGGATCTGGCCAGCTTTCAAGATGGAGGCTTTGTTCAAGATGTGCTTGTGTCTGGTGTTTTTGTCCACCGTTCTTGGGGAGTTGGAACCCCAAAATCTTGGTGCACAGTGCAGCTGTCCTGTTAAGCACCCGCAGGAAAATATTTGCCGTGCTGATCTTGCCATGCAGGCACGCATTATTGGGGTAGAACCCATCGAAACAGGGCCGACGGGAATGGGAGGTCTTCTGGAGTACACTGTCA…
	Asteroidea.Henricia.26.aa.67273.1164 CAAGCTACGGGGGTAGGTTAGTTTGTTTTTGTCCACCGTTCTTGGGGAGTTGGAACCCCAAAATCTTGGTGCACAGTGCAGCTGTCCTGTTAAGCACCCGCAGGAAAATATTTGCCGTGCTGATCTTGCCATGCAGGCACGCATTATTGGGGTAGAACCCATCGAAACAGGGCCGACGGGAATGGGAGGTCTTCTGGAGTACACTGTCAAACCAACTAAGGTGTACAAGGGCTCTGATTCAATGCTTGAACAAGGAAGAAGGATTAAAATGATCACTTCAAGATCGGCTGGAAAATGTGGAGTTACGGAAATGAAAACTGGAGAGCTCTATATCCTGACTGGTGTGGTTCTTGGAGGAGAGG…
	Asteroidea.Henricia.26.aa.67274.1172 GTGCTGACAATAGCCGCCCCTCTACGGCACTTGGCCAACAGTTTGTACAATGCCTGTAGGGAAGCCTACAGCCAGATTGACCTGGGGGAACAGACTGGAATTCACCCACGACTAGGAGCTGTGGATCTGGCCAGCTTTCAAGATGGAGGCTTTGTTCAAGATGTGCTTGTGTCTGGTGTTTTTGTCCACCGTTCTTGGGGAGTTGGAACCCCAAAATCTTGGTGCACAGTGCAGCTGTCCTGTTAAGCACCCGCAGGAAAATATTTGCCGTGCTGATCTTGCCATGCAGGCACGCATTATTGGGGTAGAACCCATCGAAACAGGGCCGACGGGAATGGGAGGTCTTCTGGAGTACACTGTCA…
	Asteroidea.Labidiaster.21.m.1638.289 CAGCATGGTTCTATAAAAACCTTGAGCAAATTGTTTAGGTCCACATTCCAATTACGAAACTCCTCCAAGAGTAAGACGGTTTTTGTATGAGCAAAGTTTGACGTAGTGAGAAACACGAAGCTACGTTTTTTGATTTTGTAGTCTTTGAGAAGCAATTGTTGCGATCATGGAGTCCAGCTTGACGAGGACAATTCTTTGTTCTTGCCTTTTGATGGTTGGAATACTCCTTCCTTCTGTCTCTGGCTGTATGTGTCAGCAATCACATCCACAAGAACAATTCTGCAGTGCAGATTTAGTCATCCTCGGTACAATTGCAAGCAAGCAGTTGATCTCCGGTCCACCACATCCAGCCATACTACCAA…
	Asteroidea.Labidiaster.21.m.2385.1113 AATATCCAACCAATACAAATAAAATGAGCTGGCAACTTTCAACCTGTGACACAAGTCGAAAATCAGGTGAGTGGACGAGATTCAAGTTCCACAAGACAAGACAAATATTTGAAATCCTGAGGCAATTCGCATATTTGTAATTAAGGCAGTGGTTTTAACTGGTCACCACACGCAATGACTCCACACGGCAACACTGTCATCTTGTCGGTCAGCGTTTTTCTGACCATCTGCGTGTCCTTCGTACTGAGTTGCACCTGTCAAATGAGACACCCGCAACAGCATGTATGTGATGCTGATTTCGCACTTCGAGGGACAGTTTTTGGAAGATCTAGTCTGCCTTCCTCAGGGTTTACACGGCAGT…
	Asteroidea.Labidiaster.21.m.2482.11 AATAACTGGCCGTATGATGAGAGACATGTATACAATCAATATGTGTGACTGGGTCCGGAAATACAACCAACTAACACGTAAACAGCGCCAAGGAATCCGTCATCTCTACAAGCAATATTGTGACTCCTGTCAGATTAAACCATGTTTCCATGGTGACTGCCAGGCAACCACACCCACAACATGCATCTGGAATGTATCGGTTCACATGCTTGACAACCATGATCTCGACTGTGAAGTGGATTTCTCACGATGCATAAAAGACGGTGCTGGATGCAAATGGTACATGCCTCAGCTGATGAAAGAATGCATTCGAGTTCGTACTCAGATGAGAAACAACAGGG----------------------…
	Asteroidea.Labidiaster.21.m.37483.3797 CTTGCAGCTAGCTTCTAGACACTTCCAAATTTATCAGCCACGCAGGGGTGGTCTTCGAATCAAAGCAACTTTCCAAATGTAAATGCAGCAGCATCGCAAGATGTTTGGAAACAGTTGCTCCTTTTTACACAAGATGGAGGTGCTTGTCAAGCTCTTTTTGATCCTGATGATCGTGATGATGCCATTGGTGTTGGGACAGGCTGAGCAAGAACCGTCTCCCAATCTACCTCGTCCGGCATATCAGTGTAATTGTCCGATAAGACACCCTCAGGAGAAGATATGTCGAGCCCACATCGTCATACAGGGCCGCATTATGGGGTTGAAATCTCCGGGTGATGGTCTACCACTGGCAGGAGGAAT…
	Asteroidea.Labidiaster.21.m.43414.406 GCACGTGTTTACCGCAAGCTTGGAGAGCGTGTTATTGACGGTGTCATCAGATGCCCTTGTAAGACCCTCAGACTTACGTCCTGCAAGAAGGAAACCTGCTAACAACATCACAGTAATCGAATCACAGCTGTACTTTTCCCCCCTCGCTGCCGGAGACGATTTTCTTGAGTTCGACCACTCGGTTTGCATTTTTGCAGTGCACTTCAAGAAGACAGTTTTTTGATTTGAGATTCGGAATGGAATTGTTAAGTTTGAGTTTTGTTATTGTCGTTCTGCTGGAGGCATCTCAGGCTGTCTTAGGATGTCAGTGCGCTCACAGGCACCCCCAGCAACACTTCTGTCAGGCTGGATTTGTTATCCG…
	Asteroidea.Labidiaster.21.m.5726.1068 GTGATATGACGTTGCAACACTGACTTCAAGTAGTTTGACTTTGGTTGTTGGTTGCTACTACTTTGTTGAGCAGTTAGAAACTATCACAGCACGAGTACACATTCACAGAATTGCATCTTCTGTTGTTTGAGTACATTAATTGTTGAGTCTGCTACCACAGAACGATGTATACTACGTGGGTTGTGTTTGTGTTGGTTGCTGTGTTCTATTTGAGAGAAACGGAGGGTTGCAGTTGTGCCTATGCACATCCACAAGTACAATTCTGCAATGCAGAATTTGTTATCAAGGCCAGTGTTATAAGCAGCCAGTACATGTATCCACCCACGCAGAAACCAGTGATTGAACCAGAGGAAGAGTCAAT…
	Asteroidea.Labidiaster.21.m.59523.3122 CCAGGATATCACATAGCTGTAAGCTTTTATAAAAGGCTGTAAACTTCTCTCCCATGAAGCAGTCAACAGAAATGCTCTCAAACCAACTCTTTTAGAACTGCGTGAAGGGAACTGTTAGTTCACAACACAATCTAGTTGGGAGGGCCAGCTCGTACTGACGAAATTTTTTCGGACTAAGGCGAGGATGGACTTCAAGATGGTGAGGATTGGAATACAGGTTCTTGTAGCGGTCTTTGTAATTGCATCAATTGAGAGTGTGTCTGGTTGTCAATGTACGACATTGCATCCCCAGCACCATTACTGCAGGGCACTTTATGTAATCCGTGCCAGCGTGGAATCGTTAAATTGGCAGCTCATCCA…
	Asteroidea.Labidiaster.21.m.7490.1365 TTCATTTGTTGTTTGGGGTTCCTGGTGTAAAGGTGTGCGCACGGGACAGTTTGTACATGCTTCATCGCTGGATTGTCGTCACCTTTGAATCGCTGGACGTGGCAAGTAACTTTGTGAAATCGGACTCCAACAGAAAAAACAACAACAGACAAAGATGACATCCATATCCTGTGTGGTTGTGTCTGCCTGTTTGCTGGTGGTGGTGATCCTTATGTGTAGCCTACAGACTGCTTCAACATGCTCTTGTCTCCCACAACATACACAGCATCATTTCTGCAACTCACATTTCGTGATCAAAGTGAGAGTTAAGTCAGTCAAGATGGCCGTCAAGAAAGGCTTCAACGCACACAACTTACAACAG…
	Asteroidea.Labidiaster.21.m.8242.883 CCCACTGGTGAATTCAAGCTATTATTATCAGCTCTGGAATTCAACGCCAACTGACTTTGAGGCTCCCAGAGCGGCACAGAAAGTGGGAGGAGTTTTTCAAGAGTGAACAAAATTCCAAAATAGCATAAAAGGGGCATGAGTGTTCCAGAAGGACCAGTTTTCCTCAAGCAGACAGCCAGCTAATACCTTTCTTCTGTTGTTTTTGGGCAGAAAACAACATCAAGTAGATTGAATTGTTAGAGTTAAGTTCGAAAATTAGTTCTCAGAATAGTTTTTGGGCAGAAAGCAAAATTACCACTGAAGATGAAGTCAGCAAGTTGTCTCATTTCAATGTGTCTTGTGGAAATGCTGGTTGTCCTTGT…
	Asteroidea.Lophaster.30.aa.12602.216 CCCGAGCCACAATTGCCGATGTCTGAAACTCCCGAGGAGGAGGTGAACGTGGAGGACTTGATCCTGGGCAATCTTGCCGAGGTGTTGCCGAGGCAGCTTGAGAGGCGCTTGCCTCTACCCCTGCTGGGCGACGCCCCGGTTGGGTTGAGACATTTCCCGGAACCCATCCGATATGTGGAGGAGGAGACTCCAAGGCGACCAATCAAGTTGGAGTACACTGTTAAGGTGGAGAAGGTGTTTAAAGGGGACGATGTTCTCTTGGAGAGGACTCTGGCTAAGATCTACACACAACCTGAGGGTTCCTTGTGTGGATTAATAGGTCTAGAGGAGGGAAAATCATACGTTCTCTCAGGACGATTTTA…
	Asteroidea.Lophaster.30.aa.13541.546 CAACCTGAGGATGGCCAAGCCACCAAAGAAGCTCCGCCTCCTCCCGCAGAGCGAGATGGCCTCCTGGAATGTCTGGTCGCAGAGGCTGAGGTACACGGTGCTAGTGCAGAAGGTCTACAAAGGGGTGCCGCAGATTCCGACGAGGCGGAAGATCGAGATCGTGAGTCCGGCGGACAGTGGGATGTGCGGGCTGACAAAGCTGGACGAGGGCAAGACGTACCTACTGACTGGAAGTTTCGACGAGAGAGGGCCGACAATTCATCTCTGTGACTGGGTTGTCGAGTCACACCTCGTCACCAAGAGCCAGAGACAAGGGCTCAAGCACATTTACAAGAAGTACTGCGAGGAATGCATTATCAAGC…
	Asteroidea.Lophaster.30.aa.2711.107 AAACAATTCCTAATAGAATTGGCACTGGCTGGCTTGGCTATAGGAGACACAGTTTGTACAGCGTCTGTAAACCATCAAAAGACGTAGGATACTCTAATTCCTTCAACTTTCTTGCAATATGGAAGCTCTGGGATTTTTCTTAATGATATTTTCGCTGCCATTTGTCATCTCGGAACAGTTGCATCCACAGAACCTTGGTATGGCACAGTGTAACTGTCCCATCAAGCACCCTCAGGAGAAGATATGCCGCGCTGATATCGTCATAAAAGGACGTGTTGATGCGGTCAAGTCCTCATCCTTTGGCTCCCCAGGGATGGGGGGTCTCCTGGAGTACACCGTCAAAGTCATGAAGGAATTCAAAGG…
	Asteroidea.Lophaster.30.aa.34748.61 GCATTTTTGATAACTTATCTTCAAGTAGGAACAGTGTGATTTTATAGATTTCATTTTATAGTCAATCCTCTTCTGCAAACTAACAAGAAGCAATAATCAGTGAAAGATGAAGTCATCATCCTTCAGTAGTCTCTGTCTCATCGTCGTTGTGACGTTCGTCCTTGTCTGTGTCACCTTCAAAGGGACATCTGCATATGACAGCCAGTGTGACTGCCAAAGTCATCCACAGGAGCTCGTGTGTGATGCTCAGTTTGTTATCAAGGCCAAAATAATTTCAAAAGTCATCGTTATGGAGCGGAGATTTCCCCATGGTATAAAGGAGACAGCATACTATGATGTTCTCATCAATACCGTCTTCAAGGG…
	Asteroidea.Lophaster.30.aa.4335.78 ACTTGAGAAAAAGGAACTGAGATCTGGAGGTGGTGGGAATCCTTGCCTCTACTTCACCGGAAACCTGAGCTTAAAGATTACGCTCGGACAACGACGAACAGTACTGCAATGATGGCAACAGCTTTTTCAGTTGAGGCTTCGATAGGGTTGCTTGTGATGATGGGGATAGCATGCAGTGTCCAGTTGACATCAGCGTGTTCGTGTCTACCACAGCATACGCAACATCACTTCTGCAACTCACACTTTGTGATAAAAGCCAGAGTCAAGTCAGTCAAGATGTCAGTGAAGAAAGGTTTCAGTGCGGACAACCTACAACAGCTCCCTCTGCCTGTTCTGACCAGCGCGGAGAGATCTTACAAGCTGT…
	Asteroidea.Lophaster.30.aa.5161.32 TTGTTTGTTTTCCTGAGCATGTTTGTTTCATCTGTTTTGAGCTGCAGTTGCAGGCTTGGGCATCCCCAACAACACGTCTGTACATCTGATTATGTGATCAGAGGAATCATTTTAGAGCAATCCCACGATTCACATCCAGACGTCAGCAATCAGATCGAGTATCGTGTCAAGGTACAAAGAGTCTTCAAGGGACAGGAGCATCTCAGTGGCAAAAAGGAAGTCCACCTCCTCACCTGGTCATCTGAATGGATGTGTGGTCAACCAAATCTAGTGGATAAGCAGAGCTATCTTGTCACAGGTGATGTCCGAGAGGATGGCAAGATGCAAATCAGTCTGTGTGATTGGATTACTGAGTGGGAATCAA…
	Asteroidea.Luidia.25.aa.19665.1224 ACCGCTACCTGGCGGAGTTCAGCAAAGCTGTCATCACCACACCGGCTGACGAAGGAATGTGCGGCATGACGGGGCTGGTTGAAGGCGTTTCATATCTCTTGACAGGTCGTCACCAGAACGGCAAGCTGTCCATCGGTCTCTGTGACTGGGCGACCCCATACGCTCTCCTCACCAGGATCCAGAAGCGCGGAGTCAAGATGCTGTACAAGCAACAGTGCAGCGAGTGCCAGATTAACACCTGCTACAATGGGGCCTGTATGTACGCCACCCCAGACAGCAACACCTGCATGCTGAACATGAGCAGGATGTGGGACAGCTGCGAAGTCCGGCACTCATACTGCTCCAAGAGCAAAGACTCCTGCAA…
	Asteroidea.Luidia.25.aa.19666.1056 ACCGCTACCTGGCGGAGTTCAGCAAAGCTGTCATCACCACACCGGCTGACGAAGGAATGTGCGGCATGACGGGGCTGGTTGAAGGCGTTTCATATCTCTTGACAGGTCGTCACCAGAACGGCAAGCTGTCCATCGGTCTCTGTGACTGGGCGACCCCATACGCTCTCCTCACCAGGATCCAGAAGCGCGGAGTCAAGATGCTGTACAAGCAACAGTGCAGCGAGTGCCAGATTAACACCTGCTACAATGGGGCCTGTATGTACGCCACCCCAGACAGCAACACCTGCATGCTGAACATGAGCAGGATGTGGGACAGCTGCGAAGTCCGGCACTCATACTGCTCCAAGAGCAAAGACTCCTGCAA…
	Asteroidea.Luidia.25.aa.19667.1362 ACCGCTACCTGGCGGAGTTCAGCAAAGCTGTCATCACCACACCGGCTGACGAAGGAATGTGCGGCATGACGGGGCTGGTTGAAGGCGTTTCATATCTCTTGACAGGTCGTCACCAGAACGGCAAGCTGTCCATCGGTCTCTGTGACTGGGCGACCCCATACGCTCTCCTCACCAGGATCCAGAAGCGCGGAGTCAAGATGCTGTACAAGCAACAGTGCAGCGAGTGCCAGATTAACACCTGCTACAATGGGGCCTGTATGTACGCCACCCCAGACAGCAACACCTGCATGCTGAACATGAGCAGGATGTGGGACAGCTGCGAAGTCCGGCACTCATACTGCTCCAAGAGCAAAGACTCCTGCAA…
	Asteroidea.Luidia.25.aa.19668.1194 ACCGCTACCTGGCGGAGTTCAGCAAAGCTGTCATCACCACACCGGCTGACGAAGGAATGTGCGGCATGACGGGGCTGGTTGAAGGCGTTTCATATCTCTTGACAGGTCGTCACCAGAACGGCAAGCTGTCCATCGGTCTCTGTGACTGGGCGACCCCATACGCTCTCCTCACCAGGATCCAGAAGCGCGGAGTCAAGATGCTGTACAAGCAACAGTGCAGCGAGTGCCAGATTAACACCTGCTACAATGGGGCCTGTATGTACGCCACCCCAGACAGCAACACCTGCATGCTGAACATGAGCAGGATGTGGGACAGCTGCGAAGTCCGGCACTCATACTGCTCCAAGAGCAAAGACTCCTGCAA…
	Asteroidea.Luidia.25.aa.36127.82 ACAGGGAGGTTTGAGTATCGCATCAAGGTACAGAGGGACTTAAAGGGCGAGATGCAGACAGTGGAGAAGACTGAGGTCAAACTCCTGACTCCCGCATCGGAGGCTTTGTGTGGACTCTCATCGCTAATGGAAGGCAAGACCTACATCATCGCAGGTGCAAAGAGCGAGGAAGGGATGATTCTGAGTATGTGTGATTGGACCATGGAGTGGTCAACCCTGACTAAGTCACAGCGCAATGCAATCAAAAACATCTACAAGATATATTGTGAAAAGTGTGAGATCACGATTGGCGACCCATTAATGCACCACTTCACAGAAGGAATATCAGTACAAGTGGGAACAT-----------------------…
	Asteroidea.Peribolaster.19.m.17160.89 GGACGATGTTCTCTTGGAGAGGACTCTGGCTAAGATCTACACACAACCTGAGGGTTCCTTGTGTGGATTAATAGGTCTAGAGGAGGGAAAATCATACGTTCTCTCAGGACGATTTTACAACAATGAGTTGCTCATCAACCTCTGCAACTGGGTCGTTCCTTACAAGGGTCTGACGAAAATCCAAAAGCGAGGAATCAAGATGATGTACAAAAAGAACTGTGAACAGTGCACGATCACTTCATGCTATGGCCGCTACTGCAAGCACTCCAAACCCGCAGGCAACATCTGCATGTTCGACACGTCTCAATTCTTTGACAGCTGCGAGATGCATCACTCCGTCTGCGCTTCCACCAAGACGTCC…
	Asteroidea.Peribolaster.19.m.1815.188 CAAATCATCAGACCTGGGGTGGTGGTCTCAAAACAAACCACTTCTCAAATTCATGTACATGTACAAGGCCGCCAAAACTTGCACCAGCTGTGTTGGTACAGGGATTTACAGATAAAGATACAGAGCATTTTCTCCTGCTAAGACCAAAGAAGACATTTTGTTTTTGACCCCAAAAAACAATTCCTAATAGAATTGGCACTGGCTGGCTTGGCTATAGGAGACACAGTTTGTACAGCGTCTGTAAACCATCAAAAGACGTAGGATACTCTAATTCCTTCAACTTTCTTGCAATATGGAAGCTCTGGGATTTTTCTTAATGATATTTTCGCTGCCATTTGTCATCTCGGAACAGTTGCATCCA…
	Asteroidea.Peribolaster.19.m.2601.10 ATTACAACGGCAACCAGGAGCTGCCATTATTGCATCATCCGGCCAGGTGGTGCATGAGAAAGTAGTCAGGGATCAACGCAAGATGCCTTGTGGCACCATGCGATATCGAGTCATGGTCCGTAAGATTTACAAGGGACTGAAGTTGATATCACAAAGAAAGCAAGTGAATATTTATTACACGGCTGGAGAAAAGGAGGAATTTTGCAGGAGGAAGACATTAAAAACGAATGAGGAATATTTACTCAGTGGATCTTTTATTGGTGGTGAGCACCTTTTCCATCATCGATGTGATTGGAGTTTGCTCGGTGATCAAGTCAGC-------------------------------------------…
	Asteroidea.Peribolaster.19.m.33745.74 CAGGAGGACTTAGAAGTTGAGATAAAGGGTGCAAGTGTGAGTAAGTGACTTCCAAAAGTGTTTGAGATTTTGACAAAAGTGTAATTGTTGCCTATTTTGCTGGATGCTGTACTAAGTTCTTCATAGTTGGTACATTAGGTTTTTTGGTTGGATATCTATTTCAGTCAGCTTTTTCTCGCCGAAAGATTTCAAAGAGCAAAACGATGATTTTGTTTGTTTTCCTGAGCATGTTTGTTTCATCTGTTTTGAGCTGCAGTTGCAGGCTTGGGCATCCCCAACAACACGTCTGTACATCTGATTATGTGATCAGAGGAATCATTTTAGAGCAATCCCACGATTCACATCCAGACGTCAGCAATCA…
	Asteroidea.Peribolaster.19.m.4206.23 CAGGAGGCGTCGAGGGAAGAATCACAAGATGTGATTTAATACAAGAATACAGAGACCTCTCCAAGCGTCAGAAGCAGGGATTCAGAAACAACTACGGCAAATACTGCGACAAATGTCAGATCGCGACGTGCCACAACTACAGATGCGCGGCGAACCTCCCCAGGGGCACGTGTGTCTACATGGCCAAGGACGACTACGACAGACACGGCATCGGTTACCAAGACGACGACTGCACAGCGGCACACTCGAGATGCACACCGAAGGGGAAGAAGCAGATGTGCAGCTGGCAGAGAAATGCAGACTTGAGGAAGTGCATTGCTGAGCACATTGGACACCACACTGGTCACCGTGTGGAGGAGGAG…
	Asteroidea.Peribolaster.19.m.479.36 GAAGTTATGGCGGAGAAACTTGTGTTTGTATGCCGATGCACCCTCAGCAACACTTCTGCAGATCCGATTTTGTAATCCGAGGCAAGATCCTTCCCAATGTGAAGGTATCTTCTGATAGCAACGACACCGAGATGAAATCTCATCCCAATGACACATCTTCATCATTTACCACGAGGGTGTATCGCGTCCGCATCGAGAAGATCTTCAAGGGGCAGGAGCTGGTGAAGGGACCGATGAAAAGGACGGAGATTATGGTATCACGCCTTGGGGAGACATGTGGGATGCCCTTACAAGAGAACGAGGTCTACGTCTTGACTGGCCGCCGGATAAAAGATGCATACACTGTGAATATGTGCGACTGGG…
	Asteroidea.Peribolaster.19.m.5562.159 GCAAACTAACAAGAAGCAATAATCAGTGAAAGATGAAGTCATCATCCTTCAGTAGTCTCTGTCTCATCGTCGTTGTGACGTTCGTCCTTGTCTGTGTCACCTTCAAAGGGACATCTGCATATGACAGCCAGTGTGACTGCCAAAGTCATCCACAGGAGCTCGTGTGTGATGCTCAGTTTGTTATCAAGGCCAAAATAATTTCAAAAGTCATCGTTATGGAGCGGAGATTTCCCCATGGTATAAAGGAGACAGCATACTATGATGTTCTCATCAATACCGTCTTCAAGGGGACGGACATCATTAACAGTAGAAACAAGACAATTGCAACCACCAACTCTGACACTTCGGTACCCTGCGGTTA…
	Asteroidea.Peribolaster.19.m.6827.827 TGCTGCACATGTGTGTTTACCTCCCAATTCCAAGGGAGAGTAAATTGTATCAGGCAAGAATAAATCTCCTCATAAATAGATTGTCCAGTTTTTTGGTTAACCTGAGCGCCACATTTGCACAGTAGCCAGCACTGCATGAAGTGAATCAGGGCCAGAGGCTAGTATCACATTGGGTCCATCATCACTACGCTCGGGAAAGAATTTTCAAAAGTTAGCTGCAGCATCCCTTTTTCTTCTTCTTGACTGGGTCCTTTCTCAGAGATGGATTTGTCAGCCTTGGGTTTGCTCTTTGCTGTGTTGCTGGAGGCGGGAACGTTGGTCCTAAGTTGTCAATGCAATCACAGACATCCTCAACAACATT…
	Asteroidea.Peribolaster.19.m.961.13 TGGAGGTCGGCAAGACGTACGTCATTATGGGTATGCTAACAGACACAAAGATGAAATTTACAAACTGCAACTGGAGAGAGCCATGGACCAAGTTATCCAAGCATCAGAGACAAGGCTTCAGATACTGGTACGAGAAAAATTGTGACTCCTGTCAGATTGACTCCTGTGGTCCGTCGTTCTCCCCGTGCGAGCAACAAGAAAAGGACCGCGCCGACCGGGGAGACAGCTGTATCTGGGACCCGATGAACGGTCAGTGCGAGAACCTGCACTCGTCATGCATAAGACACGACGGCGGAGCATGCCGG----------------------------------------------------------…
	Asteroidea.Pisaster.10.m.10528.311 GAGTGGTTGACATTCCAGTGTAAAAAACCACCGACCAAAAACCCCAAAAATTGAAATCTGTCTGTATTTGTAAATCTGAAGGCTGTGGGTTCGACCAGTCACTACTCGCAATGGATACGCGCGGCAACTCCGTTACCTTGTTTGTCAGTATATTTCTGACCATCTGTGTTTCGTTTGTACTGAGTTGCACCTGCCAAAAGAGACACCCCCAGCAGCACGTATGCGATGCTGATTTCGTGATCCGAGGAACAGTGTTGGGGCGATCCAGGCTCCCTGTCGCAGGGTTTGCAGGGCAGTATGAGTACCGCATCCAGGTACAAAAGATCTTCAAAGGAGGGGAGTATGGGATAGGAGAAGAAGCTAA…
	Asteroidea.Pisaster.10.m.12119.252 AGTTTGTCATTAGTGTTGCACGTGTTTACAACAAGCTTGGAAAGGGTGCTATTGATGGTGTTATCAGAAGCTCTTGTAAGACCTCAGACTTAAGCCCAACAAGAAGGAAACCTGCTAACATCATTTAACAATCACGAAACAGCTGCACTGTTAGTTTTTTTACTTGTCCGAGCTGATTTTCATAAAGTTTCTGAAGCGCTTGGTGAACTTTTTGTTGTTGTTGCCCCAGCTCATCCCAAGGAAAGATTCTCATTTTGAAGAATCAGAATGGAATTGTTGAGTTTGAGTTTTGTTCTTCTCGTTCTGCTGGAGGTGTTTCAGGTTGGATTTGGATGTCAGTGCGCACACAGGCACCCCCAGCAAC…
	Asteroidea.Pisaster.10.m.1382.641 GTCTCCCTATTAGTCGATATCTTTATTCGGGGTACCATTATTTATTTGTTTAGATTTTATTTATTTTGGGGTGGCTTCAGATGCTGTTTTTCTTAATTTTTACATTATTTCAGACGGAGGTATTTCTCTGGATTATTGCCAACCATGGTTCAAACTTATTAACCTTCTATAGATTGCTCTCAATAGACGTCATCTATACGAGCACACATTCGGAAAACGGTTTAGACTAGGAATATTTGCATGCCAGTTCAAGCCAATAATTTGTATCGATGACTACCAGTGTATAGTTTTGTCAACTAGTGCGATCTCAGCAAACAATTTGAAATCTTTTTGGGATAACCAATCAGTACAGATGGTGACCTAAA…
	Asteroidea.Pisaster.10.m.20485.2603 AAGCAAACGAACAAGCGGGGGTGGTCTCAAAATCCAACCACTTCACTGAGCGAAAACACAGCAGTGCCTCAAGTTGTCTGGAGACAGTTGTTTTCGTTTCCCCCAAGATGGAGGTGTTGACCAAGCTATCTTTGATCTTAGTGCTTGCGATGCCACTGGTATCCGGGCAGCTGGAGCAAGAGCTGTCAGATGAGCCACCTCAGTCGACATCACAGTGTAACTGTCCGATAAGACACCCTCAAGAGAATATATGCCGAGCTGATATTGTGATACAGGGGCGGATTATGGGGGTGAAATCTCCCGGTGATGGTCTACTCTCAACAGTTGAATTGCTGGAGTACTCCGTCAAGGTGAACAAGGTCT…
	Asteroidea.Pisaster.10.m.20486.6377 AAGCAAACGAACAAGCGGGGGTGGTCTCAAAATCCAACCACTTCACTGAGCGAAAACACAGCAGTGCCTCAAGTTGTCTGGAGACAGTTGTTTTCGTTTCCCCCAAGATGGAGGTGTTGACCAAGCTATCTTTGATCTTAGTGCTTGCGATGCCACTGGTATCCGGGCAGCTGGAGCAAGAGCTGTCAGATGAGCCACCTCAGTCGACATCACAGTGTAACTGTCCGATAAGACACCCTCAAGAGAATATATGCCGAGCTGATATTGTGATACAGGGGCGGATTATGGGGGTGAAATCTCCCGGTGATGGTCTACTCTCAACAGTTGAATTGCTGGAGTACTCCGTCAAGGTGAACAAGGTCT…
	Asteroidea.Pisaster.10.m.23388.629 CTGGATTACCGTCGGTTCACAGAGTAAAGGTGTGCGCACGGGACAAATTTGTACATGCTTTAGTGCTGGATTGCCGTCACCTTAGAATTGCCCGACGTGGCGAGTAGAACTTTGTGAAATCAGACCCGAAGAGAGAGAGGGGGAGAAAAAAAATCAAGAGTGCAAAGATGACAGTAACTTCAGTGGCTGTGTCTGTGTGTTTGCTCATGGTGGTGATACTCTTATGTCATCTACAGCTTGCCTCATCCTGCTCATGCTTACCACAGCATACACAACATCACTTCTGCAACTCACACTTCGTGATCAAAGTGCGAATCAAATCCGTCAAGATGGTCGTCAAGAAAGGCTTCAATACCAATAATTT…
	Asteroidea.Pisaster.10.m.31003.1950 GTCATTGAGTATACATCCTGTGGCGTTACATTAGCTTTGAACGTAACCCCGTAATCACCCAAATATGAAGTGCTGACTTCCCATTGGTAGGCCATCCAGCTAGCCAGGCCTCAAAGTGTTCCAATGAAATTACTCATGACCAGGATTGAGGATATTGTACCATAAATACTTCTAAATCACAAGACTGCCGGTTATAAAAAGGCAAAGCAGTTCTCTACCTCGAGCAAGGAGTGATCCTGAAATGCCTTTGAATCAACTCTCGTAGAACTTTGCAGGGAACGTGTTTGTTGTTTTTTCCAGAGTTCATAGAGCATTCTTCTGGAGAGGATACTATTTGTACCTTTGGCTTGTTTTGACTTGACG…
	Asteroidea.Pisaster.10.m.31005.1514 GTCATTGAGTATACATCCTGTGGCGTTACATTAGCTTTGAACGTAACCCCGTAATCACCCAAATATGAAGTGCTGACTTCCCATTGGTAGGCCATCCAGCTAGCCAGGCCTCAAAGTGTTCCAATGAAATTACTCATGACCAGGATTGAGGATATTGTACCATAAATACTTCTAAATCACAAGACTGCCGGTTATAAAAAGGCAAAGCAGTTCTCTACCTCGAGCAAGGAGTGATCCTGAAATGCCTTTGAATCAACTCTCGTAGAACTTTGCAGGGAACGTGTTTGTTGTTTTTTCCAGAGTTCATAGAGCATTCTTCTGGAGAGGATACTATTTGTACCTTTGGCTTGTTTTGACTTGACG…
	Asteroidea.Pisaster.10.m.31007.1537 GTCATTGAGTATACATCCTGTGGCGTTACATTAGCTTTGAACGTAACCCCGTAATCACCCAAATATGAAGTGCTGACTTCCCATTGGTAGGCCATCCAGCTAGCCAGGCCTCAAAGTGTTCCAATGAAATTACTCATGACCAGGATTGAGGATATTGTACCATAAATACTTCTAAATCACAAGACTGCCGGTTATAAAAAGGCAAAGCAGTTCTCTACCTCGAGCAAGGAGTGATCCTGAAATGCCTTTGAATCAACTCTCGTAGAACTTTGCAGGGAACGTGTTTGTTGTTTTTTCCAGAGTTCATAGAGCATTCTTCTGGAGAGGATACTATTTGTACCTTTGGCTTGTTTTGACTTGACG…
	Asteroidea.Pisaster.10.m.4606.239 TGACAAAACCGGTTTCTCGGCAATCAGTGAGTCACAGCTATCACAAGACCAACAAGCACCACTTGTAGAGTTCATCTATCGGAAGCAGAGTTGAGATGACGGAGACCATCATGAAAATGAGGGGACCGGTAGTCAGTGTTTTCTTACTGATGGTGGGAGTGCTCCTCCCCGCAGCAGTCCGTGGTTGTACCTGCATGCCCTCTCATCCCCAACAAGACTTTTGCCGAGCAGATTTAGTCATCAAGGGTACAATTCAGAGCAGTCAGCTCATCTCGGCAGCATCAATTTTACCTCAAAGACTTGGCCAACCAGACATCATCACCTACACCATCAATGTCGAGAGTGTGAAAAAGGGAGACCAGCAT…
	Asteroidea.Pisaster.10.m.4992.128 CAGTGATCCACTACCCACCACACACCATCAATCTTGGTATCTGAGAGCACTTTCTCAAGCAGATTGACAAAGCACAAGTCTGATTGAATTCGGAAAAATAGTGATCAATTCTTGTGTGGCAGTAGTAAGCGAAATTCTCATTAAAGATGAAGCCAGCAACTAGTCTTGTTTCAAGGTGTGCAGTAGAGCTGATGTTTGTCCTTGTGTGCATAGTCTTGGCACAAGCAGGGAAGATAACATACCCAGGTCATCATGAAAACCGGTGCAGGAGAAGTTGCCCGATTGATCATCCTCAAGAATTTGTGTGTGATTCACTGTTTGTGATCAAAGCACAAATTGTGTCAAAAGCTGTCTATGAGGAGGAT…
	Asteroidea.Pisaster.10.m.55253.1040 TCACGGTTAAGATGATCCCGATTGGATGAGCCACGGTCACATGACAGGATGTGATGTCCACTACCTCCCCGTGTTTTACTACGAGGGGCCAGGCTTAAAGACAGTCTACTACGAACGACTTCCTGTTCAGGAGCAAGTATAAAGGGGGTTCAAGATCCATACTAAAAAACTACTGACAGTTTTATAAAGTTGGGTTAGGACGTGTTGGTTGGACACATTTTCCCTTCCTACAATCCAGGATCAATATATGCACTGAGAGAGAGCTCCGCTCCGTTATTACTCTCCCGAACATCTTCAAGAGGTCCCAGCAGAAGATGCGATGATGCTTACGAGCTGCTTCCACGTTATTCTTGTGATTGTGAT…
	Asteroidea.Pisaster.10.m.57561.2469 CTTGTCCATGATATGACGACATTGTGCACTGGCTCCAAGTGTGTTATTTGACTTAGCATCGGCCGGTCACAGATTGTTTCATTGAACAGTTTGCATTTACTTGTTTGAAATACAACTGCAGAAACTAGCGCAGAACCGCTCGGTAAAGCATCGTCTTGAGTTACTCTACCAATAAAGTCCCGCTGCCACAGTATAGTAATGTATACCACCACGTGGGTAGTGTTTGTGTTGGTCGCTGTGATCTACTCAAGAGAAGCTGATGGTTGCAGTTGTAGCTATGCACATCCACAAGTACAGTTCTGCAATGCGGCATTTGTTATCAAAGCCAGCGTCATCAGCAGAGAGTACATCTACCGGCCAACA…
	Asteroidea.Glabraster.28.aa.10257.18 GGTGCACCCGCAACAGGCGTTTTGCAATGCAGACGTAGTGATCAGAGCCAAAGCAGTGAGCGAGAAGGAGGTGGATTCCGGGAATGACATCTATGGCAACCCCATCAAGAGGATTCAGTATGAGATCAAGCAGATAAAGATGTTCAAAGGACCTGACAAAGACATCGAGTTTATCTACACGGCCCCCTCTTCAGCAGTGTGCGGGGTCTCGCTGGACGTTGGAGGAAAGAAGGAGTATCTAATTGCAGGAAAGGCAGAAGGAGATGGGTTCACAGCTCTTCCAGTACATACCACCAGGGTCAGACACGTGATGTACTACACGGATGCTTTCAATGGGGAAACGTACAAGACGTGTTGGGATG…
	Asteroidea.Glabraster.28.aa.19578.122 AATTATCTCTTGGAGAGAACTTTGGCTAAAATCCACACCCAGCCGAATGATGGAATATGTGGAAGAACAGACCTTAATGAAGATGCATCATACGTTATGGCAGGGACATTTTACGACAACGAGCTGCGTATCAGTTCCTGCTTGGGTCGTTCCTTACAAGAGCCTAACCAGGATCCAGAGAAGAGGACTCAAACAGATGTATAAGCAGAGCTGTGGAGACTGCACGATTGCAACCTGCTATGGTTATACTTGCAAGTTTGCCCAGCCTGGGAATGACATGTGTATGTTTAACATATCCAACATGGGCAATAGCTGTGAAGCACAGCACTCCGTCTGCGCACGTACCAAGAGGTCCTGCAGG…
	Asteroidea.Glabraster.28.aa.19579.114 AATTATCTCTTGGAGAGAACTTTGGCTAAAATCCACACCCAGCCGAATGATGGAATATGTGGAAGAACAGACCTTAATGAAGATGCATCATACGTTATGGCAGGGACATTTTACGACAACGAGCTGCGTATCAGTTCCTGCTTGGGTCGTTCCTTACAAGAGCCTAACCAGGATCCAGAGAAGAGGACTCAAACAGATGTATAAGCAGAGCTGTGGAGACTGCACGATTGCAACCTGCTATGGTTATACTTGCAAGTTTGCCCAGCCTGGGAATGACATGTGTATGTTTAACATATCCAACATGGGCAATAGCTGTGAAGCACAGCACTCCGTCTGCGCACGTACCAAGAGGTCCTGCAGG…
	Asteroidea.Glabraster.28.aa.19580.92 AATTATCTCTTGGAGAGAACTTTGGCTAAAATCCACACCCAGCCGAATGATGGAATATGTGGAAGAACAGACCTTAATGAAGATGCATCATACGTTATGGCAGGGACATTTTACGACAACGAGCTGCGTATCAGTTCCTGCTTGGGTCGTTCCTTACAAGAGCCTAACCAGGATCCAGAGAAGAGGACTCAAACAGATGTATAAGCAGAGCTGTGGAGACTGCACGATTGCAACCTGCTATGGTTATACTTGCAAGTTTGCCCAGCCTGGGAATGACATGTGTATGTTTAACATATCCAACATGGGCAATAGCTGTGAAGCACAGCACTCCGTCTGCGCACGTACCAAGAGGTCCTGCAGGT…
	Asteroidea.Glabraster.28.aa.19581.149 AATTATCTCTTGGAGAGAACTTTGGCTAAAATCCACACCCAGCCGAATGATGGAATATGTGGAAGAACAGACCTTAATGAAGATGCATCATACGTTATGGCAGGGACATTTTACGACAACGAGCTGCGTATCAGTTCCTGCTTGGGTCGTTCCTTACAAGAGCCTAACCAGGATCCAGAGAAGAGGACTCAAACAGATGTATAAGCAGAGCTGTGGAGACTGCACGATTGCAACCTGCTATGGTTATACTTGCAAGTTTGCCCAGCCTGGGAATGACATGTGTATGTTTAACATATCCAACATGGGCAATAGCTGTGAAGCACAGCACTCCGTCTGCGCACGTACCAAGAGGTCCTGCAGG…
	Asteroidea.Glabraster.28.aa.20578.99 CATTTTGTCTCGACCATTTTTCAAGATGGAGGCTCTCGTTAGGATATGGTTGGTTCTGGTGCTAATAATTCCAATGGTGCTGGGCCAGTTGGAGCCCCAGAATTTATCCGCACAGTGCAACTGTCCGATTAAACATCCACAGGAGAAAATCTGCCGCGCTGATATAGTCATACAGGGCCGTGTTATTGAGGTCAAGTCTTCAGGTGATGGTTTGTCTGGTATGGGGAGTCTCCTGGAGTATACCATCAAAGCAACAAAGGTATACAAGGGCCAAGAATCGACTGTATCTAGGGGCAACAGGATTAAGATGATTACATCAAGTTCTTCTGGTCAATGTGGAGTGACTGAGATGGAAAGTGGAG…
	Asteroidea.Glabraster.28.aa.52587.112 TAGCCACCCCGATATATTGACATCCTATTATGAGTCAATGTGTGGAGTAGCAGACTTGGAGGTCGGCAAGACCTACGTCATCATGGGTATGCTTACAGACACTCAGCTGAAGTTTACCAACTGCAACTGGAGGGAGCCATGGGTACAACTATCCAAACATCAGAGACGAGGACTCAGATACTGGTATGAGAAGAACTGTGATTCATGCCAGATCGACACTTGTGGTCAGTTCACACCCTGCGGCAAGGAAGAGAAGGATCGTGTCCAGCAAGGAGATAGTTGCTACTGGGATCCAATGAACGGTCAATGCCAGAATCTCCACTCATCCTGCGTCAGGCATGATGGTGGAGCATGTCAATGG…
	Asteroidea.Psilaster.20.m.16864.401 GGACTGGTAGTGGTACTGTAGCTTTAGCTGTACAGTCTGTAGGCTTTACTCACCCACGCTGGATCCGTTCCAAGTTTTGCTGCCTAGCAGTAGCACTAGCTGCACAAAGTGAACCGTTATTTCTGCTTAATGTTATAGTTATTAACCCTGGACTGGCTGAAACCATTTATAGAGACGTTGGTTTTTTTTAGCAATAGAACTTCAACATGGCAGCTTTTCCAGTTGATGTTTCTGTGTGTTTACTCCTTCTGGTGTCCATCCTCACCTACCATCTTGAGGGAATATCAGCATGCTCATGTATGCCACATCACACACAGCATCACTTCTGCAGATCACATTTTGTTATCAAAGCTAGAGTAAAAT…
	Asteroidea.Psilaster.20.m.16865.397 GGACTGGTAGTGGTACTGTAGCTTTAGCTGTACAGTCTGTAGGCTTTACTCACCCACGCTGGATCCGTTCCAAGTTTTGCTGCCTAGCAGTAGCACTAGCTGCACAAAGTGAACCGTTATTTCTGCTTAATGTTATAGTTATTAACCCTGGACTGGCTGAAACCATTTATAGAGACGTTGGTTTTTTTTAGCAATAGAACTTCAACATGGCAGCTTTTCCAGTTGATGTTTCTGTGTGTTTACTCCTTCTGGTGTCCATCCTCACCTACCATCTTGAGGGAATATCAGCATGCTCATGTATGCCACATCACACACAGCATCACTTCTGCAGATCACATTTTGTTATCAAAGCTAGAGTAAAAT…
	Asteroidea.Psilaster.20.m.23979.292 CAGACACCCTGCCAAGGTTTGGCAATACATACATCCTGTTGTAGAAACATAAGTAATCGACGTCTGCTGAAATAACCAAAATATCTAGGTCTGATTTTCCAATTCAATTTGAAGTCAAGAACTCCCAGAAGCAAAAGTGAGCCAACGTTTCTGCTTCCTTGCATCAAAAAAACTATCAACTCAATGTCTTAGGAGCTTCTTCATCTGATTAAGTGAAATATATTCTGGAGCCAACGAGCTGATGTTTGAATCTTTGCCTTTGAAAAGGAAAAGATCCAATCTATGCCCCTCACCTTCGAGTGCTTTCAAATGCTAGTACAGACGTCAAGATGGGCATTGTCGGAGTGGTATTCTTTGTAGTGG…
	Asteroidea.Psilaster.20.m.3649.24 GTTTAAGATTGCCAGGCTTGCTGGCGGGGTACAAAAAACAATTTCACTCTGTAAGTACCTGGGATTCATATATTCACCGGAGAGTCATACTCCTAGTTGTTGTCTGCATCCTTAAAGTAGTCTTGATACAAATAAAGATGATGAACACCGCAATTGTTCTTGGTAGCATACAACTGATCGTGTTGATTGTGGCCGTCACAATCAATACAGGTGATGCATGTGTGTGCATGCCGATGCATCCACAACAACACTTCTGCAGATCAGACTTTGTGATCAGGGGCAAAGTCCTTCCCGATCGGAAGGTATTCCCAGACAATAACGACACCAAGATGAAACCAGACAATGCCACAGCCAGCCCCAACATG…
	Asteroidea.Psilaster.20.m.37007.859 CAACAATGTCCCTCAAATTCAAATAAAGGATTGGATGACATTCAGGGTGAGACACAAGTGAGAAAACGGTGGACGGGTCAATATTCAATGTGGAAAAACACCAGAAGTTTCTGGGCTTTCACCACTTCACAATCCTAGTACATAGAACTTTGAACAAACACTAAAGGAAAGGGACACAGCCAGAGATTGTCTGCCTAAAACTTTGCACTGGTGATCATAAAATGACAACCTGGAAAAGCACATTTGTTTTGTCTGTTAGTATCCTTGTGGCTCTCTCAGTTTCACGTGCACTTTCCTGTACATGCCAGATAAGACACCCACAACAATATGTCTGCGACGCTGACTTCGTTTTCAAAGGACGGG…
	Asteroidea.Psilaster.20.m.37009.6608 CAACAATGTCCCTCAAATTCAAATAAAGGATTGGATGACATTCAGGGTGAGACACAAGTGAGAAAACGGTGGACGGGTCAATATTCAATGTGGAAAAACACCAGAAGTTTCTGGGCTTTCACCACTTCACAATCCTAGTACATAGAACTTTGAACAAACACTAAAGGAAAGGGACACAGCCAGAGATTGTCTGCCTAAAACTTTGCACTGGTGATCATAAAATGACAACCTGGAAAAGCACATTTGTTTTGTCTGTTAGTATCCTTGTGGCTCTCTCAGTTTCACGTGCACTTTCCTGTACATGCCAGATAAGACACCCACAACAATATGTCTGCGACGCTGACTTCGTTTTCAAAGGACGG…
	Asteroidea.Psilaster.20.m.5486.219 CAGAAACGCAGCACTGCAGGTTATGCAGCATCACGGGAATAGACCAGAACAGTATTTAAGACAATTCACATTTCACCAAGGAACAAACTGTCTTTGGTGCGCACCGATTTCACCAACCAACTGACAAAGAGTCTTGTACAGTATAAGATATACACCAAATAGACAAGAAGTACTGAGTCAACACATCACCAAGGAATTGGTGTGATTCGATTAGAAGACAGGTGCGAACAACCAGTATGAGACCACAGGGGGTGAATCTCGCTTGCTTTCTAATGTGTGCAATTGTGGGACTGGTTATCCCTACTGTATTTGGCTGTATGTGCCAACCTGCCCATCCACAGCAGCAGTTCTGCAACGCTGACTT…
	Asteroidea.Psilaster.20.m.8368.982 CTCAGTGCGACCAATCACTCAAGACCAGAGCCCGGCAAGCAATATAGGGTGAGCAGACACTGCAGGACCAGGTGAAATCACAGTGAGGCTGGACTGATAGAGTGACTTCCCTTTCATCAGCGACCGACCGAGACTTAGTGTATCCCTGTGCTTGTCTGACACTATGAGGGCTGTTTGGGTTGTCCTTGTTTTGGCCAGCATGTTGTTCAGTCAAGGGAGTGAGGCATGCAGCTGTGCAGCAACTCATCCGCAAGATCAATTCTGCAGGGCAGCATTTGTTGTCAAGGCAAGTGTGGTCAGCAAACAATACATCTACAAACCAACACAGAAGCCGGTGACAGAACCCACAACGGAACCCACAGCA…
	Asteroidea.Psilaster.20.m.8369.723 TTATTGAATTATAATCTTACCGACACAAATCAAATCATAACATCTATATGAAATACTTTTCCCGTTGTTACTATACCCAGTTGTCAAGGCAAGTGTGGTCAGCAAACAATACATCTACAAACCAACACAGAAGCCGGTGACAGAACCCACAACGGAACCCACAGCAGAACCAGCAACGTCTGAATATTCGTCAGTGTTTGAGGATCAGAATGAGCTGGTTTTGGGGAATCTAGCAGAGGTCACTGACGGGACAGACAGAATAGGCCCTGCTGGTATGCTCGGGGGACAGATGCCTCCTATTGGTCTGAGTGACTTCCCTGGCCACAGGTCCATGCATCTTGATGCCGAGGAGGACAACAGACCG…
	Asteroidea.Pteraster.7.m.11172.958 CCAATCAGGGAGAGGGAATGTCAACAACTAAACAAGCTTCAACCAATAGGGGAGAGGGATTGTCAACAACTAGTCAATTCGAACAAGCTCCTGTCTTAGCAATTACACCGGTGGAAAAACCGGTTTCAACTGGCCAACCAAAAGTAACACCTGTCCTAACACCAAAAGCACCTGTCTCCACTAGCCAATCACAAGAAGAAGGGGTACCTGTCTCAACTACCAGCCAATCACTTTTGACTGAAATCCTGCTCAAGTTCCTGCCATCCATTCCGGAACACAAATCAACTACATCCAAAGATCTAAACCAAGTCCCTATAACGACATCCACTGAAAGCAATGAGGTGCCTGCTCACAGCCCACTGGT…
	Asteroidea.Pteraster.7.m.44144.4040 TACAAATCACAGAGTCATGCCAACTTCTCCGTGGTGGTCCTAAAGCCCCGTGAGAAACTCAGGTGGAGACACCCACACTTTGGGCAAAACAATACCAGCCAACAGGGGACGTCATAATAATGCTCTTCTATTCAGTTTACCGAACTCCCGCTGGAAGCGTAATCCAAGTATTTGATTTCCAACCAAATACACTTGTTAACGAGAGGGTGCGAGTGATAGGATAGAAATATCGTTGAAATAACAATAAATACTGGCCGCTACAGAGATAAGAGCTTCAGACGTGTGGCAGGCATCTTGAAGTACTTCATTCTTAGCGACCCGACGATTTACAGTAGTCTTCGATCAAATCAAGAGTCATTATCT…
	Asteroidea.Pteraster.7.m.59167.540 AGACATTGCCGTGCCACGTGCTATACTGGCTTAGAACAGTACACAATACAACAACATTTTATATTTTTATGCCAATTTAAGAGTAAGGCCTAACAGTTTTTAGCTCAGTTTATATATTGTAGAAAACATTCAGTGTTAACACTGGACCTGGTTTTCTGTTATTGGTGACTGAGTTCTCATTCCGCGACATGGCTGGGTTGTTTTCATACGTTGAGCTCTCAATTTCCCTGTTCCTAATGGTGGTATGGAGTATTCAGCCTACATCCACGTGTTCGTGTTTACCACAGCACACACAGCATCACTTCTGTAACTCGGATTTTGTAATCAAAGCCAGAATCAAATCTGCCAAGATGTCAGTCAAGAA…
	Asteroidea.Pteraster.7.m.78981.1920 CCTATCATCAGCACCATAATCACAATACCTTAGTGTTATTCCAATGGAGCATGCAGCTGCTACACACTTGAGTGACTCAATTCAGTGGGTGGGACGAGGTATTACTGGAACAGCCCATGAATCTGAGAGAAAGGCTATATAGAGAATGGTCCAATAGGGTTGTCCCCAGTTTGCCAACTTGTGTGTGGGTTCACTTCTAAGGATGATCTAGGAAGAGCTACTTGTGTTAGTTAGTACAGGATAGTATCTGTGTACAGGAAAACAGGGGGAAAAAAAACTGTACCGGAGGAAAACCTTAAACACAGTCACTCAAATTGATACCACGTAGAGGTGATATCAGTTCACTTTTGGACCATCTTGGAC…
	Asteroidea.Pteraster.7.m.80927.10853 TCAGTCAGTCAGTCAGTCAGTCAAGACAGCTAGAGTGGAAACAGAAAAACTTTCGAGAAGGATCTCATGCCAAGACAAGTAGCCAGAATGATCGGTGTGCAGTTTGTGTGTATATTGGTTGGCCTCCTGTATGCCACGAGGCACGGCGATGGCTGCAGTTGCATGGTGGCGCATCCACAAGACCAGTTTTGTAGATCGGCATTTGTCATCAAAGCAAGCATTATCGACAGAGAACTGATCTACGCCCCCACAGAGAAACCCAAAACTGAATCGCCACCAACGGAACCTATGACAGAAGCCCCCACGTATAACTGGGAAGAACCCTCCCTACTTCCCGACTGGCCACTACCCCTCCAAGAGGT…
	Asteroidea.Pteraster.7.m.80962.26553 TCAGTCAGTCAGTCAGTCAGTCAAGACAGCTAGAGTGGAAACAGAAAAACTTTCGAGAAGGATCTCATGCCAAGACAAGTAGCCAGAATGATCGGTGTGCAGTTTGTGTGTATATTGGTTGGCCTCCTGTATGCCACGAGGCACGGCGATGGCTGCAGTTGCATGGTGGCGCATCCACAAGACCAGTTTTGTAGATCGGCATTTGTCATCAAAGCAAGCATTATCGACAGAGAACTGATCTACGCCCCCACAGAGAAACCCAAAACTGAATCGCCACCAACGGAACCTATGACAGAAGCCCCCACGTATAACTGGGAAGAACCCTCCCTACTTCCCGACTGGCCACTACCCCTCCAAGAGGT…
	Asteroidea.Pteraster.7.m.80971.10849 TCAGTCAGTCAGTCAGTCAGTCAAGACAGCTAGAGTGGAAACAGAAAAACTTTCGAGAAGGATCTCATGCCAAGACAAGTAGCCAGAATGATCGGTGTGCAGTTTGTGTGTATATTGGTTGGCCTCCTGTATGCCACGAGGCACGGCGATGGCTGCAGTTGCATGGTGGCGCATCCACAAGACCAGTTTTGTAGATCGGCATTTGTCATCAAAGCAAGCATTATCGACAGAGAACTGATCTACGCCCCCACAGAGAAACCCAAAACTGAATCGCCACCAACGGAACCTATGACAGAAGCCCCCACGTATAACTGGGAAGAACCCTCCCTACTTCCCGACTGGCCACTACCCCTCCAAGAGGT…
	Asteroidea.Pteraster.7.m.80974.25321 TCAGTCAGTCAGTCAGTCAGTCAAGACAGCTAGAGTGGAAACAGAAAAACTTTCGAGAAGGATCTCATGCCAAGACAAGTAGCCAGAATGATCGGTGTGCAGTTTGTGTGTATATTGGTTGGCCTCCTGTATGCCACGAGGCACGGCGATGGCTGCAGTTGCATGGTGGCGCATCCACAAGACCAGTTTTGTAGATCGGCATTTGTCATCAAAGCAAGCATTATCGACAGAGAACTGATCTACGCCCCCACAGAGAAACCCAAAACTGAATCGCCACCAACGGAACCTATGACAGAAGCCCCCACGTATAACTGGGAAGAACCCTCCCTACTTCCCGACTGGCCACTACCCCTCCAAGAGGT…
	Asteroidea.Pteraster.7.m.80978.26123 TCAGTCAGTCAGTCAGTCAGTCAAGACAGCTAGAGTGGAAACAGAAAAACTTTCGAGAAGGATCTCATGCCAAGACAAGTAGCCAGAATGATCGGTGTGCAGTTTGTGTGTATATTGGTTGGCCTCCTGTATGCCACGAGGCACGGCGATGGCTGCAGTTGCATGGTGGCGCATCCACAAGACCAGTTTTGTAGATCGGCATTTGTCATCAAAGCAAGCATTATCGACAGAGAACTGATCTACGCCCCCACAGAGAAACCCAAAACTGAATCGCCACCAACGGAACCTATGACAGAAGCCCCCACGTATAACTGGGAAGAACCCTCCCTACTTCCCGACTGGCCACTACCCCTCCAAGAGGT…
	Asteroidea.Pteraster.7.m.80994.25766 TCAGTCAGTCAGTCAGTCAGTCAAGACAGCTAGAGTGGAAACAGAAAAACTTTCGAGAAGGATCTCATGCCAAGACAAGTAGCCAGAATGATCGGTGTGCAGTTTGTGTGTATATTGGTTGGCCTCCTGTATGCCACGAGGCACGGCGATGGCTGCAGTTGCATGGTGGCGCATCCACAAGACCAGTTTTGTAGATCGGCATTTGTCATCAAAGCAAGCATTATCGACAGAGAACTGATCTACGCCCCCACAGAGAAACCCAAAACTGAATCGCCACCAACGGAACCTATGACAGAAGCCCCCACGTATAACTGGGAAGAACCCTCCCTACTTCCCGACTGGCCACTACCCCTCCAAGAGGT…
	Asteroidea.Pteraster.7.m.96951.1687 AAAAAAAAAAAAAAAAACACCACCTCTCTAAAAAATTGCACATATTGGTAAGGAGACCCCAGGATATAGAGTCAAGCAGAAATATTTCTTCAATATGGCAGCCTTGGGACGTTTCGTGGTGGTGATGATATCAATGACGTTTGCCATGTCAGAACAGTTGCAGCCTCAAAATATTGGCATGGCCCAGTGCACCTGTCCCATCAAACACCCACAGGAGAAAATATGCCGAGCTGATATTGTCATCAAAGGAAGAATTGATTCTGTGACGTTATCATCTACCGGCCCGCCGGGCATGGGAGGTCTGCTGGAGTACCGAGTCAAAGTCTTGAGGGATTTCAAGACGTTTGAATCTAGTGCGACAAG…
	Asteroidea.Pteraster.7.m.96952.1658 AAAAAAAAAAAAAAAAACACCACCTCTCTAAAAAATTGCACATATTGGTAAGGAGACCCCAGGATATAGAGTCAAGCAGAAATATTTCTTCAATATGGCAGCCTTGGGACGTTTCGTGGTGGTGATGATATCAATGACGTTTGCCATGTCAGAACAGTTGCAGCCTCAAAATATTGGCATGGCCCAGTGCACCTGTCCCATCAAACACCCACAGGAGAAAATATGCCGAGCTGATATTGTCATCAAAGGAAGAATTGATTCTGTGACGTTATCATCTACCGGCCCGCCGGGCATGGGAGGTCTGCTGGAGTACCGAGTCAAAGTCTTGAGGGATTTCAAGACGTTTGAATCTAGTGCGACAAG…
	Asteroidea.Pteraster.7.m.99354.2470 ATCACAATATAAGCAGCACCTTAGAGGATCTCACAAGCAGAGCAACAATTGCCAACGATACTGAGTGAAGACGTTCTATTGTTAGAGCAGTGTGTTGGAAACAATCAAAGTTTCTCTTTCCAGCTAGGCCTATATTCTGTCCAATATTTGTCCAAGTTCATCTCTTATCCATAGCTTTAAAAAAAAGGCAATATTTACAACAACATGAATTCCTCACTAAACCATCGGCTTTTCCTTGTAATAGTCATCTTCGTTAGTGTCAACTTCCGCGAGGCTTTCGCCGGCGGCACATGTGGCTGTCAGAGTCATCCTCAGGATCGTGTGTGTGATGCCCAGTTTGTTATCAAAGCCAAAATATTATCC…
	Asteroidea.Remaster.22.m.13224.347 TTAGGAGATCCGCATTCAACGAGCAAGTCACACCTTCCTCAGACACAACAAACCAGATCACATATCATTTTTTTATGCCTTAAAGATCAATGTGAAAGAGGTGAGAAGTCAGACCAATTTTCAAAGCGCGCATGAGAACTTGGAAAAGTAGCTGTGAAGAAAACTACAGAGATTATAAAACCATGAAAACTTTGGGGACAGCTCTTGCTGGTGTCTTGATGATGATGATGATGATGGCAGTTCCTTCTGTGTTTGGTCTGTGCCAACCAGCTCACCCTCAGACACAGTTCTGCAATGCTGAATTAGTCATCATCGGTACTGTTGAAGGCAAGCAGCTACTGGCTGGCCCTCCCCACCCGTCGAT…
	Asteroidea.Remaster.22.m.20569.901 GTGTGTGTTTACCTCCAAATTCCAAGGGAGAGTAAATTGTATCAGGCAAGAATAAATCTCCTCATAAATAGATTGTCCAGTTTTTTGGTTAACATGAGCGCCACATTTGCACAGTAGCCAGCTAGCACTGCATGAAGTGAATAAGGGCCAGAGGCTAGTATCACATTGGGTCCATCATTACTACGCGCTCGGGAGAGAATTTTCAAAAGTTAGCTACAGCATCCCTTTTTCTTCTTCTTGACTGGGTCCTTTCTCAGAGATGGATTTGTCAGCCTTGGGTTTGCTCGTTGCTGTGTTGCTGGAGGCGGGAACGTTGGTCCTAAGTTGTCAATGCAATCACAGACATCCTCAACAACATTTCTGC…
	Asteroidea.Remaster.22.m.24679.74 CGGAGCGTTGCATCCACAGAACCTTGGTATGGCACAGTGTAACTGTCCCATCAAGCACCCTCAGGAGAAGATATGCCGCGCTGATATCGTCATAAAAGGACGTGTTGATGCAGTCAAGTCCTCATCCTTTGGCTCCCCAGGGATGGGGGGTCTCCTGGAGTACACTGTTAAAGTCATGAAGGAATTCAAAGGCTCTGACTCTGGCATGGTAACCAGGGGCAACAAGGTTAATATGATCACCTCAAGCTCTCCAGGAAAATGTGGCGTCACACAGATGGAGATTGGGGAGCTCTATCTTCTGACAGGTCTGTTGATTGATGGTGAGGTATTCTTCAGTGTGTGTGAATGGGTTCAGAAATACAAAG…
	Asteroidea.Remaster.22.m.29500.330 CGATATATTACAGTGTCCTTGTCAGTAGTCAAAGCTTGGACCATATGCCTCACTTGTTGTTTGGGGTTCCTAGTGTGAAGACACACGCACTAATTTTATCATCCACTTGGTGTCAAAATCAACATATTTGATATTTAGATTTCTCTGCAGAGAATTTGGACATTAAAGTGTGGTATATATATATATATATTAGTATATATATATATCCTGCTCAAGAAAAAAAATAACATACAATTTTTGCTTCCAATTCACTTGAGAAAAAGGAACTGAGATCTGGAGGTGGTGCTCGCGTCAGAAGGAATCCTTGCCTCTACTTCACTGGAAACCTGAGCTTAAAGATTACGCTCAGACAACGACGAACAGT…
	Asteroidea.Remaster.22.m.8639.167 CTCAAGACAGCCCAGGAAGAAGAAGAAATAAACAGGTCCACTTCTTCAGTTGAGATTTAAAAAGTTCCTGTACAAAATGAGCGTCTCACAGGTTGTGTTTTTCTTGGTGGCTGTCTTGTGCAGTTTGAGGGAAACTGAGGCATGTAGCTGCATGCCTGCTCATCCTCAAGATCAGTACTGCAGATCGTCATTCGTCATCAAGGCAAGCATTATGGAAAGTAAATTCATCTACGAGCGGACAGAAAGACCCGTAACCGAACCCACAACAACAACAGCAGAGCCCATGACAGAACCCATGACAGAGCCCTGGAGAGAACCCACAGCAATTCCCGAGCCACAATTGCCAATGTCTGAAACTCCCCAGG…
	Asteroidea.Xyloplax.2.m.11963.95 GGGCAAATCTTACCTATTATCAGGTGCCATTGGTGGACAAATCACAAGATGTGATTGGGTCCAAGAATACCGAAAGCTCACTAAACAGCAGAAGCAAGGCATCAGAAACAACTACGGGAAACTATGTGACAAATGTCAGATTGAGACGTGCTACGATCCTCGGTGCAAACCCTACCTGTCTGCCTCCACGTGTGCATACATGGCGCTAGACGACTACGACCGCCACGGCATAGGCTACCAAGACAACGACTGTATAGCGGCCCACTCCAAATGCGCGCCCAAGGGAAGACGAGATGCGTGCTCCTGGCAGCGGAACCAGGACTTGAAGAAGTGCCAGGCAGACAACATGAAGGATGCCATCACCAG…
	Asteroidea.Xyloplax.2.m.20532.146 CTACCTACACAGTTGGTACGTGTGACTGGGTGAAGAAGTACAGTGACCTGACACGCAAACAACGCCAGGGAATTAGGCATCTCTACAAGCAGTACTGCAAGTCTTGTCAGATTCAAACATGCTTCCATGTGAACTGTCGTCTAGCCAGACCCAACGTTTGCATATGGAATATTTCGGGACTCATGTTGAACAACAACAATTTGGATTGCGAGGTGGAACACTCACGGTGCATCAAGGATGGTGGAGGATGCAAATGGTACATGCCCCATACTATGAGGGAATGCGTGAGGGTCCGTGCTCAGATGAAGCATAACCGCATCCCGTAGATGCAATGCAAACATTTGGCAATCAAGCCAGTATACAGA…
	Asteroidea.Xyloplax.2.m.21155.118 CGTGCTTACCAGCGCCGAGCGAAGCTATAGGCTGTGGGTGCGTGACGTCTACAAGGGCCATCAGTTTATCGCGCCGGGGAGCCAGCCGGAAATAGTCACGTCTTACTACGAGAGCATGTGCGGGGTCACTGACTTGGAAGTCGGCAAAACATACATCATCATGGGAATGCTTACGGACACAAAGTTAAAGTTCACCAATTGCAACTGGAGGGAGCCGTGGGTTAAACTCTCCAGGCACCAGAGGCAAGGACTTCGATATTGGTACGAGAAGAACTGTGATTCCTGTCAGATCGATACCTGCGGGCCATCATTCCTACCCTGCGACCAATCAGAGAAGATGCGAGCCGCCCGCGGCGACAGCTGCA…
	AY550026.Rattus.norvegicus.1 agacacgctagagcagataccacgatggcgccctttgcatctctggcctctggcatcctcttgttgctatcattgatagcttccagtaaagcctgtagctgtgccccaacccacccacagacagctttctgcaactcggacctggttataagggctaaattcatgggttccccagaaatcatcgagaccaccttataccagcgttatgagatcaagatgactaagatgctcaaaggattcgacgctgtgggaaatgccacaggtttccggttcgcctacaccccagccatggagagcctctgtggatatgtccacaagtcccagaaccgcagcgaggagtttctcatcgcgggccgtttaaggaacggaa…
	AY606030.Oncorhynchus.mykiss.2 ggaacagtctagaagggaaagggcaatgttctagtgtagtttacatgtcacactttcattagtgcgatccttttgtgatatttggcgaaacaatcgacttcacgacctgaaaagcttgggactgaatatatatttgtgtttctgttctttagctgccgtggggtaaacattttccctccacgcgatagattgatagatttttctatacagtcgacagtataataattcgtttccaaaatgacttggtccataagcagttgtttcattactctggtcgttctgttcctctggcgggtggaagacatcgcagaagcttgcagttgctcccctgcgcatcctcaacaggctttttgcaatgcagacgtcgt…
	AY659986.Crassostrea.gigas.1 ggtattgatcagcgcgttcgtttaatgctatttcggtacatgaatctttgcattttttcgaacacccttttatgtatagtgtgacttttcagtgaacatctctagaaaccactttatatagactgtccttactcctgttcaagagaagatgcagcaatacaacttcaatctattcgtggtgttgaccgttctctgtgtgaggtccgcacacagctgtatgtgtgatatcactcacccccagaacaaattctgctcagctgatttcgtgattaaagcaacaatagtgagagaagacttagaatttgcgaacaatgcggacgatattccattcccgttgatgaagaattataccgtgcaatacaaaaacaca…
	AY821556.Macaca.mulatta.3 gagaggcgagcagcagccccggcagcggcggcagcagcggcaatgactccttggctcgggctcatcgtgctcctgggcagctggagcctgggggactggggcgccgaggcgtgcacatgctcgcccagccacccccaggacgccttctgcaactccgacatcgtgatccgggccaaggtggtggggaagaagctggtaaaggaggggcccttcggcacgctggtctacaccatcaagcagatgaagatgtaccgaggcttcaccaagatgccccacgtgcagtacatccacacggaagcttccgagagtctctgtggccttaagctggaggtcaacaagtaccagtacctgctgacaggtcgcgtctacgatg…
	BC034260.Mus.musculus.1 ctccactgtgcagcccctgccgccatcatcgcagatcggggctcctagagacacaccagagcagataccatgatggccccctttgcatctctggcatctggcatcctcttgttgctatcactgatagcttccagtaaggcctgtagctgtgccccaccccacccacagacagccttctgcaactcggacctggtcataagggctaaattcatgggttccccagaaatcaacgagaccaccttataccagcgttataagatcaagatgactaagatgctaaaaggattcaaggctgtgggaaatgccgcagatatccggtacgcctacaccccagtcatggaaagcctctgtggatatgcccacaagtcccagaac…
	BC051260.Mus.musculus.1 aagaggtaatcccgcagatcggggctcctagagacacaccagagataccatgatggccccctttgcatctctggcatctggcatcctcttgttgctatcactgatagcttccagtaaggcctgtagctgtgccccaccccacccacagacagccttctgcaactcggacctggtcataagggctaaattcatgggttccccagaaatcaacgagaccaccttataccagcgttataagatcaagatgactaagatgctaaaaggattcaaggctgtgggaaatgccgcagatatccggtacgcctacaccccagtcatggaaagcctctgtggatatgcccacaagtcccagaaccgcagtgaagagtttctcat…
	BC056534.Danio.rerio.2b cagcttttcaactatcgctctccgaagtttgccttgcgcagcaagccagtcttttactgtatttgtgccagtgttggtcgtgaagagtgtccgctgaagatgagtatgtctcggtcagttcctctgctgctgctcgtgctgtgtggagccacggactttgccggagcctgcagctgctctcctgaacatccacagcaggcgtattgcaatgcggatgtcgtcatcagagcaaaagtcgtcggaagaaaggaggtggtcaccggcaatgacgcttatggctatccaatcaaaatgatccgatacgatgtcaaacagttgaagatgttcaagggccccaatggagagattgacactatcttcacgggcccctcctca…
	BC064046.Mus.musculus.4 gtttgttacgacaggcagaccccacgagctcagctggggctctgcagtgtcatgccctggagtcccctggctgcgctgagctgggcgctggtgctgaggctgctggctttgctgtggccccctggacggggtgaggcgtgcagctgtgcgcctgcgcacccccagcagcacttctgccactcggctctagtgatacgggccaaaatatccagtgagaaggtagtccctgccagcaaagaccctgctgacactcaaaaactgatccggtatgaaatcaaacagataaagatgtttaaagggttcgagaaggccaaggatattcagtatgtctacacgccatttgactcttccctctgtggtgtgaagctagaaacc…
	BC068388.Danio.rerio.2b ccgagcttctgacaccagtctgctatcatcagctcctcaccgtcagcttttcaactatcgctctccgaagtttaccttgcgcagcaagccagtcttttactgtatttgtgccagtgttggtcgtgaagagtgtccgctgaagatgagtatgtctcggtcagttcctctgttgctgctcgtgctgtgtggagccacggactttgccggagcctgcagctgctctcctgaacatccacagcaggcgtattgcaatgcggatgtcgtcatcagagcaaaagtcgtcggaagaaaggaggtggtcaccggcaatgacgcttatggctatccaatcaaaatgatccgatacgatgtcaaacagttgaagatgttcaaggg…
	BC099821.Rattus.norvegicus.1 ccggactcctagagacacgctagagataccacgatggcgccctttgcatctctggcctctggcatcctcttgttgctatcattgatagcttccagtaaagcctgtagctgtgccccaacccacccacagacagctttctgcaactcggacctggttataagggctaaattcatgggttccccagaaatcatcgagaccaccttataccagcgttatgagatcaagatgactaagatgctcaaaggattcgacgctgtgggaaatgccacaggtttccggttcgcctacaccccagccatggagagcctctgtggatatgtccacaagtcccagaaccgcagcgaggagtttctcatcgcgggccgtttaa…
	BC102489.Bos.taurus.1 gatcgccgcagacccagcgcccagagaggctacaccagagaacgcaccatggccccctttgcacccatggcctctggcatcctgttgctgctgtggctcacagcccccagccgagcctgtacctgcgtcccaccccacccacagacggccttctgcaactccgatgtcgtcatcagggccaagttcgtggggaccgcagaagtcaatgaaactgccttataccagcgttatgagatcaagatgactaagatgttcaaagggttcagtgccttgagggatgcccctgacatccggttcatctacacccctgccatggagagcgtctgcggatacttccacaggtcccagaaccgcagtgaggagtttctcatagctgg…
	BC165045.Danio.rerio.2 gtacaaaaaagcaggcttgaaggaattcggtaccatgaagagcgtcaggagctgtattggcacactggttgtgctggtactgtttcgggtgggagagatcgcagaagcgtgcagttgttccccggttcatcctcaacaggcgttctgcaatgctgatgttgtaatcagagccaaggtggttggaaaaaaagaagtggattctgggaacgatatttatgggaacccgatcaagcggatccaatatgagattaagcagatcaagatgtttaaaggcccggaccgccacattgacgtggtcttcactgcgccctcatctgcagtgtgtggagtgaccaatttggacacaaacggcaagaaggagtatctcatctcaggc…
	BT006848.Homo.sapiens.3 ????????????????????????????????????????????????????????????atgaccccttggctcgggctcatcgtgctcctgggcagctggagcctgggggactggggcgccgaggcgtgcacatgctcgcccagccacccccaggacgccttctgcaactccgacatcgtgatccgggccaaggtggtggggaagaagctggtaaaggaggggcccttcggcacgctggtctacaccatcaagcagatgaagatgtaccgaggcttcaccaagatgccccatgtgcagtacatccatacggaagcttccgagagtctctgtggccttaagctggaggtcaacaagtaccagtacctgctgaca…
	BT019627.Homo.sapiens.4 ????????????????????????????????????????????????????????????ctagggctgaacgatgtcaacaaactccttcctgagaggcaggtggccccggtaccagctgcaggtgccgtcaacatgcttcatacagacataatgctgagcctggtaaccatagagctttcgttccaacagccagtctgtccagaggcactcgttaggggccgagatggtacagggtactgtgtagcaggtggtgatttggcagccacagttcagatggtagtgatgattcagactttccctctgcaccaaggacaggtcctcccagggctcgatgtagttgcacagatggatgaagacttttccatcactgag…
	CR407638.Homo.sapiens.1 ????????????????????????????????????????????????????????????atggccccctttgagcccctggcttctggcatcctgttgttgctgtggctgatagcccccagcagggcctgcacctgtgtcccaccccacccacagacggccttctgcaattccgacctcgtcatcagggccaagttcgtggggacaccagaagtcaaccagaccaccttataccagcgttatgagatcaagatgaccaagatgtataaagggttccaagccttaggggatgccgctgacatccggttcgtctacacccccgccatggagagtgtctgcggatacttccacaggtcccacaaccgcagcgaggag…
	CR541982.Homo.sapiens.1 ????????????????????????????????????????????????????????????atggccccctttgagcccctggcttctggcatcctgttgttgctgtggctgatagcccccagcagggcctgcacctgtgtcccaccccacccacagacggccttctgcaattccgacctcgtcatcagggccaagttcgtggggacaccagaagtcaaccagaccaccttataccagcgttatgagatcaagatgaccaagatgtataaagggttccaagccttaggggatgccgctgacatccggttcgtctacacccccgccatggagagtgtctgcggatacttccacaggtcccacaaccgcagcgaggag…
	Crinoidea.Cenolia.34.aa.12024.255 AAGCCCACAAGATCAAGTACTCAGTCTACGTTGAGAAAGTTTACAAAGGTGAACAGTATGCCTCCAGAAAAACAAAGATTGAGTTGGAAACATCAGCTAGTTCCGGAATCTGTGGCATTACATATTTAAAAGAAGGGGAAAGATATCTTATCGGAGGTGTTCTTGACGATGATACAAAGGAATTTAACATTGCCCTCTGCGACACATGGATTGAGAAATTTGAAGATGTCACAAAAACCCAACGACAAGGCATTAAGCGATTCTACAAAAAGTACTGCAACCAATGTGCTATTGAAGCTGGTGATATATTCTTCCCACCTGGTGTGCCAGCCAAGATGAGGCGCATCTGCGGATACTCGCCATTC…
	Crinoidea.Cenolia.34.aa.14565.730 AAGCCAACTTCAACCAACTGAGCTGTCAAGGAGGATCATTCAACCAGGCTGATTATCATTATTTTCTAGGCCTGAGAATTTTGCCGAGTTTCTGACTGAGAATAACGTGACTACACTGTGTCATTATCTGTATCATCTTCAAAATTAGGTTATAAGGCTTTATATCCTACACGGTAACCATCTCTTTGAAATTTGTCATCTTTAAAATATAACAAAGATGGATAGTTTTCTTGTATTTTGTGGGTGCCTTCTTCTTGCTGGAATGATTGAAGCTGGAAGTATGGGAAGTGAATGTGGACAGGACTGTGTTCCAAAACATCCCCAACAGCACTACTGCGAAGCAGATTTTGTAATTCGTGGAACTG…
	Crinoidea.Cenolia.34.aa.14566.655 AAGCCAACTTCAACCAACTGAGCTGTCAAGGAGGATCATTCAACCAGGCTGATTATCATTATTTTCTAGGCCTGAGAATTTTGCCGAGTTTCTGACTGAGAATAACGTGACTACACTGTGTCATTACCATCTCTTTGAAATTTGTCATCTTTAAAATATAACAAAGATGGATAGTTTTCTTGTATTTTGTGGGTGCCTTCTTCTTGCTGGAATGATTGAAGCTGGAAGTATGGGAAGTGAATGTGGACAGGACTGTGTTCCAAAACATCCCCAACAGCACTACTGCGAAGCAGATTTTGTAATTCGTGGAACTGTGTTAAATCGGAATTACACAACAAGAGATGGTATGCCAGACATGGGAACGG…
	Crinoidea.Cenolia.34.aa.5558.298 CACGATCAGCAGAAGAGTAAAGAGTTTAAAACTGTTTGGGCCACATGCGATAGCACAGGTGACACACACGAACAGACTTTCATAATACAAAAACAACATGTATGGATCATTGGTATTATTCTCATCTCTTCTGATTTTGTTTTTTGGAGCGAAGCAAGGAGATGGATGTAACTGTTTTCCGGTTCACCCGCAACAACAATTCTGTGACGCAGACTTCGTTATCCGAGGGAGAATAGTTGGAAAGAAGGACAGCTTTTCGCCGATGAATAACCAAATTGACAGCGGAGATAACTATATTGATTACAACGTTACCGTCGAAAGGATCTTTAAGGGCCATAGATATATGACGATTCAAACAAACATCGA…
	Crinoidea.Cenolia.34.aa.9685.5147 ATGAGTTGTGACTGACACTTGAAGAAGGAACAAACCTGACAGCAAATAAGTCTCAGATATAGGAAACAAAAATTGTTCTGGATCTCAGATATAGCAATATAATAAATCTTAAAAATGAAGGTACTGGTGATATTTCTTGTGTTCTGCAGTCTGCAAGCATCGTTGGCCTGTTACTGTTCATTGGACCATCCACAGAAGAAGTTCTGCAAAGCAGATTATGCAATTCGTGGCAGAATTATTTCTAAGGAGAAGGTATATCCACAAACGAAACCTACACTTTCACCGACCGACGAAACAACCCCACCACCTGTTGTGAACTTCGCAGAGCCTGTTGGATTCGGTCCAGTCGGCTTTGGTGAAATGGC…
	Crinoidea.Democrinus.14.m.11917.36 CATAATTTCAATACACACAATGGTCACCACCACTACGCAGTGACACAGTACTATTTACTACTGTACATATTGGGGTAGTAATAATCGATATTCAAAATTATTTGGGACCAAGATCACAAAAAGATCTCATTCAAACTCAACAAAGATGAAATTTGTCGTAATTTGGCTGGTTTTGAGTAGTCTGCAAGCATCATTAGCTTGCTCCTGTGTTGGCTTTACCGATGAAGAGTTGTTCTGTGAAGCAGCTTATGCTTTTCGTGGCAAGATAGTTGCTAAGGTGGATGTATATCTGGAAATGGCATCAAGTGAAACATACCCGGATGAAGTCAAGTATTTGGTACGTGTCGAAGATATTTTTAAGGGG…
	Crinoidea.Democrinus.14.m.1431.818 TATAAACATGCTGTAAAACTGTTAAGCATGAGTTTTATCGCTAACACTCGCAGAACCAACACTCCGAACACTAGTATAGTAACCAATACTGAAAAAATATTTGAGACCAAGATCACAAAAAGATCTCGTTCAAAGATGAAATTAGTCGTAATATTGCTGGTTTTGAGTAGTAGTCTGCAAGCATCTTTGGCTTGCTCATGTGCACTGCCAGACAACGATGAAGATAGGTTCTGTGGCCTAGCTTATGCTATTCGTGGCAAGATACTTTCCGAGGAGAATCCGAATCCAAACCCCCCAAACTTCAGTGACGTCAAGTATTTGGTACGTGTGGAGCAGATTTATAAGGGGGCAGAACTGATCACAG…
	Crinoidea.Democrinus.14.m.5923.323 CATCCACAAGAGCACTACTGCGAAGCAGATTTTGTAATAAGAGGGATAGTGGCAAGTCGCAATTACACGATACATGACGAAATTCCTGACATGGGAACAGGAATGGAAGGTGACATGCCTTTCAATTACCACATTGTTTATAAAGTTCAAATCGAGAAAGTCTTCAAGGGAGCATCGTACTTCAGCGAAGATATGGACGTGTACATTAAGACACAAGCCGACAACAATATGTGCGGGATTGCAAACCTTATGAACAGAAAGTCCTACTTAATTTCAGGTCAGAAAGAAGACGGTATGGTTCTAAATGTAAACGGATGTAATTGGGTCACAGAGTTCAAAAAGCTAACGCAGGCACAGAAGTCAG…
	Crinoidea.Democrinus.14.m.5924.285 CATCCACAAGAGCACTACTGCGAAGCAGATTTTGTAATAAGAGGGATAGTGGCAAGTCGCAATTACACGATACATGACGAAATTCCTGACATGGGAACAGGAATGGAAGGTGACATGCCTTTCAATTACCACATTGTTTATAAAGTTCAAATCGAGAAAGTCTTCAAGGGAGCATCGTACTTCAGCGAAGATATGGACGTGTACATTAAGACACAAGCCGACAACAATATGTGCGGGATTGCAAACCTTATGAACAGAAAGTCCTACTTAATTTCAGGTCAGAAAGAAGACGGTATGGTTCTAAATGTAAACGGATGTAATTGGGTCACAGAGTTCAAAAAGCTAACGCAGGCACAGAAGTCAG…
	Crinoidea.Democrinus.14.m.6949.13639 ACTGACACTTGTGGAAGCATCAAACTTGACAAGAAATCAATCTCCGATATTGAAGAGAAACTGTTTAGGAACTCAAATATTATCAAAGATGAAGGTACTAGTAATTTTACTGGTTTTCTGTAGTCTGCAAGCGTCGTTGGCTTGCTACTGTTCACTGGACCATCCACAGAAGAAGTTCTGCAAAGCAGATTATGCTATTCGTGGAAGGATAATCTCTAAAGAGAATGTTTTCCCACATGTGGACCCGACAACGAATGCACCATCCAGCGAAACAACCCCTGCAACAGCAGCAGCAGTCGTCAACTTTGCAGAACCCTTTGGATATGGTCCAGTGGGCTTTGGTGGTATGGACGATAAGTTTG…
	Crinoidea.Democrinus.14.m.6950.11468 ACTGACACTTGTGGAAGCATCAAACTTGACAAGAAATCAATCTCCGATATTGAAGAGAAACTGTTTAGGAACTCAAATATTATCAAAGATGAAGGTACTAGTAATTTTACTGGTTTTCTGTAGTCTGCAAGCGTCGTTGGCTTGCTACTGTTCACTGGACCATCCACAGAAGAAGTTCTGCAAAGCAGATTATGCTATTCGTGGAAGGATAATCTCTAAAGAGAATGTTTTCCCACATGTGGACCCGACAACGAATGCACCATCCAGCGAAACAACCCCTGCAACAGCAGCAGCAGTCGTCAACTTTGCAGAACCCTTTGGATATGGTCCAGTGGGCTTTGGTGGTATGGACGATAAGTTTG…
	Crinoidea.Gephyrocrinus.23.m.147.18 TGCAATGCGGCCTTTGTTATTCGTGGACGTATCATTAGTAAAGAGGATGTCTACCCTCATGTAGATCCTACAACAGAGGCTCCAATTAGTGAGACCAGCCCACCCACTGTCAATTTTGCCGAGGACCCCGTACTAGGTGGTAACTACATTTCATCATCAAAGCGAATAATTGCCGTTAAGTATATTGTTCGAGTGGAGAAGATTTACAAGGGTGAAGATCTGATGACGGACAAGAAGGTAGAGATCATCACTCCACCAACTGGGTCACTCTGTGGGGTCACTGACCTGGAAATTGAAGGCGTATATCTTCTATCTGGTCGTAAGTGGGAAGATGACCTC------------------------…
	Crinoidea.Gephyrocrinus.23.m.5468.2793 CATGGATAGCTTCCTGGTTTTCTGTGGTATTCTTCTCTTGGTAGGACTGAATGATGCGGAGAGTATGGGAAGCGTGTGTGGAGGCGAATGCGTACAGTATCATGGTCAGGAGCATTATTGTCAAGCTGATTTTGTTATTCGTGGTAAAGTTGCAAGTCGGGAGTATGTAAATAGAGAAGGAATGCCCGATATGGGCACTGGAATGGAAACAGACATGCCTTTTAACCACTACTTAGTGTACAAAGTCACTGTCGAGAAGGCCTACAAAGGACCACTGAACATCGAGGAAGGTACAGACGTTTACATTAGGACAGAAGCTGACAATAATATGTGTGGAATCTCAAGCTTGATGAATGGAAA…
	Crinoidea.Isometra.36.aa.14903.8723 AGCAGGCTATATATCTTGCTCCAAACTGCCTGTCCAGCATGAGTTGTCACTGACACATACAGAAGGAACAAAATCTCTTGACGACAAATTAGAAATTGTGAGAACAGACACTGACACTCAGATATTACATAAGATATACATTTCAAGATGAAGTTATTGGTAACGTTACTGGTCGTCTGCAGTCTGCAATTATCGTTAGCGTGTTACTGTTCGTTGGATCATCCGCAAAAGAAGTATTGCAAAGCAGATTATGCTATTCGTGGTCGAATAATCTCTAAGGAAAATGTTTACCAACACGTGGAACCAACGACGAAGGCCCCAGTAGAGAGCGTAACATCTCCAGCGATGGTCAGGTTTGCGGAG…
	Crinoidea.Isometra.36.aa.19824.635 TCGTTTTTTCTTATTTTGATATTATTTCTTGGAGCTAAAATAACCGAAGGATGTAATTGTTCGCCGCTGCACCCACAACAGCAATTTTGTGATGCAGATTTTGTTATCCGAGGCAGAATAGTAGGCAAGAAAGACAGCTTCTTACCTCTCAATAACCAACTCGACAGCGGGGATAATTATATTGATTACAACGTTACCGTTGAGAGGCTCTTTAAGGGACATAGATACATCAAGATACAAACGAACATCGATATCACAACGGCTAAAGACGGAGGAGGATGTAGAATGAATGACCTTAATGTACGCGATACCTATCTCTTTGCAGGTAAGGGAAAGACAATATTTGAGATAAAAAGCTGTGACT…
	Crinoidea.Isometra.36.aa.20365.297 TACTTGATCGCGTCTTCTCTTTTGGCAAATATGGTAAAAACTACCCGTCAGTGCATTTGGCTCGGATCATATATATCTACAAAGGGAACGATCTGCTGACGACCTCGAAACTTGTGGAAATATTCTCTACTGACCACAGCTTCGATGAAAATAGTATTTATGTTCTATCAGGTCACATCGATAGTGATAGCGTTCCAAAATCTAAATATTCAAATCTGATTCGGACAAAGATGTTTGAAGGTCGCTTGAACGTCCTCAACGAACATTGGTCAGTAAAATATCCAGAGATAACCCGGCAACAATTCAGAGGATTAAAAGGAATTTATGGCGATAATTGCAATTGTAAAGTTTACGAATGTGATGA…
	Crinoidea.Isometra.36.aa.22830.537 TAACGATCTAGAATATGATGATGGATAGTTTTCTAGTTTTCTGCGGGTGTCTTCTTTTTGCGGGGCTTATCGAAGCAGGGAGTATGGGGAGCGAATGCGGACAGACGTGTAGTCCAAAACATCCACAAGAACAGTATTGCGAGGCAGATTTTGTTATTAGAGCAGTGGTGGAAAGTCGGAATTACACAGCGAGGGAAGGGATGCCGGACATGGACACAGGAATGGAAGGTGACATGCCGTTCAACTACCACATCATCTACACTGTCCAAATCGAGAAGGTCTTTAAGGGGGCGTCCTACTTCAGCGAGGGGATGGAAATCTACATCAAGACCGAAGCAGATAATAATATGTGCGGTATTGGAAA…
	Crinoidea.Isometra.36.aa.22831.525 TAACGATCTAGAATATGATGATGGATAGTTTTCTAGTTTTCTGCGGGTGTCTTCTTTTTGCGGGGCTTATCGAAGCAGGGAGTATGGGGAGCGAATGCGGACAGACGTGTAGTCCAAAACATCCACAAGAACAGTATTGCGAGGCAGATTTTGTTATTAGAGCAGTGGTGGAAAGTCGGAATTACACAGCGAGGGAAGGGATGCCGGACATGGACACAGGAATGGAAGGTGACATGCCGTTCAACTACCACATCATCTACACTGTCCAAATCGAGAAGGTCTTTAAGGGGGCGTCCTACTTCAGCGAGGGGATGGAAATCTACATCAAGACCGAAGCAGATAATAATATGTGCGGTATTGGAAA…
	Crinoidea.Isometra.36.aa.27049.1008 AACAAGTTATTGTGAATCAGATTATGTAATAAAAGCTAAAGTAATAGAGAAGACGAAATTCAAGGATCCAGATTACGTAGACCCCACAGAAGATACCCTCTACCCAAGCTGGGGCACCATCTGGGGCGGAATGGACCAATACATACCAGAAGCGCACAAAATCAAATACACGGTCTACGTTGAGAAAGTTTACAAAGGCGAGCAGTACGCTACAAGGAAAACGAAGATCGAGTTGGAGACGTCGGCTAGCTCTGGAATTTGCGGTATCACATATTTAAAAGAAGGCGAAAGATATCTTATTGGAGGTGTTCTTGATGATGATACTAAGGAATTTAACATCGCCCTCTGTAATACGTGGATCGA…
	Crinoidea.Isometra.36.aa.27050.1096 AACAAGTTATTGTGAATCAGATTATGTAATAAAAGCTAAAGTAATAGAGAAGACGAAATTCAAGGATCCAGATTACGTAGACCCCACAGAAGATACCCTCTACCCAAGCTGGGGCACCATCTGGGGCGGAATGGACCAATACATACCAGAAGCGCACAAAATCAAATACACGGTCTACGTTGAGAAAGTTTACAAAGGCGAGCAGTACGCTACAAGGAAAACGAAGATCGAGTTGGAGACGTCGGCTAGCTCTGGAATTTGCGGTATCACATATTTAAAAGAAGGCGAAAGATATCTTATTGGAGGTGTTCTTGATGATGATACTAAGGAATTTAACATCGCCCTCTGTAATACGTGGATCGA…
	Crinoidea.Isometra.36.aa.29100.876 AAGCAGACAGAGTAAGCCCACACAGACAAGAGTATAAAAGCAGTCAGTCAAGCTCCAAGTTCACTCATCAGAAAACTTAGCTAAGGATTACCTACTTGCCAAGAAAGAAGAAAACAATTTGAAATTAGGTTGGACAGGGGAGATTAACCCGCACTGGCTATTGGACTGTTTCAACTATAATAACATCAGCATGGCGATCACTACGCAATTGCTAACTTTTCTCGGACTGATTTTTATCTCAAGTTTTTGCGTTGTGAAGTCATGTACTTGTCTGCCTGCTCATCCACAGGATCATTTTTGCAAATCTAATTTTGTTATCAGAGCAAAAGTAGTTCCATATTACTCAAAAATCGGACATTCGATC…
	Crinoidea.Isometra.36.aa.43472.10 AAGCATCCACAAGAACACTTTTGTGAGGCTGACTTCGTTTTAAGAGGTCGAATAATAAGTTCCCGTGAAGTTCTCTACAATTCGTCAAACGGCAAACTTCTCGAAGACAACTCTGAAGAAGGCGGTACGGAATCGTTCACGGTACTACCTAACGTAACGATCGGGTATTATGACGTAATCAAGAGGGGAACGATATTCAAAATCTCAGTAAGAAACGTTTATAAAGGTATCGACCATGTCAGCGAGAATTCAGAAACAGAAATCTTTACAACAGCCGACACAAATATGATGTCAAGAAAAAAGGCGCGAAAGACCTACATCCTAACAGGTTTTGTACGACGCTCAAGTATTCCGATGGAATACAG…
	Crinoidea.Oligometra.13.m.14134.978 GACTAGGAGTTTTACAAATCAGTCGACCACATGCACACAGGTGGCTTTTTGGATAGGTTTTTATACTTTAAGCATAACAATATGAATGGATTTGTGGTGTTGCGATTCCTTTTTCTTTTGGTAACGATTCTTGACGCTAAAGCTGTGTCCGGATGTAACTGTTCGCCATTGCATCCGCAACAACAGTTTTGTGATGCAGATTTTGTTATCCGAGGGAGAATAGTTGGTAAAAAAGACAGCTTTTTGCCACTGAACAACCAACTTGACAGCGGAGATAGCTATATTGATTACAATGTTACAGTTGAACGCATCTTTAAAGGTCACAAGTACATGAAGATACAAACGAACATAGACATAACGACA…
	Crinoidea.Oligometra.13.m.24240.2175 CCAGTGGGCCGTGCTGGTGAGTCCCAGTTTCATTTAGGTTTCAGTTAGAGAGGGCAGCATAATTATTACCGAATAACTTTGTTGTTCACTCTTTAAGTTTGACCGAAGACAATCAGACATGACAATGTTCGCTTAGGATTTACGCAAGCTATTGCGAAAACACTCAAAAATATATTCTGGATAATAATAGCAGATATCAAATAATTTTGTTGGAAATGGATAGAATAACATGGATTTGTTTTGTGTGGTTTTTGGTGGGTTCAACAAGGAGCTGTAACCCTTCACAGAGACTGCAGAGGCACCCTCAAGAGCAATATTGTAACAGTCAATTTGTAATTCGAGCCAAAATACTGAAGAAAACA…
	Crinoidea.Oligometra.13.m.27494.2700 CCCTGTAACTGCTGATTCAGTGAGGAGCAGGCGGAAGCGTGTTAGGTGACAAGTGGGCGGGACTTAGTGAAAGGAACTGGCTGAGTGCATAAAAGCCGAGTACAGTCAATGAATTAGCATCAAATTGAATTGCTGATCAGGAGTGTAACAAACAAGTTGATTGTTCTGGCAAATATATTTTACTACTAGTAAACAACCACTACTGTTAATTACTGTATTTCAACTTGAAGAATATTCCTAGCAGCTTTTTACGTATTTACTCAAAGAAAGATGTCAAATTTTGGAATCATTTCATGTTTAGCAACACTTTTTGTGTTTATGTTGGAATTGCAGGTGATATTTGGCTGTCAGTGTGGAATGCC…
	Crinoidea.Oligometra.13.m.27496.2727 CCCTGTAACTGCTGATTCAGTGAGGAGCAGGCGGAAGCGTGTTAGGTGACAAGTGGGCGGGACTTAGTGAAAGGAACTGGCTGAGTGCATAAAAGCCGAGTACAGTCAATGAATTAGCATCAAATTGAATTGCTGATCAGGAGTGTAACAAACAAGTTGATTGTTCTGGCAAATATATTTTACTACTAGTAAACAACCACTACTGTTAATTACTGTATTTCAACTTGAAGAATATTCCTAGCAGCTTTTTACGTATTTACTCAAAGAAAGATGTCAAATTTTGGAATCATTTCATGTTTAGCAACACTTTTTGTGTTTATGTTGGAATTGCAGGTGATATTTGGCTGTCAGTGTGGAATGCC…
	Crinoidea.Oligometra.13.m.28843.476 GAAATCTATTGATAAAAGGTCCACTAACCCTCCCTAAGTCATAAAATACAAATATGTATATCGTACGTAAAAAAGTTCAGTAGATAAGTAGGCTCCTATTATTAGATACCTATACATCAAAATTTCAATAAAAATGCAAATACACGATTTATACAGTATTATAATTTAAATGAAATTTGTTTCCACAGTTTTAAGAGGGCGAATAATCAGTTCTCGTCAAGTTCTTTATAATTCTTCAAATGGCCAACTCTTTTTTGAGGAAAGTTTTGAAGGCGGTGACGTAGAATCATTAAACAACCGACCTAATGTAAGTCTTGAACATCATGACGTCATCAAAAGAGGCACAATCTTCAAGATATCGGT…
	Crinoidea.Oligometra.13.m.28844.499 CTGCAATAAGTAGGCCACCAATGAATACCGTTTAACCTGAGTTGTGACATACTCTCAAAAACGCCTCCTGAAAAGTCTTCGGATCAAAACTTTAATCGCCGGTTAGAATTTAAATGTTACTACAGTACGTCTGCTGTATGAATAATTACTTCGCCTATAAAAGGAAGAAATATGAGCTGTTTATAAATTTTGGTATCTGCTTTATGTTGCAGCTAACGCTTTTTAGTTCGAATCTTTATCGTCGATATTTTAAGAATTAACATAGTACGTCTAAGGTGTTGTGTGCATTTTATCCACTAAAAGCGAATATTTTTAATGATGGACTCACTATTTGTGTATACCGTTTTGCTTATTGTCAGTGTT…
	Crinoidea.Oligometra.13.m.29886.1833 GGATAGCGAGCAGTAACTAAGTGGTTGAATTTAAGCCAAACTTCTTGATAAGACAATCTACTGTAAGAGGGGTAAATAGTTAAGTCCTCACTTAGCATTCAAAGCATTCCAAAATCTAAAACTTTTTCCTGACCCAAAACCAGACAACATGCGGTCAATACAAGCAGCTAAAATATTAAGTTTAACTGTGATTCTGACGAGCATTACATCATCTATCTTTGCGTGTCCATGTCAACAGAAACATCCACAATACCACTATTGTGTATCAGATTTTGTATTCCAAGCACGCATAGATGAATTTGGTGAAGTGCTAAAGAAAAGCTTAGAAGAGCCGTTAGAACAACTAAAAAAACAACCACCAC…
	Crinoidea.Oligometra.13.m.29889.1953 GGATAGCGAGCAGTAACTAAGTGGTTGAATTTAAGCCAAACTTCTTGATAAGACAATCTACTGTAAGAGGGGTAAATAGTTAAGTCCTCACTTAGCATTCAAAGCATTCCAAAATCTAAAACTTTTTCCTGACCCAAAACCAGACAACATGCGGTCAATACAAGCAGCTAAAATATTAAGTTTAACTGTGATTCTGACGAGCATTACATCATCTATCTTTGCGTGTCCATGTCAACAGAAACATCCACAATACCACTATTGTGTATCAGATTTTGTATTCCAAGCACGCATAGATGAATTTGGTGAAGTGCTAAAGAAAAGCTTAGAAGAGCCGTTAGAACAACTAAAAAAACAACCACCAC…
	Crinoidea.Oligometra.13.m.29892.1840 GGATAGCGAGCAGTAACTAAGTGGTTGAATTTAAGCCAAACTTCTTGATAAGACAATCTACTGTAAGAGGGGTAAATAGTTAAGTCCTCACTTAGCATTCAAAGCATTCCAAAATCTAAAACTTTTTCCTGACCCAAAACCAGACAACATGCGGTCAATACAAGCAGCTAAAATATTAAGTTTAACTGTGATTCTGACGAGCATTACATCATCTATCTTTGCGTGTCCATGTCAACAGAAACATCCACAATACCACTATTGTGTATCAGATTTTGTATTCCAAGCACGCATAGATGAATTTGGTGAAGTGCTAAAGAAAAGCTTAGAAGAGCCGTTAGAACAACTAAAAAAACAACCACCAC…
	Crinoidea.Oligometra.13.m.29894.1960 GGATAGCGAGCAGTAACTAAGTGGTTGAATTTAAGCCAAACTTCTTGATAAGACAATCTACTGTAAGAGGGGTAAATAGTTAAGTCCTCACTTAGCATTCAAAGCATTCCAAAATCTAAAACTTTTTCCTGACCCAAAACCAGACAACATGCGGTCAATACAAGCAGCTAAAATATTAAGTTTAACTGTGATTCTGACGAGCATTACATCATCTATCTTTGCGTGTCCATGTCAACAGAAACATCCACAATACCACTATTGTGTATCAGATTTTGTATTCCAAGCACGCATAGATGAATTTGGTGAAGTGCTAAAGAAAAGCTTAGAAGAGCCGTTAGAACAACTAAAAAAACAACCACCAC…
	Crinoidea.Oligometra.13.m.37458.17368 CTTGCTTCAAACTGCCTATCCAACATGAGTTGTCACTGTCACAGAAGACACAAATCCCAGAGAAGAAATAACTGTAGAATAACTTGCTTAGGATATCAGATATAAAATAAGAAATTGCAAAATGAAGTTATTGGTAACGGTACTTGTTGTCTGCAGTTTGCAGCTATCATTAGCATGCTACTGTTCTTTGGATCATCCACAGAAAAAGTTCTGCAAAGCGGATTATGCTATTCGTGGCCGAATAATGTCTAAAGAAAATGTTTACCAACACATGGAACCAACAACAAAGGCACCGGTAGAGAGTGAAACAACTCCACCAATGGTCAGATATGCAGAGCCTGTAGGATTTGGTGGTCCAATT…
	Crinoidea.Oligometra.13.m.66790.7775 CCCCGCTACAATAGGCAGGGTGTTGTTGAAAAGCAGCCAGCAGTAAGCCCACACAGTCTACGAGTATAAAAGCATTCAACCAGCTTAGTCAAAGTTCACTTTATCAGCAACTTAGCTGAGGGATTGCCTACTAAATATTGGAGAAGAATTCTAAAATAAATTTGAAATTAAGTTGGTCTGAGACATTTAACTAGGCTGCCTATTGGACAGTTTTGATTAATAACATGGCGATTACGACGCATTTGCTTTTTTTTCTTGGACTGATCTTTATCTCAAGTTTTTGTGTTGTGAAGTCTTGTACATGTCTACCTGCCCATCCACAGGAACATTTTTGCAAATCAAATTTCGTTATCAGAGCAAAA…
	Crinoidea.Oligometra.13.m.66791.4158 CCCCGCTACAATAGGCAGGGTGTTGTTGAAAAGCAGCCAGCAGTAAGCCCACACAGTCTACGAGTATAAAAGCATTCAACCAGCTTAGTCAAAGTTCACTTTATCAGCAACTTAGCTGAGGGATTGCCTACTAAATATTGGAGAAGAATTCTAAAATAAATTTGAAATTAAGTTGGTCTGAGACATTTAACTAGGCTGCCTATTGGACAGTTTTGATTAATAACATGGCGATTACGACGCATTTGCTTTTTTTTCTTGGACTGATCTTTATCTCAAGTTTTTGTGTTGTGAAGTCTTGTACATGTCTACCTGCCCATCCACAGGAACATTTTTGCAAATCAAATTTCGTTATCAGAGCAAAA…
	Crinoidea.Oligometra.13.m.66792.5523 CCCCGCTACAATAGGCAGGGTGTTGTTGAAAAGCAGCCAGCAGTAAGCCCACACAGTCTACGAGTATAAAAGCATTCAACCAGCTTAGTCAAAGTTCACTTTATCAGCAACTTAGCTGAGGGATTGCCTACTAAATATTGGAGAAGAATTCTAAAATAAATTTGAAATTAAGTTGGTCTGAGACATTTAACTAGGCTGCCTATTGGACAGTTTTGATTAATAACATGGCGATTACGACGCATTTGCTTTTTTTTCTTGGACTGATCTTTATCTCAAGTTTTTGTGTTGTGAAGTCTTGTACATGTCTACCTGCCCATCCACAGGAACATTTTTGCAAATCAAATTTCGTTATCAGAGCAAAA…
	Crinoidea.Oligometra.13.m.99260.6905 TGCAATTCATAGAATTTCAATATGCTTTAAAAGCTCCCTCTCTCAATACATCAAAGTATAAGGCAATATCAAATACTTCTGTCAGGAAAGAAGTTTTTTACCAGGCTCTGATTCTGATTAATAAACAGGCCTAGAAAATCTTTCTGGAAAGATAACCAAACTAGATCTTAAATTGTTAAAAACCATATCAGTAAGTTTTTGATAAAAATTTCACATTGACTAAAGATGGACAATTTTGTAGTATTCTGTGGGTGCATTCTTTTTGCGGCATTGTCTGATGCCGGAAGCATGGGAAGTAAATGTGGATTCAACTGTAGCCCAAAACATCCCCAAGAGCTGTACTGTGAGGCAGAATTTGTCAT…
	Crinoidea.Oligometra.13.m.99261.7597 TGCAATTCATAGAATTTCAATATGCTTTAAAAGCTCCCTCTCTCAATACATCAAAGTATAAGGCAATATCAAATACTTCTGTCAGGAAAGAAGTTTTTTACCAGGCTCTGATTCTGATTAATAAACAGGCCTAGAAAATCTTTCTGGAAAGATAACCAAACTAGATCTTAAATTGTTAAAAACCATATCAGTAAGTTTTTGATAAAAATTTCACATTGACTAAAGATGGACAATTTTGTAGTATTCTGTGGGTGCATTCTTTTTGCGGCATTGTCTGATGCCGGAAGCATGGGAAGTAAATGTGGATTCAACTGTAGCCCAAAACATCCCCAAGAGCTGTACTGTGAGGCAGAATTTGTCAT…
	Crinoidea.Oligometra.13.m.99262.4760 TGCAATTCATAGAATTTCAATATGCTTTAAAAGCTCCCTCTCTCAATACATCAAAGTATAAGGCAATATCAAATACTTCTGTCAGGAAAGAAGTTTTTTACCAGGCTCTGATTCTGATTAATAAACAGGCCTAGAAAATCTTTCTGGAAAGATAACCAAACTAGATCTTAAATTGTTAAAAACCATATCAGTAAGTTTTTGATAAAAATTTCACATTGACTAAAGATGGACAATTTTGTAGTATTCTGTGGGTGCATTCTTTTTGCGGCATTGTCTGATGCCGGAAGCATGGGAAGTAAATGTGGATTCAACTGTAGCCCAAAACATCCCCAAGAGCTGTACTGTGAGGCAGAATTTGTCAT…
	Crinoidea.Oligometra.13.m.99263.7620 TGCAATTCATAGAATTTCAATATGCTTTAAAAGCTCCCTCTCTCAATACATCAAAGTATAAGGCAATATCAAATACTTCTGTCAGGAAAGAAGTTTTTTACCAGGCTCTGATTCTGATTAATAAACAGGCCTAGAAAATCTTTCTGGAAAGATAACCAAACTAGATCTTAAATTGTTAAAAACCATATCAGTAAGTTTTTGATAAAAATTTCACATTGACTAAAGATGGACAATTTTGTAGTATTCTGTGGGTGCATTCTTTTTGCGGCATTGTCTGATGCCGGAAGCATGGGAAGTAAATGTGGATTCAACTGTAGCCCAAAACATCCCCAAGAGCTGTACTGTGAGGCAGAATTTGTCAT…
	Crinoidea.Oligometra.13.m.99264.4303 TGCAATTCATAGAATTTCAATATGCTTTAAAAGCTCCCTCTCTCAATACATCAAAGTATAAGGCAATATCAAATACTTCTGTCAGGAAAGAAGTTTTTTACCAGGCTCTGATTCTGATTAATAAACAGGCCTAGAAAATCTTTCTGGAAAGATAACCAAACTAGATCTTAAATTGTTAAAAACCATATCAGTAAGTTTTTGATAAAAATTTCACATTGACTAAAGATGGACAATTTTGTAGTATTCTGTGGGTGCATTCTTTTTGCGGCATTGTCTGATGCCGGAAGCATGGGAAGTAAATGTGGATTCAACTGTAGCCCAAAACATCCCCAAGAGCTGTACTGTGAGGCAGAATTTGTCAT…
	Crinoidea.Oligometra.13.m.99265.6881 TGCAATTCATAGAATTTCAATATGCTTTAAAAGCTCCCTCTCTCAATACATCAAAGTATAAGGCAATATCAAATACTTCTGTCAGGAAAGAAGTTTTTTACCAGGCTCTGATTCTGATTAATAAACAGGCCTAGAAAATCTTTCTGGAAAGATAACCAAACTAGATCTTAAATTGTTAAAAACCATATCAGTAAGTTTTTGATAAAAATTTCACATTGACTAAAGATGGACAATTTTGTAGTATTCTGTGGGTGCATTCTTTTTGCGGCATTGTCTGATGCCGGAAGCATGGGAAGTAAATGTGGATTCAACTGTAGCCCAAAACATCCCCAAGAGCTGTACTGTGAGGCAGAATTTGTCAT…
	Crinoidea.Phrixometra.35.aa.4408.5800 TGTGAGAACAGACACTTTGCTCAGGAACTCAGATATTACATAAGATATATATTTCAAGATGAAGTTATTGGTAACGTTACTAATCGTCTGCAGTCTGCAATTATCGTTAGCATGTTACTGTTCGTTGGATCATCCGCAAAAGAAGTATTGCAAAGCCGATTATGCTATTCGTGGTCGAATAATGTCTAAGGAAAACGTTTACCAACACGTGGAACCAACGACAAAGGCCCCAGTAGAGAGTGCAACATCTCCGCCGATGGTCAGGTTCGCGGAGCCCGTGGGATTCGGAGGTCCAGTTGGTTTTGGTGGTTTGGATAATAAGCCTATGGACCCTAAGCGACCAATCGCGATCAAGTATTTT…
	Crinoidea.Phrixometra.35.aa.8209.354 AATGGACGGCGACATGCCATTCAACTATCACATCATCTACACTGTCCAAATCGAGAAGGTCTTTAAGGGGGCGTCCTACTTCACAGAAGGAATGGAAATCTACATCAAGACCGAAGCAGATAATAATATGTGCGGTATTGGGAATCTTATGAACAGAAAATCGTACTTGATTTCAGGTCAGAAAGAAGAGGACATAATGTTAAACATCAATGGATGCAATTGGGTCAGAGAATTTAAGCAGCTGACGTCTGCGCAGAAATCAGGGGTGAAACGATATTACGGAGCAAACTGCAACTCATGCGAGATTGAAGCTTGTAATAAAAGCACAAGCAAATGCAAACCATCAGCAAAGACGAGGTGTG…
	Crinoidea.Phrixometra.35.aa.8210.250 AATGGACGGCGACATGCCATTCAACTATCACATCATCTACACTGTCCAAATCGAGAAGGTCTTTAAGGGGGCGTCCTACTTCACAGAAGGAATGGAAATCTACATCAAGACCGAAGCAGATAATAATATGTGCGGTATTGGGAATCTTATGAACAGAAAATCGTACTTGATTTCAGGTCAGAAAGAAGAGGACATAATGTTAAACATCAATGGATGCAATTGGGTCAGAGAATTTAAGCAGCTGACGTCTGCGCAGAAATCAGGGGTGAAACGATATTACGGAGCAAACTGCAACTCATGCGAGATTGAAGCTTGTAATAAAAGCACAAGCAAATGCAAACCATCAGCAAAGACGAGGTGTG…
	Crinoidea.Promachocrinus.37.aa.11244.10410 AAAGCAGATTATGCTATTCGCGGTCGGATAATCTCTAAAGAGAATGTTTACCAACATGTGGAACCAACGACGAAGGCCCCAGTTGAAGACAAAACATCCCCACCGATGGTAAGGTTTGCAGAGCCTGTAGGATACGGCGGTCCAGTGGGTTACGGTGGTCCAGTCGGTTACGATGATAAGCCTGACTCTAAGCGACCAATCGCGATCAAGTATTTTGTACGTGTGGAGAAGATTTACAAAGGAAAGGACCTTATGGCAGACAAGAAGGTTGAGATTATTACGCCACCAACGGATTCACTCTGCGGGGTCATGAACCTAGATGTCGACAGTGTCTATCTTCTTTCAGGTCGCAAGTG…
	Crinoidea.Promachocrinus.37.aa.2043.52 TAAGGACTTTTATATTAGGTATCGCGTGAAAGTTACAAAAGTATTCAAAGGTTTGATAGATAGCGGTCATGCGGAACTGTTCACGTTAGCGGATATGAACGACTGTGGATTGAAACATTTGCGCAACAGTACATCGTATCTCTTTACTGTTAACGAAGCAGACGACGGAAGGATGTATGCAACCAATTGTGACTGGGTGCCAGAATATGAAGAACTCACAGAAGCGCAACTGTCTGGCCTTCGTAAAACATATGGAAAATCCTGCAAAGAATGTCAGAATTCCGATGATTGTTCAAATGATCCCTGGTATGCTGAGTGTGATGAAAAATACTCTAGTTGCATACGTCGTCCGCTTAGCCA…
	Crinoidea.Promachocrinus.37.aa.2462.64 TAAGTATGCCAATGTTATTCAGACAAAGATGTTTGAAGGTCGCCTGAACGTTCTTAATGAACACTGGGCAGTGAAATATCCTGAGATAACCCGGCAACAATTCAGAGGATTAAAGGGGATTTACGCCAGTAATTGCAATTGTAAAGTTTACGAATGTGAAAACACCAAAGAATGCAATCACACAACGAAGAAGAAGAAGAAAAAAAACAAGAAAAGCAGAAAGGACAAAAATAAGAAATCAAAATTGCGACCAATTAAAAACGTAAATCAAACTGAACTTATGAGCACGCAGTGTGAATGGGTGCCGTCGCATAACACGTGCGCATATTTTTTTGGATCATGTGTTTACACGGAAACAGA…
	Crinoidea.Promachocrinus.37.aa.4393.714 AAACTGCATCTATCAGGGAAGATCCTCTGTACCAGGCTGTAATCATCATTATTTTTCAGGCTTAAAAAAACGTTTCTGGATAGAAAAACCTGACTTCATTGTGGAAATTTGTGGTTATATAATCTTTAAGATCAAGTGATAGGCTTTAAGTAGTTTTCTGATAACGATCTCTTCACAACTCATCATCGACAAAATGAATATGATGGATAGTTTTCTTGTTATCTGTGGGTGTCTTCTTTTTGCGGGGCTGATAGAAGCTGGGAGTATGGGAAGTGAGTGTGGATCTAACTGCAGTCCTAAGCATCCCCAAGAGCAGTATTGCGAGGCAGATTTTGTGATTAGAGGAGTGGTGGCCAGTA…
	Crinoidea.Promachocrinus.37.aa.8392.1792 AAAGCCAAAGTGATGGAGAAGACGAAATTCAAGGACCCTGACTACCTTGAACCCACAGAAGACACACTCTACCCAAGCTTTGCTAACATCTGGGGCGGCATGGACCAGTACATTCCCGAAGCACACAAAATCAAGTACGTCGTATACGTTGAGAAGGTATACAAAGGAGATCAATACGCATCAAGGAAAACAAAGATTGAGTTGGAGACGTCGGCGAGTTCTGGAATTTGTGGTATCACATATTTAAAAGAAGGCGAAAGATATCTTATTGGAGGTGTTCTTGATGATGACACTAAGGAATTTAACATCGCCCTCTGTAACACATGGATCGAGAAATTTGATGATGTCTCAAAGAGCC…
	Crinoidea.Promachocrinus.37.aa.8393.1801 AAAGCCAAAGTGATGGAGAAGACGAAATTCAAGGACCCTGACTACCTTGAACCCACAGAAGACACACTCTACCCAAGCTTTGCTAACATCTGGGGCGGCATGGACCAGTACATTCCCGAAGCACACAAAATCAAGTACGTCGTATACGTTGAGAAGGTATACAAAGGAGATCAATACGCATCAAGGAAAACAAAGATTGAGTTGGAGACGTCGGCGAGTTCTGGAATTTGTGGTATCACATATTTAAAAGAAGGCGAAAGATATCTTATTGGAGGTGTTCTTGATGATGACACTAAGGAATTTAACATCGCCCTCTGTAACACATGGATCGAGAAATTTGATGATGTCTCAAAGAGCC…
	Crinoidea.Ptilometra.33.aa.10842.227 TCTGTATTGGAATGTGATTCGAGCAAAGATGTTTGAAGGTCGATTGAACGTCCTCAATGAACATTGGGCTGTCAAATATCCTGAAATTACCCGGCAACAATTTAGAGGGTTAAAAGGAATTTATGCCAGCAACTGCCAATGCAATGTATACGAATGTGAAGCAAGAGAAGGATGCAGCCATAGAACAAAGCAAAATAAAAAGAAAAAAAAAAGCAAAAAGAACAAAAATAAGAAATCAAGGTTGCGTTTAATAAAAAGCGTAAATCAAACTGAACTTTTAAGTACGCAGTGTGAATGGGTGCCATCGCATAATACGTGTGCGTACTTTTTTGGTTCTTGCGTTTACACGGAAACAGAAGGTT…
	Crinoidea.Ptilometra.33.aa.10963.4889 AAAGCTCAAGCTGATCAGTAGCATTTCAGACCAGACTAATTTATTTGTACAATCATTTACTAGTACTTATTTATTATTATTTTAGCAGCTTTTGTGAATCTTGTAATATATATTTTTGAAGCAACATGGCAAACTCTGGAATCATTTTATGTTTAGCAACACTATGTGTGTTTATGTTGGAATTGCAGGTGATACTAGCATGTCAGTGTGGAATGCCAAAACATCCACAAAAGAGTTTTTGTGAATCGGATTATGTAATAAAAGTAAAGGTAATAGAGAAGACAAAATTCAAGGACCCAAGTTACATCGAACCAACAGAAGACACCCTCTACCCAAGTTTTGACATCTGGGGAGGCTATGA…
	Crinoidea.Ptilometra.33.aa.18589.238 CAGACGAGTATAAAAGCAGACAACCAGGCAAGCTTAAAGTTCACTTATCAGCAACTTTGCATAAGGATACTACTACTAAACCTGTGTTGAGAAAGAAAACAAAAACAAATTAAAATTAAGTTGGACGGAGGTATTAATCATACTGCCTGTTGGACAGTTTGGATTTCAGAATGGCGATTACTACACAATTGCTAACTTTTCTTGGACTGATTTTTATCTCAAGTTTTTGCGTTGTGAAGTCATGTACATGTTTGCCAGCTCATCCTCAGGATCATTTTTGCAAATCTAATTTTGTTATCAGAGCAAAAGTAGTTCCATTTTACTCAAAAATTAGAGATTCAATCGGGCATTCAATCTTCACA…
	Crinoidea.Ptilometra.33.aa.18590.191 CAGACGAGTATAAAAGCAGACAACCAGGCAAGCTTAAAGTTCACTTATCAGCAACTTTGCATAAGGATACTACTACTAAACCTGTGTTGAGAAAGAAAACAAAAACAAATTAAAATTAAGTTGGACGGAGGTATTAATCATACTGCCTGTTGGACAGTTTGGATTTCAGAATGGCGATTACTACACAATTGCTAACTTTTCTTGGACTGATTTTTATCTCAAGTTTTTGCGTTGTGAAGTCATGTACATGTTTGCCAGCTCATCCTCAGGATCATTTTTGCAAATCTAATTTTGTTATCAGAGCAAAAGTAGTTCCATTTTACTCAAAAATTAGAGATTCAATCGGGCATTCAATCTTCACA…
	Crinoidea.Ptilometra.33.aa.18591.91 AATGACTATGAGATTACAATATATATCTCAAGTTTTTGCGTTGTGAAGTCATGTACATGTTTGCCAGCTCATCCTCAGGATCATTTTTGCAAATCTAATTTTGTTATCAGAGCAAAAGTAGTTCCATTTTACTCAAAAATTAGAGATTCAATCGGGCATTCAATCTTCACAAAAAGGCATAAAAATGACGTTCTTTTGCCAACACTGCCTTCAAGTGGTTCAAGTAATCCTGAAGAACCTTTCAAACATTGGAAAATCCGCATTAAGAAAGTCTATAAAGGCGAAGAATTTATTGCCAATGGAGCTGAAGCTAGCATTTACACGTCCATTTTCGATTCCCTTTGCGGTGTTACGACATTAGTA…
	Crinoidea.Ptilometra.33.aa.18592.138 AATGACTATGAGATTACAATATATATCTCAAGTTTTTGCGTTGTGAAGTCATGTACATGTTTGCCAGCTCATCCTCAGGATCATTTTTGCAAATCTAATTTTGTTATCAGAGCAAAAGTAGTTCCATTTTACTCAAAAATTAGAGATTCAATCGGGCATTCAATCTTCACAAAAAGGCATAAAAATGACGTTCTTTTGCCAACACTGCCTTCAAGTGGTTCAAGTAATCCTGAAGAACCTTTCAAACATTGGAAAATCCGCATTAAGAAAGTCTATAAAGGCGAAGAATTTATTGCCAATGGAGCTGAAGCTAGCATTTACACGTCCATTTTCGATTCCCTTTGCGGTGTTACGACATTAGT…
	Crinoidea.Ptilometra.33.aa.29919.3702 AGCTTTTGAATTCTTTTTCGGCTACATAGTAATCGTTGAGATTAAGTTTTATACAGATAATTATCTTTTTAAATTTCATAAAAGCAAATTACATCCAATGATGGATAGTTTTCTTGTTTTCGGTTGTTGCCTTCTTTTTGTGGGGCTCATAGAAGCTGGAAGTATGGGAAGTGAATGTGGTTTTAATTGTACTCCTAAACATCCTCAACAAAAGTACTGTGAAGCAGATTTTGTGATCAGAGGGGTGGTACAAAAAAGAAATTACACATCAAGAGAAGGAATGCCAGAGATGGGAACAGGAATGGGAGGTGATGTGCCGTCCAACTATTACATAATCTATACAGTGGAAATCGAGAAAGTC…
	Crinoidea.Ptilometra.33.aa.32586.846 TTAGTGTAGAATTCAATTTCATAAAAAAGAAGAGAGCCAGTATAGGTTAATGTTTAAGTGCTAAAGTAAAGCCAATTCTATCTTTAATCATTAGTTGACAGACTTAACTATCCTACCTCTTGTTTTAATGTATGTAATAAAGAATATAACAAAAAAATATACTTGTTTGTTAACAATATTTGTAAACAGAGATTCAATTGCGAACTCACTTATCATTCAAAGCATTCCAGACTGAAAATCTGAAAAAATGAGGTCTTCACAAGCAGCTTTAATTTTAAGTTTATCAGTGATTTTGACGTGCATAACATCCACGGTTTTTGCATGTACGTGCCAACCGAAACATCCTCAATATCACTATTGTA…
	Crinoidea.Ptilometra.33.aa.32587.258 TTAGTGTAGAATTCAATTTCATAAAAAAGAAGAGAGCCAGTATAGGTTAATGTTTAAGTGCTAAAGTAAAGCCAATTCTATCTTTAATCATTAGTTGACAGACTTAACTATCCTACCTCTTGTTTTAATGTATGTAATAAAGAATATAACAAAAAAATATACTTGTTTGTTAACAATATTTGTAAACAGAGATTCAATTGCGAACTCACTTATCATTCAAAGCATTCCAGACTGAAAATCTGAAAAAATGAGGTCTTCACAAGCAGCTTTAATTTTAAGTTTATCAGTGATTTTGACGTGCATAACATCCACGGTTTTTGCATGTACGTGCCAACCGAAACATCCTCAATATCACTATTGTA…
	Crinoidea.Ptilometra.33.aa.32588.812 TTAGTGTAGAATTCAATTTCATAAAAAAGAAGAGAGCCAGTATAGGTTAATGTTTAAGTGCTAAAGTAAAGCCAATTCTATCTTTAATCATTAGTTGACAGACTTAACTATCCTACCTCTTGTTTTAATGTATGTAATAAAGAATATAACAAAAAAATATACTTGTTTGTTAACAATATTTGTAAACAGAGATTCAATTGCGAACTCACTTATCATTCAAAGCATTCCAGACTGAAAATCTGAAAAAATGAGGTCTTCACAAGCAGCTTTAATTTTAAGTTTATCAGTGATTTTGACGTGCATAACATCCACGGTTTTTGCATGTACGTGCCAACCGAAACATCCTCAATATCACTATTGTA…
	Crinoidea.Ptilometra.33.aa.32589.520 TTAGTGTAGAATTCAATTTCATAAAAAAGAAGAGAGCCAGTATAGGTTAATGTTTAAGTGCTAAAGTAAAGCCAATTCTATCTTTAATCATTAGTTGACAGACTTAACTATCCTACCTCTTGTTTTAATGTATGTAATAAAGAATATAACAAAAAAATATACTTGTTTGTTAACAATATTTGTAAACAGAGATTCAATTGCGAACTCACTTATCATTCAAAGCATTCCAGACTGAAAATCTGAAAAAATGAGGTCTTCACAAGCAGCTTTAATTTTAAGTTTATCAGTGATTTTGACGTGCATAACATCCACGGTTTTTGCATGTACGTGCCAACCGAAACATCCTCAATATCACTATTGTA…
	Crinoidea.Ptilometra.33.aa.42605.693 AGATTGTTTATCGCATAAATATACAATATGAATGGATTAGTGGTATTAAGATTGTTATTTCTTCTGGTATTGTTTCTTGGAGCTAAAATAACGGAGGGATGTAGCTGTCCACCTATGCATCCCCAACAACAATTTTGTGATGCAGATTTCGTAATCCGAGGAAGAATAGTGGGCAAGAAGGACAGTGTTTTGCCTCTAAATAACCAACTTGACAGTGGAGATAATTATATTGACTACAATGTTACTGTAGAGAGAATCTTTAAAGGGCATAGATACATCACGATACAAACAAATATTGACATAACAACAGTTAAGGAAGATGGAAGATGTGGAGTTAACGATCTCAATGTTCGCGATACATA…
	Crinoidea.Ptilometra.33.aa.48311.63 ACATCCACAAGAACACTACTGTGAGGCTGATTTTGTTTTAAGAGGCCGAATAATAAGCTCTCGTCAAGTCCTCTACAACTCGTCAAACGGTCATCTTCTTGAAGACAACTTTGAAGACGGTGGCGTCGAATCTTTAGTCATACAGCCTAACGTCACGTTCGGGTATTATGACGTAATCAAAAAAGGCACGATATTTAAAATCTCAGTAAGAAACGTTTATAAAGGATATGAACATGTCAGCGAGAACTCAGAAACAGAAATCTTTACGACGGCCAATACAAATATAATGACAAGAAAAAAGGCACGTAAGACCTACATACTGACAGGTTTTGTAAGACGTTCTAGTATTCCGATGGAGTACAG…
	Crinoidea.Ptilometra.33.aa.5217.29857 TATATTTTTGTTCCTCTACTTTTGTTGTCACTGACACTTTTAGAAGGAACAAATCCCTGACAACAAATTAGATATTGAGAGAACAGACACTTTGCTCAGGATCTCCAATTTATAATTAGATATAAATTTCAAGATGAAGTTACTGGTAACTCTACTGTTTGTCGGCTTTGTGCAATTATCCTTAGCATGTTACTGCTCGCAGAATCATCCACAAAAGAAGTTTTGCATTGCAGATTATGCTATTCGTGGTAAGATAATATCCAAAGAAAATGTTTATCAACATGTGGAACCAACAACGAGTGCCCCTGAAGCCAGCCAAACAAGCCCACCACCGATGGTGAGGTTTGCAGAACCAGTCGGA…
	DQ286430.Notophthalmus.viridescens.1 attcgcggatccgaacactgcgtttgctggctttgatgaaaacagagcctgcgatcggatactctgagtgcggttttgcacagcgagctcctgtcttacccgcggcccagctctgcagccctgacggtagcacagccgccttcggaggtacagtgcaccctcagcacagccgaagatccaagcatttccctggacaccgaacagatccagcaaggatgactggcgcctctacctgtgggatgatggcagtagctcttctgctcctggcacaggggactccctcggaggcctgcagctgcgcccctcaacacccgcagactgcattctgccattcgcaaattgtggttcgtgggagaattgtg…
	Ech.Spurp.gi.390341778.260.1306 atggcttctttagcttcatcaagcgtttttgtgagctctgtcgttttgctcttggggcttgtaaatatcgccatggtttctgccagttgtgccacttgccccatcactcatccacaacaaaagttctgtcagtcagcatttgtatacaaggtgaggacgatatcgatgcagtatgttgacatcaataaccagcctgtactctactcatcccaagcctatgatgtccaatacagggtcaaagtggagaatgtctttaaaggagaggggagcctagggaaagaagggaaaacagtcttcatctactcacccaagaatgtttgtaacattgataagttggagatgggcatcagatacctcatcagtggga…
	Ech.Spurp.gi.390341780.206.1195 atggcttatttatcctcatcagtgtttcttgtgagtgctttgatcgtcttcttagaggtagcgaacatcgccaatatgtctgaagcaagttgtgcctcttgccccatcacgcatcctcaacagaagttctgtaatgctgagtttgtttacaaggtgagacctatctcatggcaatatgttgacattgagggcaatcctgtactctatgcatcacaagcctacgatgtccagtataaagtcaaagtggagaacgtctttaaagggcaagaaagtttggcaaaggatggggcaatcatctttctccactcgcccaagaacctgtgcctcattgacaagctagagatgggcatcaaatatctcatcagtg…
	Ech.Spurp.gi.390341781.174.1034 atggcgataagagttgtaggtccactacttgtgaccctcgtgatcctgggctacttccagacatcgatggcctcctcaggtatcaagtgcagccatacctgtttatcactgcatcctcagcaacgcttctgtgatgacgatgtagttctgaaggtgaaaatcatgtcccggtattttgtgaacgctaagaacgaggtagtgcagcatccctacagtagttttgttcgctacggggcacgggtcctcatgtccttgaaggagtcaccatttgccaaggaggatgaagacatcttcttctactctccaagctatgattgttctatagcggtaccagaactcaaggacgtctatgtcataggaggaaagg…
	Ech.Spurp.gi.390341782.36.854 atgatgacggtaatgatgactgcatcatctttatcatcgtcttgctcatcgtgcccagctaagcatcttcaacagcaatactgtgatgcagagattgtattacgaggacgagtcaaagatgatatgactgtcaaagtggttagtctcttcaagtcaccgagttctttcatcgctaccaagcgagggggtcttactgtagccttcgacagaccgagctgtagagagtctcatcttaaaccaggggttatttacctcatcacggggagttcccatggcaacgttctccatattggatcttgtgatgctgttatgccttggtccagccttacatctgtccagagacaaggtgtagaaaatgtttatggactt…
	Echinoidea.Arbacia.38.aa.21600.106 CACCTCCCCATCATTTACATCACGATGGTATGTGCGGGGTACCAGGCCTGGAGGAAGGCCAGACTTATATCATCAGTGGTTATTTGTGGGACGGAGAGATCAACATTGGACTGTGTGGTAGCTGGATCCAGACCGTTCGCAGTCTCTCATCTATGCAGAAGCGGGGGCTCAAGCGGCTCTACGCCAAGACTTGTGGCAACTGCAAGGTGTGTTCTTACATGGACCGGGACTGCACGCCTTCCAATTCCTGCAAGGACGACCCTTCCAACCCCTGCTTCCTCAAGCACTCTGTGTGCCAGCAGTCCTCTAGGAGAACCTGTGCCTGGAAGTCAAGCAAGTATGCCAAGCTGTGCTGAGACCACTG…
	Echinoidea.Arbacia.38.aa.21612.445 CCAGCGCGTTTGTGGAGAATGCTTATTTGTGGACTTGTTTGATACGCACGATTGAGGCGTCATTGTCAGTGTCAATCACACGCATATAATGTAAATGCAACCCACACACTCCTTGCTTCGTGTTCAGTTGTATAATTGCTCACAAGATACCATACAGTAAGTGCTGCACACATTACATTGGCGTTGACTGTACGCTACACTCGACCCTTGACTGATAGTAGTGGGAGTTACTACATCATATATAATCGACGCTATCGTGGTAGCCTATGCGTTGTGCTTGTACCTGTTTACATTAATAGCCAGATGAAATACAGTCTACGCTTCACAATGGCGGCTGAATCTGCGTTACCATGGATACTGCTTA…
	Echinoidea.Arbacia.38.aa.29144.591 GATTCTTACTCCGTCGTTGTTCATGTGACTTGAAAGTTTCATCTTGACAGTTCCCAGTTTGGATATTCTGAAATACAAGACTACTCAATACCTTGTCTTCCCATTTGTGCAACATCATTTGTATCATAATTATCTATTATAAGCAATTATTTTGTGGTGAAAAAAACTTTTGTTTGTGACTTTTATCATGGATACCAGGAACATTTTGTGGAGTGTCATTGTGCTGGGGAGCATCTTCCTGCTGCTCTCCGAGAGTGAAGCTTGTAACTGCCTCGTAAATCATCCACAAACCAAATATTGCTACGCAGATTTTGCTGTCCAAGCGAGAATTCTAGAGAAGAAGAACGTGGAGCACCCCGACACC…
	Echinoidea.Dendraster.40.aa.2695.47 TCAGCTAGGTTTTCAAAGTTTGTTTTGAAGATCGATTCTTAGCCACACATGTGAATACAGTAACTTTCACTGGGAAACAATCGTGTTAAATCTACAGAAAATGTATTGCATCTCGGAATACCTCCTCTAACCGACATTGACCAATACCTCAACAAAGTTTGTGGCTGATATAAGTGGTCTGGAGAACTTTTCTACAATAGTTGTCTACAATCCACAGGATATTTCAAGGAGATATAAACACCAAGCACACTTTTCATTCAAACTAAAATCTTTGAAATTGACGTAAGCTGCTGACATCTCTTGATTGTGTGATTATAGACAAGAGGACGACAGACATACATCCTTTGACTGCAAGCCGTTTCC…
	Echinoidea.Dendraster.40.aa.2696.50 TCAGCTAGGTTTTCAAAGTTTGTTTTGAAGATCGATTCTTAGCCACACATGTGAATACAGTAACTTTCACTGGGAAACAATCGTGTTAAATCTACAGAAAATGTATTGCATCTCGGAATACCTCCTCTAACCGACATTGACCAATACCTCAACAAAGTTTGTGGCTGGAGAACTTTTCTACAATAGTTGTCTACAATCCACAGGATATTTCAAGGAGATATAAACACCAAGCACACTTTTCATTCAAACTAAAATCTTTGAAATTGACGTAAGCTGCTGACATCTCTTGATTGTGTGATTATAGACAAGAGGACGACAGACATACATCCTTTGACTGCAAGCCGTTTCCATAGCAACCATGAA…
	Echinoidea.Dendraster.40.aa.3784.70 ATTGGCTATTGTGATAGTGGCCGCCCTCGCCCATGGCTCAGCGGCTTGCATGTGCATGGCTATGGCAGATGAGTCCAAAATATGCCAGGCTGATTTTGCCATAAAAGTCACCGTGCTGAGGATGGACCGCGCCACGGTTGAAGTCCCGAGCGAAAAGGTTTCCACCTCGCAGCTGAAGATGGCAAACACCGCCATCGTCGACATCATCCGCTACGGCGTGTACGTCGAAGACGTCTTCAGACTCTCACACACCATGGCCGACCACGTCAAGCCGAGGTCGCGAAACGTGACGTTCGTGACCCCCGTAGAGCCCCGGTGTGATAGGATCGACGATCTGGAGGTCGGTGGCCAGTACTTCGTGGC…
	Echinoidea.Echinaster.4.m.3243.22 CCACAACGGAATCCCCATCGGAATCCAGTTCCTCCTTTGGAGTAGAGTATGAACCTGTGGAGGAGAATTTGGCAGAGGTTCCGGTCGCATTGGAACCCCGCAGGATATCTCGAGTTGGAATCCTTGGTGGCCTGTTGCCTCCCGCTGGATTAAGCCATGGTCCAAGGCCACTGTATCCCATCACTGAGGACAGACCAATCGGCCTCGAGTACACAGTCAAGGTGCAGAAGATTTACAAGGGCAAGAATTACACCTCAGAGAAGACGTCAATTAAGATCCACACATCCCCCGAGGGCAGCCTCTGTGGAAAAACTGGCTTGGCTGAACGTACCTCTTACATTCTGTCAGGCACTGTTCACAACAAC…
	Echinoidea.Echinaster.4.m.35719.9 AAAGCAGTGAAGATGTCGGTCAAGAAAGGTTATAATGCACACAATCTGCAGAAACTTCCATTACCGGTCCTAACGAGTGCTCAACGAACCTACAGATTGTGGGTCCGAGACGTGTTCAAGGGACATCAGCATATTGCAGTGGGAAGCCACCCTGAGCTGTACACGTCATACTACGAGTCAATGTGTGGGGTATCAGACCTGGAGGTTGGAAAGACTTACGTCATTATGGGTCTATTAACAGACACCAACATGAAGTTCACCAAGTGCAACTGGAGAGAGCCATGGGAGAAGATTTCCAAACACCAGAGACGGGGATTGCGCTACTGGTATGAGAAGAACTGTGGCTCAT----------------…
	Echinoidea.Eucidaris.39.aa.11048.344 GTACATGGAAGAAAACCGACCAATCAAATTGGAGTACACCGTTAAAGTGGAGAAAATCTACAAAGGGGACGACCTCCTGATGCCAAAGTCCAACGCCAAAATAGCCACCGCTGCCCAGGATGCTGCCTGCGGAGTCACAGATTTAGATGTAGGACAGGTCTATGTTTTAGCAGGATTCTTCTCCAATGCTGAGTTGAGATTGTCAACGTGTAACTGGGTGGCTGGCTACAAGAACCTCACCAAGAGGCAACGACAAGGGATCAAACACACCTACAAGATACAGTGCGGCAACTGTAATATCTCTCCTTGCTTTGGCCCGTACTGTCCGTCAGAGCTCGTCCCCAATACGTGCATGTGGGACA…
	Echinoidea.Eucidaris.39.aa.12852.69 CCAGTGTGCAACCATCATTCTTAGCTGGTGAACGGCGAAAAGCGGGCAAAAGAAACTCTGATGATGGTGAAGGTCTGGTTATCCTTAGCGGCCCGGATGGGGGATCAGAATTATACAATTACAACATCATCTACACAATCAAACTCTCTCACATCTACAAGACCAGTGATGAGGAGGAGGAGTGGTTTGTGGGAAAGGATATCAAGCTAGCTAGTCCAGCATCACCTGAACTATGTGGAGTGACTGAACTCAAAAATGGAAAGAATTATCTCTTTGCAGGTAAACAGTCCGGCAGGATAGGTCTATGTGACTGGGTTCAGGAGCATCATAAACTAAC--------------------------…
	Echinoidea.Eucidaris.39.aa.1674.69 TGGCAGTACAAGTTGAGCTACCGTGTGCTTGTTGAGAAAGTGTACAAAGGAGAGCATGAGGTGAAGAGAAAGACCAAAGTCAAGCTGGTCAGCTCAGCTGATAGCGGAATCTGTGGTATGACCAAGATGGACGAAAAGAACAAGTACCTTGTAACAGGAATGTTCACTGATAAGGGATTGACAGTTCAGCTGTGCAACTGGGTGGTAGAACACAGCGACATCACCAAACGTCAAAGGACGGGTCTCAAACATCTCTACAAGAAGTACTGTGATGAATGCACGATCAAACCAGGAGTAATTTTCTGGCCACCAGAAGCTAAAGAGAAAGATGTCTGCACATACAATCCATACTTGCTTTATGATG…
	Echinoidea.Eucidaris.39.aa.3106.85 ATAGAGTATCACTTTCGTTCATGACAGTCAGACCCACCGTACTTTACAAGCATGGCTTACCTCAGACTCCATTTCGTGGTGACACTTCTCGTGGCAGCAGCTATTGTTGGGAAGGCTTCAGCATGTACGTGTGTCAAAGGAGAACCGACTCCTACCGTTTGCAGCCTTGACTACGGCATTAAAGGAACGATCGTCAATAAAACGGGTGACCCCGAAAATCGGGAACCAATCCTGTACACCGTACTCGTCCACGAGGTCTTACGACACCGATCGACGTTCATTCAACGCGGCGACAACATTACCATCTGGACAGGCAGTCATACCTGCGGCTACCCAGATCTGTCGGTTGGAGACACCTACATAC…
	Echinoidea.Eucidaris.39.aa.6729.43 TGACAAGGATGTGGAGGCACCCGTTAGGTGTATGTGTATGCCTGAACATCCCCAGCAGCAATTCTGTAGATCAAGTTTCGTTGTACGAGGCAAGATTCTTGGGAAAGTAACGGACTCAGACGATGAAGACAACGGGTACATGGCTCCTGTCGACCTGGAGGAGGGAGTGACGGGATACATCGTCAAAGTCGAGAGGATCTACAAAGGAGAGGGCATTATGGGATTACAGAGACATCTAGAGGTGATGATGATGAGGCGGGATGCGGAGTGTGGACTGAGACGACTCAGAAAAGGGCATGTTTACATCATCACAGGTACCCATGATGACAATGGTATCTACAGTTTGGGAACGTGTGACTGGGTC…
	Echinoidea.Strongylocentrotus.9.m.14141.782 CTTTGTGTTTGAGGGGTGTAGCTGTGAAGGGGCACACCCTCAGCAGCATTTCTGTAGAGCTTCCTATGTGATTGGAGCAAGGGTTCTGAAGAGAGAGTACATCCCCAAGAATCCCAGAGGTCTTGGTTTCAGCTCGGGACTGCTGGGTTCTGATCATGCTGCCATTGAGCCCCTAGGGGAGAGGACTCGTCCCTACCCTGGAACAGGTCTCCATCGTCTCCCGGATGAAAGACTACCAAGCGAGCAGTTTGGTGATGGAGGCAGACAGTTGCAGGACCTGGAACCCTTGGAACCTCTTCCCTATCCAGATGGTCTAGGGCCTCCCATTCTACCTGAGGCTGCAGATCCTTTCCAG…
	Echinoidea.Strongylocentrotus.9.m.14143.784 CTTTGTGTTTGAGGGGTGTAGCTGTGAAGGGGCACACCCTCAGCAGCATTTCTGTAGAGCTTCCTATGTGATTGGAGCAAGGGTTCTGAAGAGAGAGTACATCCCCAAGAATCCCAGAGGTCTTGGTTTCAGCTCGGGACTGCTGGGTTCTGATCATGCTGCCATTGAGCCCCTAGGGGAGAGGACTCGTCCCTACCCTGGAACAGGTCTCCATCGTCTCCCGGATGAAAGACTACCAAGCGAGCAGTTTGGTGATGGAGGCAGACAGTTGCAGGACCTGGAACCCTTGGAACCTCTTCCCTATCCAGATGGTCTAGGGCCTCCCATTCTACCTGAGGCTGCAGATCCTTTCCAG…
	Echinoidea.Strongylocentrotus.9.m.1746.252 GGTAACTTTGTGTTTGACCTGGCTATCTTCCTCGTTGCCCTTATGATCGGGAGCTCACAAGCCTGCAGATGTGCCGTTACACCTCTGGGACAGAGATACTGCAATAGTAAATTTGCAATCTTGGCTAAGGTCACACAAATACAAGAGTCCATCACCAGCTATGGCCCTCGGACCTACACTCTTGAAGTTGGAGCCATCTTCCGAGATGAAGACGGTGACATCACTCGGGGAACTAGCGCCACAGTAAAGAGTTCTTCCAGCAGTGCTGCCTGTGGTGTTAGTCTAGAGCAGTACCACACCTACATTCTCGCTGGAGGAAAGCAATCAACAGATCTTTGGCTGAATAGCTGTTTTGC…
	Echinoidea.Strongylocentrotus.9.m.2110.81 TCATCATCATCATCATCATCACTCCTGCTCTGTGCACTGGTGCTGATTGTCACCAAGATGACGGATGCCTGTTCCTGTATGCCTGCTCACTATCAAACACTATTCTGCAGAGCTGATGCTGTTATCGAGGGAACGATCAAGAGCACATCGTTCATCTATGGCGACAACGCGGTCTCCAACAACGATGTCTATGGCTCTTCAATGGACTACAGCTACGCGGATCTCCTTCCTCCACTGGTTCTCCCTCGGTACCCTCTCTTCGTCGTCTACAACGTGACTATCAAGGAGGTCTTCAAGGGGGAGGAGGAGTTGGTCGGCATGACGACCGTATCCGTGTCTAGCGCAGCAAACGGAGCA…
	Echinoidea.Strongylocentrotus.9.m.227.34 CCCAACCTCCAGATTTAGTGATGACAGATGAATCCCACACCATGACAACCCTTCCTCCACAGGAGAAACCTTCCAATGAAACTGTTCTGGTGGAGCCTACAATAGGTGCCGAAGAGCCCATAGCAGAAGAGGAGCGCATCATCGACCCTGAGAGCATGGAGGCCTGGAACTATAAGATCATCTACACCCTCAAACTGAGCCACATCTACAAGACAGGGATGGGGCAAGAAGGTTGGAAGCTAGGTGATGAAGTACAGGTTGATAGCTCTGCTGCTTCTAGTCTGTGTGGCAAGACAGACCTCAAGACAGGAAAGAACTACCTCATTGCAGGTTCAAGTGCAAACCAAGTAGTGCTCTG…
	Echinoidea.Strongylocentrotus.9.m.3329.71 CTATGTCCAATAAGATCTCTTACGATGGTCAGCTGTTTAGATAATCCGCTTTGGAATATTTTCGGTAGATGCGTAGTTTAGATCCGAATGGAGTCTCGGGATGGAATTGATGAGGGATTTAAGTAGACTGATGGCACGGTCACTTATGTTTTTGTGGTTTCTGGTGTTTGCGCTCTGTGATGATGTCAAAGGAACGGCACAATGTATGTGCATGCCAGAACATCCACAGCAACAGTTCTGCAGATCCAGTTTTGTGGTCCGCGGTAGAATCATTGGCAAGGTTGCACACTCCGACCGAGATAACGGAAGGACGACGATGGACGTCGCGCCGGTGGACATCAACGAGGGCACGACAGC…
	Echinoidea.Strongylocentrotus.9.m.3331.71 GAAAGGGGATATAACTTTTGAGGAGCGTTGTGGAGTCTCGGGATGGAATTGATGAGGGATTTAAGTAGACTGATGGCACGGTCACTTATGTTTTTGTGGTTTCTGGTGTTTGCGCTCTGTGATGATGTCAAAGGAACGGCACAATGTATGTGCATGCCAGAACATCCACAGCAACAGTTCTGCAGATCCAGTTTTGTGGTCCGCGGTAGAATCATTGGCAAGGTTGCACACTCCGACCGAGATAACGGAAGGACGACGATGGACGTCGCGCCGGTGGACATCAACGAGGGCACGACAGCTTACGTGGTGAAGGTGGAGAGAATCTACAAGGGGGAGGGCGTGATGGGTCTTCAGCGA…
	EU244343.Haliotis.diversicolor agtggaaccctggacactcactcgacagaaggaaaatggagttttcaccagctgttttgtttgtgatggcaatgctgtcagttgtcatggaaactgaggggtgtatgtgtcaattcctgcctctgagggactacttctgtcgagctgattttgtggtaaaggcaatcccgtcaaactggaccactgacaatgaaggactcagtgccaggtcaactttcactcttcacatcgttcacacatacaagattccagttttcctggccaatgagacagagctcactgtcagctcctgggaaagtgctggactctgtggcatcaaccctgggagaccatcaccatatgaacaagaacatccacgggcacaaagg…
	Hol.Cuc.fron.tensilin.AY033934 atggaggtggcctttctcgtccttctgataggcgctctgtctctctcatccgctgacgcgcagtgtgcggggtgttcggtgaagcacccgcagcatcatttctgtgacgcaacattcgttatgaaagtaactataatcgacgtgatcctcgacagacaaggtggggataaactcataaacgctgagatcaacagaagttggaagaaaggtcccagttctggagacttccagttctatgctccgagttcattttgtggggccacatttgattcgggtgatacctacgtagtcacagggacaaaggaggaaacgagcgacgggcggagatactggcttcatggatcctgcgactatatgattaagtggga…
	Holothuroidea.Abyssocucumis.43.aa.1204.14 AGGTTGCTTTAGCAGCACTGATTACCACTGTTGTACTACAGTCCTCAGTAGTCTCAACTATGTATGGCTGCCTCTGCCTCATCCAACACCCACAACAAAAGTTCTGCCAGGCAGAATTTGTTATAACCGGGAGGATGGTCAACATGGAATGGATACTCATCCCACAGTTAATGCCCACGGAGGAACCGTTGACCGAAACAACCCCGCAGGCCCAAAACCACAGGCCCAGCCAGCTGAACAATCTGGAAACTCGTTCATTAGAAGAAGAGGTTGACGGGAGCAATGGCTTGCACCTGGATCCTCTACAACAACCCCTCAGTGATGACCCCCAGGGGGGAGAGGCTCAGGCCCCCCACG…
	Holothuroidea.Abyssocucumis.43.aa.1206.14 AGGTTGCTTTAGCAGCACTGATTACCACTGTTGTACTACAGTCCTCAGTAGTCTCAACTATGTATGGCTGCCTCTGCCTCATCCAACACCCACAACAAAAGTTCTGCCAGGCAGAATTTGTTATAACCGGGAGGATGGTCAACATGGAATGGATACTCATCCCACAGTTAATGCCCACGGAGGAACCGTTGACCGAAACAACCCCGCAGGCCCAAAACCACAGGCCCAGCCAGCTGAACAATCTGGAAACTCGTTCATTAGAAGAAGAGGTTGACGGGAGCAATGGCTTGCACCTGCAAGTGGGGACC-------------------------------------------------…
	Holothuroidea.Abyssocucumis.43.aa.12830.801 TCAACATACCTTCAGGTTAACTTCCTGTGGCCTGTGCCTGCAAAGGCTATAAATATATCAGAATTGGGGAGATATTTCCACATAACGCTGCAAAACATCTGCCTGTTTACAACCACATACTGCCTCTACACCCAAGCAACAACAACTACTGAACTGAGAGTTACAGGAAATATCAGGCAAAGCAAGAAGAACTCTTTACAAGTCCAACAGAAACCCTGCAGTTATCTACAGTACAGAACTAGCAGCAAGATCGCCAAGATGTCGACAGGGGCAAAGTTTCTTCTTCTGACGGTCGTGTCCGCTCTATGCGCCCAGATAGTGTTCTCCTGTATGTGCATGCCAGCGCATCCCCAGA…
	Holothuroidea.Abyssocucumis.43.aa.12831.1195 TCAACATACCTTCAGGTTAACTTCCTGTGGCCTGTGCCTGCAAAGGCTATAAATATATCAGAATTGGGGAGATATTTCCACATAACGCTGCAAAACATCTGCCTGTTTACAACCACATACTGCCTCTACACCCAAGCAACAACAACTACTGAACTGAGAGTTACAGGAAATATCAGGCAAAGCAAGAAGAACTCTTTACAAGTCCAACAGAAACCCTGCAGTTATCTACAGTACAGAACTAGCAGCAAGATCGCCAAGATGTCGACAGGGGCAAAGTTTCTTCTTCTGACGGTCGTGTCCGCTCTATGCGCCCAGATAGTGTTCTCCTGTATGTGCATGCCAGCGCATCCCCAG…
	Holothuroidea.Abyssocucumis.43.aa.12834.98 TGTGTACACACCATATGGCGTCGGCCTCTGTGGAAGGCCAAACCTGATTCCTGATGAGGAATACTTATTTACAGGTCTGGACTTGGAGTCCGAGTTTGTAATCACCTATTGTGATTGGGTGGAGCTGTGGAAGGATGTACAGGAGGAACAAAAGAAATATCTGCAGACAAGGGAATATCTGAATCACTGTAGCATGTGCGAGATCTTAGGGGTGAAGGGCGCCCTCACTTTTGACCAGAACGAAAATGCACTCAAGGTCCCACAACAGTTATCTGGCCTCTGGTCCCCCTACGGCTGCTACTATAACCCAGTCGCCTCAGTCATCTACGGGACAGACGACTGCGAAGAGACCTACA…
	Holothuroidea.Abyssocucumis.43.aa.14314.213 TGCGCCAAACAGTTGGGTGGGTTGTAGTCAAAAAAGAGATGCCCAACAAACAATGGCGCCGAACTGCTGATTCCGGTTTAGTCACTGGCAAGAGAGTTGGGCACACCACTATCCCGCCAGTATCGCCCACAAACTACGCATCATATGATGTTCACAGTGACCTTTTCTCCGATTTCGTAGATGGTTCTTCCTATGATTACTACCTTGCTCAAATCACCTACACTGTCTTCGTTGAGAAGGTGTACAAAGGAAAGGGCATTCCGGAGAGGCAGACCATCGAGATCACTACCTACGCCGATGAGGCAATGTGTGGTCTACCAGACCTCCAGGAAAACCACGTATATGTCCTCTCGAG…
	Holothuroidea.Abyssocucumis.43.aa.14315.207 ACAGAGATGCCCGACAAACAGTGGCGCCGAGCTGCTGATTCCGGTTTAGTCGCTGGAAAGAGAGTTGGGCACCCCCCGCCAGTATCGCCCACAGACTATGTTCAAAGTGACGTTTTCTCCGATTACGTAGATGGTTCCTCCTATGATGACCTTGCTCAAATCACCTACACTGTCTTCGTTGAGAAGGTGTACAAAGGAAAGGGCATTCCGGAGAGGCAGACCATCGAGATCACTACCTACGCCGATGAGGCAATGTGTGGTCTACCAGACCTCCAGGAAAACCACGTATATGTCCTCTCGAGCTCAGGATCCATGGAGGTCAGCTACTGCGGCTACAACCACGCCTGGAGCACAG…
	Holothuroidea.Abyssocucumis.43.aa.14321.333 AGGACATAAGATCTATATAAGTCTATGACCCGAAGACTGTATCTCTCACTTATACGTTATTTTGAATAATAAACGCTTGCGTGAGCTTGAGAACAAGAAAGTTCATGCAGTTACAATTTTGTTTGAGTACTCGTGGCCCAGCTGAAGTGTAGACTATTTTCAAGATGATGCTATTTCGTCAGTTGTTCGGCCTTGTCTTGGCTGTGACGGTTGTGTTTCTAGCTGGTCCTGTTGGAATGACTGAAGGGTGTTCATGTGCTACCACCCATCCACAGAGGGATTTCTGTGAAGCAAACTTCGTGATTAGAGGAAAAGTAGTCAAAAAAGAGATGCCCAACAAACAATGGCGCCGAAC…
	Holothuroidea.Abyssocucumis.43.aa.14322.163 AGGACATAAGATCTATATAAGTCTATGACCCGAAGACTGTATCTCTCACTTATACGTTATTTTGAATAATAAACGCTTGCGTGAGCTTGAGAACAAGAAAGTTCATGCAGTTACAATTTTGTTTGAGTACTCGTGGCCCAGCTGAAGTGTAGACTATTTTCAAGATGATGCTATTTCGTCAGTTGTTCGGCCTTGTCTTGGCTGTGACGGTTGTGTTTCTAGCTGGTCCTGTTGGAATGACTGAAGGGTGTTCATGTGCTACCACCCATCCACAGAGGGATTTCTGTGAAGCAAACTTCGTGATTAGAGGAAAAGTAGTCAAAAAAGAGATGCCCAACAAACAATGGCGCCGAAC…
	Holothuroidea.Abyssocucumis.43.aa.14970.456 CACAGCAAATCTGTGGCTGTTCGGGTGTCCGCCATCCCCAAGTGAGATACTGCGATGCTGACTTTGCTGCGCTTATTCAGATTCACGACAAGGTCGAAGCAGACCTCCCCTTCACCGAGCCCAGTCCATATGGCATCACAGACTACATGCGCTACAACATCAGTGTCCTAGAGGTGTTCAAGCCAAAGGAGGTCGAGGTCATCCTCGTGACAGAAGACTTTGTGAACCTCTGGACCAGCATAGCATCGCCATTCTGTGGAAAATCTGACCTGGACATACTGGAAGAGTACGTCATCAGTGGAGATTTTGAGACTGTGGTCGACCCGGCTACTGGGGAGGAATATATCTACTTGGA…
	Holothuroidea.Abyssocucumis.43.aa.15496.2205 AGCTACTCAACCACAACTCTCATGCACTCAGCCTGCAGATTATAGGTCAATAATGATGCCTGCTTCCAAGTAGTAGGGCTAACAATCCAAAGCAAATGTACTTGTTCTGATTATCTGGACTGAGACTGAGAGATATAAAACCTTTACCTGTGCTTGGTACTACTTTACACCAGGATTCCATTTTATTACCGCTTCTAGGAAACTGTAAAAGGGAAGAATTTTGAAGTTTCTGTTTGACTGGGCCCACAGGCTAGATTTGGTCAATGCTGTAAGCCTGACTTTCGACCCTCATTTAGTACTATAGTTCATATTTTACCAAAGGGAAGAAATAGGAAAGAGTTTCTTGATCCTTGG…
	Holothuroidea.Abyssocucumis.43.aa.15497.1934 AGGGGTATCGCCTGCCCAATGGCGTTAACGATGCAGCTACAGATATTCGCGGTTGTGTTTCTGGGGAGCCTGTTGGTGCAGGTGATTGAAGGCTGCACATGTGGACTGTCCCACCCGCAAGAGATGTACTGTCGGGCAGATTATGTTATGAGGGCCAAAATTGTGAGCAAAGAATGGCGTCCACTCCACCAGGAGACAACCACGGTGCCACCATCGACAGACAGTGATGATGTGCAGCTAGCACCATGGTTAGAGGAACCTCTGGCAGCAGCCTGGAAACCAAACCCAGATATGTTTACAGAGCTCATTTACACGGTCTACGTGGAGAAGATATACAAAGGCGAGGGGTTCATC…
	Holothuroidea.Abyssocucumis.43.aa.15498.2285 AGCTACTCAACCACAACTCTCATGCACTCAGCCTGCAGATTATAGGTCAATAATGATGCCTGCTTCCAAGTAGTAGGGCTAACAATCCAAAGCAAATGTACTTGTTCTGATTATCTGGACTGAGACTGAGAGATATAAAACCTTTACCTGTGCTTGGTACTACTTTACACCAGGATTCCATTTTATTACCGCTTCTAGGAAACTGTAAAAGGGAAGAATTTTGAAGTTTCTGTTTGACTGGGCCCACAGGCTAGATTTGGTCAATGCTGTAAGCCTGACTTTCGACCCTCATTTAGTACTATAGTTCATATTTTACCAAAGGGAAGAAATAGGAAAGAGTTTCTTGATCCTTGG…
	Holothuroidea.Abyssocucumis.43.aa.15499.2077 AGCTACTCAACCACAACTCTCATGCACTCAGCCTGCAGATTATAGGTCAATAATGATGCCTGCTTCCAAGTAGTAGGGCTAACAATCCAAAGCAAATGTACTTGTTCTGATTATCTGGACTGAGACTGAGAGATATAAAACCTTTACCTGTGCTTGGTACTACTTTACACCAGGATTCCATTTTATTACCGCTCATATTTTACCAAAGGGAAGAAATAGGAAAGAGTTTCTTGATCCTTGGTGATGACCTTGGTTCCTGGCAGTGATCCTGTGATTTGAAAGTGAGATTTCTCAGAAATACCCCCGAAAACTGGAAGTGTGTCGGTCAAGATTGGTTGGAGACTGACCATCAAC…
	Holothuroidea.Abyssocucumis.43.aa.15500.2157 AGCTACTCAACCACAACTCTCATGCACTCAGCCTGCAGATTATAGGTCAATAATGATGCCTGCTTCCAAGTAGTAGGGCTAACAATCCAAAGCAAATGTACTTGTTCTGATTATCTGGACTGAGACTGAGAGATATAAAACCTTTACCTGTGCTTGGTACTACTTTACACCAGGATTCCATTTTATTACCGCTCATATTTTACCAAAGGGAAGAAATAGGAAAGAGTTTCTTGATCCTTGGTGATGACCTTGGTTCCTGGCAGTGATCCTGTGATTTGAAAGTGAGATTTCTCAGAAATACCCCCGAAAACTGGAAGTGTGTCGGTCAAGATTGGTTGGAGACTGACCATCAAC…
	Holothuroidea.Abyssocucumis.43.aa.16961.111 TGGATGACACGAGGGAGGGCACCGGTATATAAGAAGTAGGATCTCTTGAACGACTTCAAACCCGAGTAAATACCTCTTATCAATCATCACTGGAGCCGGAGAGTTAAACAGTAATAGTCGAGTGTAATTCTGGAAGATGTCGGCCGGAATTGTTGGAATCGTTTTGGCTTTTATCTTGGGGGTCGTAGCCGCTGAGGAGAGGTGCAACTGCAACTACATCAGCCATCCACAGACCGATTTTTGCAAGTCTACTTATGCTCTACATGGCCTGATCCTAGATGCCACGCCTGTCCCCGCCCCTGGAGACCCAGACATAGGCGAACTGTACAACAGGTACATCCAATACAACATCAGC…
	Holothuroidea.Abyssocucumis.43.aa.16963.261 TGGATGACACGAGGGAGGGCACCGGTATATAAGAAGTAGGATCTCTTGAACGACTTCAAACCCGAGTAAATACCTCTTATCAATCATCACTGGAGCCGGAGAGTTAAACAGTAATAGTCGAGTGTAATTCTGGAAGATGTCGGCCGGAATTGTTGGAATCGTTTTGGCTTTTATCTTGGGGGTCGTAGCCGCTGAGGAGAGGTGCAACTGCAACTACATCAGCCATCCACAGACCGATTTTTGCAAGTCTACTTATGCTCTACATGGCCTGATCCTAGATGCCACGCCTGTCCCCGCCCCTGGAGACCCAGACATAGGCGAACTGTACAACAGGTACATCCAATACAACATCAGC…
	Holothuroidea.Abyssocucumis.43.aa.16965.241 CTCGGCAAAAAAGAAAATGACTTAATAGTCGAGTGTAATTCTGGAAGATGTCGGCCGGAATTGTTGGAATCGTTTTGGCTTTTATCTTGGGGGTCGTAGCCGCTGAGGAGAGGTGCAACTGCAACTACATCAGCCATCCACAGACCGATTTTTGCAAGTCTACTTATGCTCTACATGGCCTGATCCTAGATGCCACGCCTGTCCCCGCCCCTGGAGACCCAGACATAGGCGAACTGTACAACAGGTACATCCAATACAACATCAGCATACTAGAGGTGTTCAAGGGACATGGCGTATACATCGACGGAGAGTACATGTCCATGTACACGCCAAGAAGGGGGCTGTGCGGCGAGAC…
	Holothuroidea.Abyssocucumis.43.aa.16966.91 CTCGGCAAAAAAGAAAATGACTTAATAGTCGAGTGTAATTCTGGAAGATGTCGGCCGGAATTGTTGGAATCGTTTTGGCTTTTATCTTGGGGGTCGTAGCCGCTGAGGAGAGGTGCAACTGCAACTACATCAGCCATCCACAGACCGATTTTTGCAAGTCTACTTATGCTCTACATGGCCTGATCCTAGATGCCACGCCTGTCCCCGCCCCTGGAGACCCAGACATAGGCGAACTGTACAACAGGTACATCCAATACAACATCAGCATACTAGAGGTGTTCAAGGGACATGGCGTATACATCGACGGAGAGTACATGTCCATGTACACGCCAAGAAGGGGGCTGTGCGGCGAGACG…
	Holothuroidea.Abyssocucumis.43.aa.18141.727 AGTCCGACGATCAGTACGAGGTCCGGGCGGGCGCAACTATCTCATCAGCGGTCACCACGATGAGGATGCATTCTACCTGAGCGTCTGCAGCTGGGTGGAAGAATGGTCTACTCTCACCAAAGAACAGAAGAAGGGACTCAAGGCACCCTATGCAAGCAGATGCAAGAAATGTAATGTCCCATCTGTCTCTGGCCCAGAACTCTTCATGGCCCTGATTGATCCCAGAGCGCCCGCCGGCCTCCAGGCCCCACCTCCCAAGCTGTACAGCCTCTCCGGTCTGTGGACCAGCAGCGAGGGCCACTGCACCTACAACCCGGTCGACTCCTGGCAGTTCCCCACTTCCGACTGCGAGACG…
	Holothuroidea.Abyssocucumis.43.aa.18142.733 AGTCCGACGATCAGTACGAGGTCCGGGCGGGCGCAACTATCTCATCAGCGGTCACCACGATGAGGATGCATTCTACCTGAGCGTCTGCAGCTGGGTGGAAGAATGGTCTACTCTCACCAAAGAACAGAAGAAGGGACTCAAGGCACCCTATGCAAGCAGATGCAAGAAATGTAATGTCCCATCTGTCTCTGGCCCAGAACTCTTCATGGCCCTGATTGATCCCAGAGCGCCCGCCGGCCTCCAGGCCCCACCTCCCAAGCTGTACAGCCTCTCCGGTCTGTGGACCAGCAGCGAGGGCCACTGCACCTACAACCCGGTCGACTCCTGGCAGTTCCCCACTTCCGACTGCGAGACG…
	Holothuroidea.Abyssocucumis.43.aa.18143.830 GTTAAATATTTGACAACACCTCGAGCTTGACAACATTTGATCATTCGATATAAAAATAGTCTGTACTACAACTTTACAAGTTGCTTTGTGAAAGTTATTATTCAGGAAAAAAGGAATTATCTTTGTGAATCTTCAAGAATGGCCAAGTTTACAGCAACCATTGTGGCAGGTATCCTCGGGCTGGTGAACATCGCAGTGGTGCTATCCTGCAACTGTGACGTGAAACATCCACAGACCCAGTACAAAGAGGCAGACTTTGTGGTGAAGGCCAAGGTGATGGGTAAATACAGGGATCAAGAAGGCCCAGAATCGTCGATCGGGCTGGTTTCGTTCCTGGAGTACGAGGTCCGGGTAT…
	Holothuroidea.Abyssocucumis.43.aa.18144.249 GTTAAATATTTGACAACACCTCGAGCTTGACAACATTTGATCATTCGATATAAAAATAGTCTGTACTACAACTTTACAAGTTGCTTTGTGAAAGTTATTATTCAGGAAAAAAGGAATTATCTTTGTGAATCTTCAAGAATGGCCAAGTTTACAGCAACCATTGTGGCAGGTATCCTCGGGCTGGTGAACATCGCAGTGGTGCTATCCTGCAACTGTGACGTGAAACATCCACAGACCCAGTACAAAGAGGCAGACTTTGTGGTGAAGGCCAAGGTGATGGGTAAATACAGGGATCAAGAAGGCCCAGAATCGTCGATCGGGCTGGTTTCGTTCCTGGAGTACGAGGTCCGGGTAT…
	Holothuroidea.Abyssocucumis.43.aa.18145.806 GTTAAATATTTGACAACACCTCGAGCTTGACAACATTTGATCATTCGATATAAAAATAGTCTGTACTACAACTTTACAAGTTGCTTTGTGAAAGTTATTATTCAGGAAAAAAGGAATTATCTTTGTGAATCTTCAAGAATGGCCAAGTTTACAGCAACCATTGTGGCAGGTATCCTCGGGCTGGTGAACATCGCAGTGGTGCTATCCTGCAACTGTGACGTGAAACATCCACAGACCCAGTACAAAGAGGCAGACTTTGTGGTGAAGGCCAAGGTGATGGGTAAATACAGGGATCAAGAAGGCCCAGAATCGTCGATCGGGCTGGTTTCGTTCCTGGAGTACGAGGTCCGGGTAT…
	Holothuroidea.Abyssocucumis.43.aa.18146.824 GTTAAATATTTGACAACACCTCGAGCTTGACAACATTTGATCATTCGATATAAAAATAGTCTGTACTACAACTTTACAAGTTGCTTTGTGAAAGTTATTATTCAGGAAAAAAGGAATTATCTTTGTGAATCTTCAAGAATGGCCAAGTTTACAGCAACCATTGTGGCAGGTATCCTCGGGCTGGTGAACATCGCAGTGGTGCTATCCTGCAACTGTGACGTGAAACATCCACAGACCCAGTACAAAGAGGCAGACTTTGTGGTGAAGGCCAAGGTGATGGGTAAATACAGGGATCAAGAAGGCCCAGAATCGTCGATCGGGCTGGTTTCGTTCCTGGAGTACGAGGTCCGGGTAT…
	Holothuroidea.Abyssocucumis.43.aa.18147.709 AGTCCGACGATCAGTACGAGGTCCGGGCGGGCGCAACTATCTCATCAGCGGTCACCACGATGAGGATGCATTCTACCTGAGCGTCTGCAGCTGGGTGGAAGAATGGTCTACTCTCACCAAAGAACAGAAGAAGGGACTCAAGGCACCCTATGCAAGCAGATGCAAGAAATGTAATGTCCCATCTGTCTCTGGCCCAGAACTCTTCATGGCCCTGATTGATCCCAGAGCGCCCGCCGGCCTCCAGGCCCCACCTCCCAAGCTGTACAGCCTCTCCGGTCTGTGGACCAGCAGCGAGGGCCACTGCACCTACAACCCGGTCGACTCCTGGCAGTTCCCCACTTCCGACTGCGAGACG…
	Holothuroidea.Abyssocucumis.43.aa.19201.655 GAGCTACTTTACTTTATAATTCAGTCTGGCGGAGACAGGAGAAAGAGAGCTGTATTGAGTCGTGAGCTGCTGGAACTGCTGCAAACAAGATGAACTACATACTAATGGGTATCGTCGTGGTTGGGTTCATCGGTCACGTGTCGGCCCAGGCCGGGTGTGGACAATGTCTCCACAACCACCCTCAGCAGGTTTACTGTGACTCAGATATCGTGATGCGGGTGATAGTAAACTATGTAGACCTGGATGTCCGTATAGATGTGATTGGGTACAGCGCCTTCTCGTATAACCTGGCGAACGCAACCGTCCACACAGACTTCAAGCCAGGGCTACTGGAAACTGGCACCCAGATTGAATT…
	Holothuroidea.Abyssocucumis.43.aa.2852.92 TTCTTCCTAATAGCCATCCTTTATGGCGCACATGGGGTTCAAAACAGTGATATGATGACTGCCTGTGATTGGGTGGAGGAGTTCAGAAGCCTCACCTCTAAGCAGAAGCAGGGACTCAAAGGATCCTACGGGAGGGGATGCGAGCACTGTCAGATCAACTTGAGCCAAAGAGGTGTGCCACAGTTCAACCCGGAATTCAACGGCAACACGACATGCCTGGCTGAGATGGCCAGTGACATGGTGACGTTCCCCGACTACACGTCCTCGGACTGCTACGCCATGCACTCCCACTGTGTGCAGAAGAAATCAGCAAAATGCAAGTGGTATTCTTCAAAGGATTTCAAGAAGTGTAAGAGA…
	Holothuroidea.Abyssocucumis.43.aa.5653.77 TACTGTGAAGCAGACCTCGTCATTGAAGGAGCCCTCCGTGATAAGACGGATGATCCGGTTACCGGTATGGTGGACCATACGTTCAGAGTGGATAAAGTGTTCAAAGGACCGTCAGATGTATCCGTCGGTGACGAAATGACCATCAAGTCCGCTAAATATGGATCGCACTGTGGTGTCACGACACTCGAACTGGAGCAATCTTACATCATTGCAGTGACAAAACCACGGTACGCAGGACTTGGTTATACCATGACTATTTGCCAGTGGGTACAGAATAAATTGCACCCGGATATTACCCCTGATGTGTGGGCCGGGCTCAACGGGGGTTACACCTGCTCCTCTTAATCACTTCGGCGA…
	Holothuroidea.Abyssocucumis.43.aa.7956.129 ATGCGGAGCGAACGGAAACAACTTCAGGACCAGGGAAGAATGTGGATACACCTGTCAAGATAGAGAGGGTAAGAAAAACGAATGTGAATGTTCGAAGCCAAAGATAAAATCAAGTTACTGCAGAAGCGATTTCGTCATATCAGGCATAATACGGCAGGAGATCCCCTCTACAGAGAATGGTGCACTATTGGTCGTAGAGGTAACCCAGCTATTCAAGATCCCGGACTCTTTCCAGACAAGACAGGGGGACTTGACTGGTAACATCACGATGCTGAGAGATATGTCTCGAACACCCAGAGGATGTGCTTGCATCACCTTTATGGCTGACGAATACTACATTTTTATGGGACGCATGA…
	Holothuroidea.Abyssocucumis.43.aa.8353.697 TAAACATGTAGTTGCTGACTGAGCTAGTAAGAGCGAAGACTGATTATCTCAATTCTTACAAAAAAAAGTCGTAGAAATCCGTTGATAGATCGTAAAGAAGTAGTAGAAATCGTCATAGAAATCAGTGCCGTTGATATGGAGGCTGCCGCGTTCCTCGTCCTGCTATTAGGGACCCTGTCTATCTCCTTCACCGATGCGCAGTGCGCGGGATCATGTGGAAAGAAACACGCTCAACAACACTACTGCGATTCGCAATTCGCCATGAGACTCGAGATAGTGAGTGAAACCCGAGATATCACTGGGTTCGGAAAGAACAAAGTCTACACGGCTCTGATACTGAGAAGCTGGAAGGCAGG…
	Holothuroidea.Abyssocucumis.43.aa.8354.440 TAAACATGTAGTTGCTGACTGAGCTAGTAAGAGCGAAGACTGATTATCTCAATTCTTACAAAAAAAAGTCGTAGAAATCCGTTGATAGATCGTAAAGAAGTAGTAGAAATCGTCATAGAAATCAGTGCCGTTGATATGGAGGCTGCCGCGTTCCTCGTCCTGCTATTAGGGACCCTGTCTATCTCCTTCACCGATGCGCAGTGCGCGGGATCATGTGGAAAGAAACACGCTCAACAACACTACTGCGATTCGCAATTCGCCATGAGACTCGAGATAGTGAGTGAAACCCGAGATATCACTGGGTTCGGAAAGAACAAAGTCTACACGGCTCTGATACTGAGAAGCTGGAAGGCAGG…
	Holothuroidea.Molpadia.45.aa.1210.61 TATGCTGAAATACGTGGTGCAAGTTGAAAAGGTATTCAAAGGAGGAGAGAGGATTTTGATAAGCAACAAAGTTGTAATTCAGACAGATCTGAGCGGTAGCCTGTGTGGGTCGACAAATCTCAACACAAATGAAAGATATCTTTTAACTGGTTCCTATGATGGTGACAAGCTGTCGTTATACCTGTGCGACTGGGTGGAGAGGACGAGGGACCTCACAAAAACACAGCGAAGAGGGTTGAGACACTTCTATGAAAAATATTGTGATTCTTGTCAGATTGAGACGGGAACTTTCTACTTCCCTGGGATGCCAGAGGGGAAGAGGGTTTGTTCGTACAACCATCATCCCTACTCAGTGACTGACT…
	Holothuroidea.Molpadia.45.aa.2305.199 CATGGTCAGAATTATCTGCAAGCCAGAAAGACGGTATCCGAGGCAGGTATAACTGTAACTGCACGATGTTCCCAGCAAATGGGGAGTTACTCCAAAGCAGGCGTGATCGTACTAGGTTTGTGATCGAGGGCTGTGTTTTTAATCCGGTTGGTGCCATGATGTTGAAAGTTCCAGACTGCGAGGCTATGCATGGTATTTGCCTACCAAATGATGACGGCAGCTCCTGTACCTGGGAGAGTAACCCAAGATTCCAAAGATGCTTTGAATCAAGAAAAGAGAAGCTGGGTGGGCATGGAAAGCCAGCAGTGTCTGTGAGAGGGGATTGTACGGTGTATAAAGGACGTAAACGGAAGCAGTGCGT…
	Holothuroidea.Molpadia.45.aa.2950.311 ATATCTAGGTCAAAAGGTCTCTGTAAACATTTGAACCTGGGGAATTGATACACTGTTGAGACACAGAGGGACAATAAAGAGAGGCCTTTCTTCCTGTCACAATATCAAACCAGAGCCAACCATGAAGACAGCTGAGATTATAGTGGTTGCCATAGTGATCATAGCAGGGATGGCCAATGGTAGTAACCCCAATATGATTCAAGGAGCAGGGGGATGTGACTGCCCCTCCAAGCACCCCCAGCAAAAGTTCTGTGATGAATCACTAGTGATTAAAGGGACGGTAATTGAAATTGGTAGACCTCAGACCAGAGGCCAGATCGGGACTTTGAATATGGATGTGATGATAGAGGTCTATGTTAAG…
	Holothuroidea.Molpadia.45.aa.2951.375 ATATCTAGGTCAAAAGGTCTCTGTAAACATTTGAACCTGGGGAATTGATACACTGTTGAGACACAGAGGGACAATAAAGAGAGGCCTTTCTTCCTGTCACAATATCAAACCAGAGCCAACCATGAAGACAGCTGAGATTATAGTGGTTGCCATAGTGATCATAGCAGGGATGGCCAATGGTAGTAACCCCAATATGATTCAAGGAGCAGGGGGATGTGACTGCCCCTCCAAGCACCCCCAGCAAAAGTTCTGTGATGAATCACTAGTGATTAAAGGGACGGTAATTGAAATTGGTAGACCTCAGACCAGAGGCCAGATCGGGACTTTGAATATGGATGTGATGATAGAGGTCTATGTTAAG…
	Holothuroidea.Molpadia.45.aa.4481.286 CAGAGGCCTCGCATTCTTTATTCACTTAACTTTCACATCAAGTAATAAGACTTTTTAAGTCAATAATTAGATAAACTGTATTGTTATTTTCATCAGTAGAGAAAGGATTTGAAATCTTCAGAGGGAATCATGGCATCGGTAAAAGTGTTCGTCTTTGTAGCTGTGATTGCTGTATGCAGTGATGTGGTCTTCTCATGCATGTGTATGCCAGATCATCCTCAGACACATTTCTGTAACTCAAATTTTGTTTTACGAGCCAAGATAATGAAGAAAACTGCCGTCTATGGGGGTTATGATCCTAAACTACCAACAAAAATCCATTATGAGGTCCTACCTAATCCAGTTTATCGCAACCAAGGCA…
	Holothuroidea.Molpadia.45.aa.4482.893 CAGAGGCCTCGCATTCTTTATTCACTTAACTTTCACATCAAGTAATAAGACTTTTTAAGTCAATAATTAGATAAACTGTATTGTTATTTTCATCAGTAGAGAAAGGATTTGAAATCTTCAGAGGGAATCATGGCATCGGTAAAAGTGTTCGTCTTTGTAGCTGTGATTGCTGTATGCAGTGATGTGGTCTTCTCATGCATGTGTATGCCAGATCATCCTCAGACACATTTCTGTAACTCAAATTTTGTTTTACGAGCCAAGATAATGAAGAAAACTGCCGTCTATGGGGGTTATGATCCTAAACTACCAACAAAAATCCATTATGAGGTCCTACCTAATCCAGTTTATCGCAACCAAGGCA…
	Holothuroidea.Molpadia.45.aa.965.97 ACAGTCCGACGATCCATCCTCAACAAAGTTTCTGCGATTCTGATTTTGTATTTGTAGCTACCGTCCGAGGCTCCGAACAGATTGATGGGTACCTCATTTACAACATGAAAGTCAGCCATGAGAAAATATACAAAGGAGAGGAATTCATCGATAGAGGGGAGATGTACATCCAAGTAGTCACTGAATATCATGGATCACTATGTGGACGTCCAAACCTCATCTATCTTGAAAAATATCTCATCAGTGGTATGGTGAAGAATGGTAATCTGGAGATTTCTTACTGCGACTGGGTCACCTCGTGGGACGAGGTCACCCCCGAACAGATAAAATACCTCAAGAAAGGCACCTATGCCCAACAATGTC…
	Holothuroidea.Peniagone.42.aa.12266.115 CAACAACGCAGTATTTGTTATTCTTGGTGTTGGACTTCTTTGGCTAGAGATGACCCTTGCATGTAACTGTAAGGTCAAGCACCCTCAGACACAGTTCAAGGAAGCAAACTTCGTTGTGAAAGCAAAAGTTCTTAACAGGCACAGAAACCATGAGGAGCAATCCTCCTATGGTGTCTCTTTCCTTGAGTACGAGGTCAAAATCTCAAAGATCTTCAAAGGAAGGAGGATCCTGAGCTCTAACCTGGTCAGCATGTTCACCCCTGAAGGACACTCCTGTGGAATCAGATCTTTAAGACCAGGAAAGAATTATCTGTTAAGTGGACGCCAAGATGGTGAAAGATTCATCCTTGATGTTTGCA…
	Holothuroidea.Peniagone.42.aa.15459.166 ATAAATTCTTTTATATCTTGTCAGACTATTTACAGATTCAATCAATTCTGAGCGGTTGAGTTTCCTTCCTCTACCTGGCCAGCCATTACTTCTGTTTACATACATACATGTAATACTGTCTTCAACCTTTTTACTGCACTGTTGCTGTGTACATGTAATAGACTATACTAAACTAGCTAACTGTGATCAACTGAAATCAACCAGAGACTATACAAATTAGTCTTTCTAACTAAATACCTGTACACAGAAGAGACGATCTCTAGAAGTATAGGAATCGATAATTATTTTTTCGTTTTTTCGTTAAGATACCAAGAGGAGGAAGGATCCAGATAAGATGTCGGTAACCAGAGTGTTATTTT…
	Holothuroidea.Peniagone.42.aa.15460.130 CCAGGAACACAGTCCAATCTTTGCGTTCACAGCAAAGATTCCAGCAGGTTCATATCCAGCCTACTCACCACCACTCAGCTGACCAGAATTTCAGATACCAAGAGGAGGAAGGATCCAGATAAGATGTCGGTAACCAGAGTGTTATTTTTGGCAGCAGTGGTAGCTATGGTCTGCATAGAATCTGTCTTTTCGTGCATGTGTATGCCAGCTCACCCACAGATCGATTACTGTAATTCCGAATTTGTTTTCAGAGGTAAAATTCTTACAAGGACTGAAATCTATAGTGATCTTAATCCCAACACACCGATGAAAATTGTATATAAGGTCCAAGCAAATACAGTTTATCGCACTCTTGGAAG…
	Holothuroidea.Peniagone.42.aa.15463.144 TATGTATTTCAGCAGAAATAGAAAAGTTAAGCAAAATATAAATATTTATATATAAAGAAAATCTATTGAAAAGTTACTTTCTTTTGAAAGAACATGGGCACGGAAATCAAACTGTAAGCGCCATTGCCAAACTGATCTACTCAGCCCCCAATACTCTTACATCAGGCTTGTGATCAATTAATCATTTTCTCTAGTAAACTTGGTTCGTTTTTTCGTTAAGATACCAAGAGGAGGAAGGATCCAGATAAGATGTCGGTAACCAGAGTGTTATTTTTGGCAGCAGTGGTAGCTATGGTCTGCATAGAATCTGTCTTTTCGTGCATGTGTATGCCAGCTCACCCACAGATCGATTACTGTAA…
	Holothuroidea.Peniagone.42.aa.15897.81 TATATGTCCAAATATGTCACGTAAGCCACCAAACCATTTCAATATTATATACAGTGCATCTTTACAAGACGTCATTCAATCTATAGCTAAGGGAAGCCAACGTTGCAGTTTTTGCTGGCAGAGAACAATTTTAACATTTTTCACAATAATCCCTTGAAAACGAGAAGACGTACAATGCAGTTCCTCCGTGTGCTTGGTGTTCTTATCGCTGTGTTGTGTATTGAACAAACGAAGTGTTGCACATGCGGGCCAGGTCATCCTCAAGAGTATTACTGTTCATCAGATTTTGTTATAAGAGGAATAGTAAGAGCGTCAGAAGTAACAGAAGTAGGTGTTCCTCAAATATCCAAACGTTACCAC…
	Holothuroidea.Peniagone.42.aa.15898.77 TATATGTCCAAATATGTCACGTAAGCCACCAAACCATTTCAATATTATATACAGTGCATCTTTACAAGACGTCATTCAATCTATAGCTAAGGGAAGCCAACGTTGCAGTTTTTGCTGGCAGAGAACAATTTTAACATTTTTCACAATAATCCCTTGAAAACGAGAAGACGTACAATGCAGTTCCTCCGTGTGCTTGGTGTTCTTATCGCTGTGTTGTGTATTGAACAAACGAAGTGTTGCACATGCGGGCCAGGTCATCCTCAAGAGTATTACTGTTCATCAGATTTTGTTATAAGAGGAATAGTAAGAGCGTCAGAAGTAATAGAAGGAGGTGCTCCTCAAATATCCAAACGTTACCAC…
	Holothuroidea.Peniagone.42.aa.15899.712 TATATGTCCAAATATGTCACGTAAGCCACCAAACCATTTCAATATTATATACAGTGCATCTTTACAAGACGTCATTCAATCTATAGCTAAGGGAAGCCAACGTTGCAGTTTTTGCTGGCAGAGAACAATTTTAACATTTTTCACAATAATCCCTTGAAAACGAGAAGACGTACAATGCAGTTCCTCCGTGTGCTTGGTGTTCTTATCGCTGTGTTGTGTATTGAACAAACGAAGTGTTGCACATGCGGGCCAGGTCATCCTCAAGAGTATTACTGTTCATCAGATTTTGTTATAAGAGGAATAGTAAGAGCGTCAGAAGTAATAGAAGGAGGTGCTCCTCAAATATCCAAACGTTACCA…
	Holothuroidea.Peniagone.42.aa.15900.2026 AATATATAAAGGAAAGGATTTGATAACCTCGAAGACGGTCGAAATAAAAAGTCATGGTTTTGGCTCTTGCGGATACGCTAACCTTGCCACCAATCAGGATTTTGTTATAATGGGCGATGTAGTAGACGGTGAGTTGACAATTTCAGAATGCGGGTTTTATAAACGGAGTGATCAGATCACCAAGAGGCAATTCAAGGGACTGAAACGTTACTACAAGAAGACCTGCAATAAATGTTCAATTTGTTCGTTCGATTGTGATGAAACTAAATCATGCACGTTGGATCTCGGCAACTACGACTATGGTAGTGTCGGCGAAGGAGAGAGCTGTGAAATTGATTTTGCAAGATGCGGACAGAAC…
	Holothuroidea.Peniagone.42.aa.20470.108 AGGGTGTGCTACCGTATGATTATGTACTTATAGAATGTGCAACTTTGACAAGATGCTCAGCGTGGGACAAGACTATATGTTATCAGCAAGTGATGTGTATCAACCTGGCTACTATATTTTACTAAGAGGCTGCAGTTGGATACAGAGATGGACTTCAGTAACACAAGAGCAAATTAACGGCCTCCAAGGAGACTATCATGACTGTCAGTTGTGTGAGATATCAAAAACCCTTACTACTTACAATATATTTGACGAGTACAGTTTCCTGGACTCATCCTCTACTGCCGAGCATACGATAGGGTCTTGCTTCCACAACCAACAGATAGCTCTCACCATGGCACGTTACAGGGACTGCGAAA…
	Holothuroidea.Peniagone.42.aa.20471.120 TATGTTGATAGAGGTCCTCGTGATCGAGGTGTTCAAGGGCAATGCGTTCATACAGGCAGAGAGTATCATCTTTATCCATACTTATAGAATGTGCAACTTTGACAAGATGCTCAGCGTGGGACAAGACTATATGTTATCAGCAAGTGATGTGTATCAACCTGGCTACTATATTTTACTAAGAGGCTGCAGTTGGATACAGAGATGGACTTCAGTAACACAAGAGCAAATTAACGGCCTCCAAGGAGACTATCATGACTGTCAGTTGTGTGAGATATCAAAAACCCTTACTACTTACAATATATTTGACGAGTACAGTTTCCTGGACTCATCCTCTACTGCCGAGCATACGATAGGGTCTT…
	Holothuroidea.Peniagone.42.aa.6788.96 ATCATATTTTGTTTGATACATGTATAAATACCAAGCTAAACAATTTAGGAACTTCATTTAACGGTTTGGTTTGAAAAACATTTTCTGTTAGTTGATCTCGGCGACTTGGTTTTCCTGTAGGTTGATCTCTGCAAGCTGTTTTTACTTCAAGATTTCCAAATGTCGAGATTGATTTGTATAATAGCAATGGCGCTCGTGTCGTTGTCGTCATCCTTAGGGTGTCTGTGTCCGGTACATCCACCAAAGGAAACAATATACTGTGATGTACATTACGCTATGAAAGCCTTCGTTGTACTTTGTGGCGTCACAGACCTTAGAGAAGGATTCGCGTATTTATTTACCGGTCCGCCTCCTATTCCAG…
	Holothuroidea.Peniagone.42.aa.7105.76 GGTAGCTGATGCCTGCATGTGCATGCCAGAACATCCTCAGCAGAAATATTGCAAGGCTGATTTTGTTCTGAAAGGAGTGATCATGGACAAGACCAACGTCCAGGATGATCAATGGAACATAACGGAGATGGTGCCCCGCAGTGTCAAGGGCGACTTTCTTACTTACTACGTGCAAGTAGATCGGCTTTTTAAAGGACAAAATGGGGCTGACATCAACAGTGCTGGGATCATAGAAATTACAACGCCGCGGTCAGCGAGTTTGTGTGGAAATGTTGAACTGGAAAAGGGAAGAACTTATCTCCTTTCAGGTAAAATTGAAAATGGGACTTTCATTATGAACCTATGCGACTGGGTGGTCGCC…
	Holothuroidea.Peniagone.42.aa.7106.69 TGAGGCTGCAAAAGAGAGGCACATAACGGAGATGGTGCCCCGCAGTGTCAAGGGCGACTTTCTTACTTACTACGTGCAAGTAGATCGGCTTTTTAAAGGACAAAATGGGGCTGACATCAACAGTGCTGGGATCATAGAAATTACAACGCCGCGGTCAGCGAGTTTGTGTGGAAATGTTGAACTGGAAAAGGGAAGAACTTATCTCCTTTCAGGTAAAATTGAAAATGGGACTTTCATTATGAACCTATGCGACTGGGTGGTCGCCTACCGAGACATGACCAACAAGCAACGTCAGAGTGTCAGATTTTTCTTCAAACAGAACTGCCAGATTTGTGAGATTACTCCTTGCTTCAGTAAGCAA…
	Holothuroidea.Peniagone.42.aa.7107.28 AGGTATCAACGGAGTCAGCCCAAATGGGACTTTCATTATGAACCTATGCGACTGGGTGGTCGCCTACCGAGACATGACCAACAAGCAACGTCAGAGTGTCAGATTTTTCTTCAAACAGAACTGCCAGATTTGTGAGATTACTCCTTGCTTCAGTAAGCAACACTGTGAGCAGGAGGATGTCAATGTTCCCAACAGCTGCACATATGACATGACCAACTTTATGTCAGGATCAGCTGATTGCGAGGGAAAATATTCACGTTGCATACGATCCAGTGACGGTATTTGCAGATGGGCACGTTCCTCTCCGATGAAGGATTGCATGAGACTTCGCACC---------------------------…
	Holothuroidea.Peniagone.42.aa.7319.120 GTTGATTTTGTTATAACGGTAGAAGTGAAAGCAACTGTGGTGGATGGACCAACCTACCACGGTAGTCGATTCCGATTCATACGGCAATCTGATCGTATTTATACAGTGGACATCAAGGAAATATTCAAAGGAAACCATTTGTCTGCACGACGCACGACTACGATAAGAGCCAGCGCTATTCCCTCTTGTGGTTACGCTTACCTTCAAAACAATCAGGAGTATGTTATAATGGGGTATGTCAAAAACGGTGAATTGAACATTTATGCATGCGGATATCACAGGCGTAGCGATCTGGTCAATAAGCAAGAGTTGCGAGGAGTTTCATGCAAGTAATGTTC----------------------…
	Holothuroidea.Peniagone.42.aa.8010.2459 TGGTTACATGGGTCATGTGACTTCGGTGTAAAATGGAGGGACCTGTCGGCAGAACAAAAGAAAGGATTCAGAGGAGAATATGCGGAGATGTGTGACGATTGTCAGATTCAATCGATGGTGGTCGCATCTGATGTCCTAGTCGAAGACCTTCGTAACGACTACAGCGAAGCAACCACATATTGGACACCAACTAACTGTTACTACAATCCACACAAGTCACGATTGTACGAGGATAGATCCGGAGGCAATGTTGTGGACTGTGAAGATGTGTATGGAATTTGCTCAGTGAACCGTAAAGGACAGTGTAAG--------------------------------------------------…
	Holothuroidea.Peniagone.42.aa.9257.6108 TTTTCTATAAGACACGCTGTCAAACCAGACACTCTCGTCATATTTTCATTAGTCGTGAGTTTTTAATTTTTACATGCTAAATCTGATTGAAGGTACTAATTTAACGACGGAGAAGGAAACACCAGGTTTACCAAAATGAAGGCTGGGTTTATTGTTTTATTCCTGTGCTTCACCATGTACCATTATGGTCTGGCCGGTAATGAATGTGGCTGCGGTGTACGCCATCCCCAAGTGAGGTATTGTAATTCAGCATTTGCAATGACGTTCCAATTGAATGATAAAGTTGAAGCCAATCTACCATTCACCAAAGAGGACGCTTACAAGAAGTACATGAAGTTCAACGTGACTATAGTTGAAGT…
	Holothuroidea.Peniagone.42.aa.9258.4774 ATCTATGGACAGTTGCAGATTTTTGTGGTTTGCCAGAGTTGGATATTTTAGAAACATACGTCATAAGTGGCTATTTTCATCAAATCATGGATCCAATCACAGGCGAGACATTCCCCATTTTACTGACGGACCGATGTGCATTACATATTAAGTGGGACGATGTTACTACCTACCAGATGAAAGGACTTACTCAAACTTATCAGGAGCAGTGTGATCAAGAGTGTGAGCTTCCCGAAATATATGGAGAACACATTCACGAGGAGGATGGGCTCGTAGAAGCTAAGTTGTTCCCTGATGTAGCGGTATCGACTAAGCTCTGGACTTTGGATAAGGAGTGCTTTTACAATCCGGCTTCTTCT…
	Holothuroidea.Peniagone.42.aa.9259.3797 TTTTCTATAAGACACGCTGTCAAACCAGACACTCTCGTCATATTTTCATTAGTCGTGAGTTTTTAATTTTTACATGCTAAATCTGATTGAAGGTACTAATTTAACGACGGAGAAGGAAACACCAGGTTTACCAAAATGAAGGCTGGGTTTATTGTTTTATTCCTGTGCTTCACCATGTACCATTATGGTCTGGCCGGTAATGAATGTGGCTGCGGTGTACGCCATCCCCAAGTGAGGTATTGTAATTCAGCATTTGCAATGACGTTCCAATTGAATGATAAAGTTGAAGCCAATCTACCATTCACCAAAGAGAAAGCTTACAAGGAGTACATGAAGTTCAACGTGACTATAGTTGAAGT…
	Holothuroidea.Peniagone.42.aa.9260.6107 TTTTCTATAAGACACGCTGTCAAACCAGACACTCTCGTCATATTTTCATTAGTCGTGAGTTTTTAATTTTTACATGCTAAATCTGATTGAAGGTACTAATTTAACGACGGAGAAGGAAACACCAGGTTTACCAAAATGAAGGCTGGGTTTATTGTTTTATTCCTGTGCTTCACCATGTACCATTATGGTCTGGCCGGTAATGAATGTGGCTGCGGTGTACGCCATCCCCAAGTGAGGTATTGTAATTCAGCATTTGCAATGACGTTCCAATTGAATGATAAAGTTGAAGCCAATCTACCATTCACCAAAGAGGACGCTTACAAGAAGTACATGAAGTTCAACGTGACTATAGTTGAAGT…
	Holothuroidea.Peniagone.42.aa.9261.4773 ATCTATGGACAGTTGCAGATTTTTGTGGTTTGCCAGAGTTGGATATTTTAGAAACATACGTCATAAGTGGCTATTTTCATCAAATCATGGATCCAATCACAGGCGAGACATTCCCCATTTTACTGACGGACCGATGTGCATTACATATTAAGTGGGACGATGTTACTACCTACCAGATGAAAGGACTTACTCAAACTTATCAGGAGCAGTGTGATCAAGAGTGTGAGCTTCCCGAAATATATGGAGAACACATTCACGAGGAGGATGGGCTCGTAGAAGCTAAGTTGTTCCCTGATGTAGCGGTATCGACTAAGCTCTGGACTTTGGATAAGGAGTGCTTTTACAATCCGGCTTCTTCT…
	Holothuroidea.Peniagone.42.aa.9415.90 CTGGGAGTCAACTCGTGAGAAAAGCAAGTGTGATCAACAAATTTGTTAAATAAATAGGTTCTTCCTCCCTGTAAGAGGGAAAGATCGTGGGGGTACGCATTAGTACTTGCAAAGGATATTCGTTGTGAATTGAAAATGAGATTTTTGTATTTATTGGGGTGTTTAATCCCCCTGATTAGTTACTTTGATTATGGATACTGTGCAGAAGAATGTAATTGTTTCGTGGACCATCCACAGCAAAAGCTCTGTGAGGCTGATTTTGCCTTTGTTGGAACCATTGTTGCCTTAGAGGAGGAGACCGATGTTTTAGTGTACGACATTGAGATATCCGAGAATCAGGTATTCAAAGGATTATCATACA…
	Holothuroidea.Peniagone.42.aa.9416.84 CTGGGAGTCAACTCGTGAGAAAAGCAAGTGTGATCAACAAATTTGTTAAATAAATAGGTTCTTCCTCCCTGTAAGAGGGAAAGATCGTGGGGGTACGCATTAGTACTTGCAAAGGATATTCGTTGTGAATTGAAAATGAGATTTTTGTATTTATTGGGGTGTTTAATCCCCCTGATTAGTTACTTTGATTATGGATACTGTGCAGAAGAATGTAATTGTTTCGTGGACCATCCACAGCAAAAGCTCTGTGAGGCTGATTTTGCCTTTGTTGGAACCATTGTTGCCTTAGAGGAGGAGACCGATGTTTTAGTGTACGACATTGAGATATCCGAGAATCAGGTATTCAAAGGATTATCATACA…
	Holothuroidea.Peniagone.42.aa.9639.176 TGGCTATATTGAACTTGCATTCATTGTTGTCCACTGAAAACAAATAGACTGACCTAGCACGTTATATTTATTGACAATCATTTTGACAAAGCAGCTAATCCATACGGACGAATAGAAGTTACAATGAAGTTACAATTGATACTGAGTTTGTGCATTGTTGTGGCATTGATTGTACATACAGAGAGTTGTAGCTGTAGGATGACACACCCTCAGGAACATTACTGCCAAGCTGGCTTTGTTATACGAGGACAAGTGACAAAGAGAGAATGGATTGAACAAAGAACCGGTAACAATAGCACCCCTCTTCCGTCGATATTTGACGTCTCATATGGTGATGACATTAGTCGGAAATACCCAAAG…
	Holothuroidea.Pannychia.46.aa.10335.75 CAAATCTTAAATTTGTTTCTTACTGTTTTAATGCTGCAGTATTTCAGGGGACTGTTGTCGACACTGTTGATCTATCGCTCTCATCTATTTCAAATTACGTAATTATGTACAAGATCAGGGTTGATCAAATGTTTCGTGGTTACCTTGGAAAAGAGGTTTGGTTGAAGACTGCCAGGTTCACCAGCTCTTGTGGAGTTTCTTTAAACGAGAGGGTACCATACCTCCTAACAACCTCGTGGCAGAAGTCCTTGAACTCATGTGGATGGAACGTACCTATGACGTCACTGACCGTAGATGACATCTACGTCATACATAGGAATGTGGATTGTTAGAACTTGACAGTGAGACTGTCTTGAGAGG…
	Holothuroidea.Pannychia.46.aa.12234.258 GTTTTTTCTCCTTGGGACGGCAGTTTCTGCAGAACGATGTATCTGTAATTCCATCAGCCATCCACAAACGCAATTCTGTCAAGCATATTTCGCTTTCCGCGGTGAGCTGGTGAGTTCGGACTCTGCCCCTCTTCCTGGGGAAGTGGATAAAGGTCGTGGATATAGCAAGTACCTGAGGTATAATGTCACGGTTACCAAAGTTTTCAAAGGAGAGACTAGATACATAACTGAAAAGATTGTATCCCTCTATACTCCAACTAGTGGACTTTGTGGTAAAACAGCTTTACTTGACCAGCTACATCTGGAGAACGTGGTGAGAGATTATTTATTTACAGGGGATGTTGACATCACATCACAAG…
	Holothuroidea.Pannychia.46.aa.16087.3440 CCTGGAAAAGGAAGCAGTCCATGTATTTATAAGCAGAGGGTGTCAGAGAGTTTGTTCAGTTACAATCAGACTACCAGTCGGCAAGCACGTAGATCTATTAAAAAAAAACTTGAAAGCTATTAAAAGTTATTTTTGAAACTTCAAGAGAGGAGATCAACAAACAGCCTTCTACAAAATCAAAATGATCAAGTTACATACCATAGCGGCTATTTTTGTGTTCTGTGTTGGATTTATCAGTCTAGATCTGACCATCGCCTGCAATTGTGAGGTCAAACATCCACAAACTCAGTACAAGGAGGCCAAGTTTGTGGTGAAAGCCAAGATCCTTTCCAAGTATCGTGACCAAGAAGAGCAATCC…
	Holothuroidea.Pannychia.46.aa.16088.3320 CCTGGAAAAGGAAGCAGTCCATGTATTTATAAGCAGAGGGTGTCAGAGAGTTTGTTCAGTTACAATCAGACTACCAGTCGGCAAGCACGTAGATCTATTAAAAAAAAACTTGAAAGCTATTAAAAGTTATTTTTGAAACTTCAAGAGAGGAGATCAACAAACAGCCTTCTACAAAATCAAAATGATCAAGTTACATACCATAGCGGCTATTTTTGTGTTCTGTGTTGGATTTATCAGTCTAGATCTGACCATCGCCTGCAATTGTGAGGTCAAACATCCACAAACTCAGTACAAGGAGGCCAAGTTTGTGGTGAAAGCCAAGATCCTTTCCAAGTATCGTGACCAAGAAGAGCAATCC…
	Holothuroidea.Pannychia.46.aa.16209.874 GTTATTTCTGTAGATTTAAACGGCCAACGAAGGATACATTTTAACACTATAAACTATATTTTACAACTTGTCTACAAGTCTTAAATTATAATAGTATAAATACAGTGGTGGTGTTCTGTCATTACTGAATTGGACCAAGCACAATGCAATTTGTTCTGGTGTTGAGTGTGTCTGTTGTTGCGGCGTTGATGATGGGTAATGCGGAGGGTTGTTCCTCCTGCCAAATACAGCATCCGCAAAGTTATTTCTGTTCTGCAGATTTCGTTATAAGGGGAACGGTTACAGAACAATACTCCATTTACGACGAGGACTCCTCTTCCACTGACTATCTTATTTATAAAGCCTATAGCAGCTGCAGG…
	Holothuroidea.Pannychia.46.aa.16210.886 GTTATTTCTGTAGATTTAAACGGCCAACGAAGGATACATTTTAACACTATAAACTATATTTTACAACTTGTCTACAAGTCTTAAATTATAATAGTATAAATACAGTGGTGGTGTTCTGTCATTACTGAATTGGACCAAGCACAATGCAATTTGTTCTGGTGTTGAGTGTGTCTGTTGTTGCGGCGTTGATGATGGGTAATGCGGAGGGTTGTTCCTCCTGCCAAATACAGCATCCGCAAAGTTATTTCTGTTCTGCAGATTTCGTTATAAGGGGAACGGTTACAGAACAATACTCCATTTACGACGAGGACTCCTCTTCCACTGACTATCTTATTTATAAAGCCTATAGCAGCTGCAGG…
	Holothuroidea.Pannychia.46.aa.16213.1029 GTTATTTCTGTAGATTTAAACGGCCAACGAAGGATACATTTTAACACTATAAACTATATTTTACAACTTGTCTACAAGTCTTAAATTATAATAGTATAAATACAGTGGTGGTGTTCTGTCATTACTGAATTGGACCAAGCACAATGCAATTTGTTCTGGTGTTGAGTGTGTCTGTTGTTGCGGCGTTGATGATGGGTAATGCGGAGGGTTGTTCCTCCTGCCAAATACAGCATCCGCAAAGTTATTTCTGTTCTGCAGATTTCGTTATAAGGGGAACGGTTACAGAACAATACTCCATTTACGACGAGGACTCCTCTTCCACTGACTATCTTATTTATAAAGCCTATAGCAGCTCTAG…
	Holothuroidea.Pannychia.46.aa.16214.1041 GTTATTTCTGTAGATTTAAACGGCCAACGAAGGATACATTTTAACACTATAAACTATATTTTACAACTTGTCTACAAGTCTTAAATTATAATAGTATAAATACAGTGGTGGTGTTCTGTCATTACTGAATTGGACCAAGCACAATGCAATTTGTTCTGGTGTTGAGTGTGTCTGTTGTTGCGGCGTTGATGATGGGTAATGCGGAGGGTTGTTCCTCCTGCCAAATACAGCATCCGCAAAGTTATTTCTGTTCTGCAGATTTCGTTATAAGGGGAACGGTTACAGAACAATACTCCATTTACGACGAGGACTCCTCTTCCACTGACTATCTTATTTATAAAGCCTATAGCAGCTCTAG…
	Holothuroidea.Pannychia.46.aa.6362.107 TTTTTAACTTGAATGAATTCCAGTAATTTTAAAATACCTGTGTTTTTTTTTACTTCTTAGCTAAAGAAATCGGTGGAAAGATGATCATCAATCTCTGTGCGTGGAACGTTCCATTTCCTAATGTAACAGCTTCACAAAAGAAAATGCTTCGTAACAACTTTGGAGGAGAATGTTCCCGCACACCGCCGTGTGAGCTGAGAATGTACTGTGGAGCTCCAAATCCATCTCAATGTCAGCAGTTTGATGGTTGCACCTTCTACCGGACAAACAATTGCAACGCTGCACATTCCTATTGTACCAGAAGAAGCAATGGACAATGTCAATGGCACTACTACTCAAAGAGGTATAATGCTTGTATGG…
	Holothuroidea.Pannychia.46.aa.7449.5579 AAACTTGCTGTACCAGGAAACATATTTATTTACCGGTGGTTTCATGGAGGGTAAATATGTAATAACGTACTGTAACTGGGTAAAAGCCTGGGACGATGTCACCGAACTACAAAAGGAATACCTTCGAACAAAGGAATACCTTAACCACTGCAGCTCGTGTAAGATAACTGGTGTTAAGGGAGCCTTAACGATGGACCAAAATAATAATGAGCTGGTTTATCCCAGTCAAGTTTCTGGTCTATGGACACCTTACAACTGTTACTACAACCCGATATCATCCGTTACATACAGACCGGAAGACTGCGAGAATTCGTACAGCTTCTGCCACCCTGCCGCTGATGACAATGAACGGTGCGATT…
	Holothuroidea.Pannychia.46.aa.7450.82 AGGAAAATCACCTGACGGTCAACTTAAGTCATAACAAGTGTGAAAATCATCAAATTTGTGGAATAAATATTGTGACTACCCCTTGCAAAGAGTAACAATAGCGTGTGGAGTTTGTGTTAATAGATACCACTTAATAGGAATAATGAGATTTTCGCTTTTACTTGGGTGCTTAATCACCCTTAATTTCATTGATTTCGGCGTCTGTCAATTGAAATGCAATTGCTTCGTGGACCACCCGCAGAAAAGGTTCTGTGAGGCTGACTTTGGTTTTGTAGGAACCGTGCATGCTTCACAGGAAAGCGATGATGTATATATATATACGGTACAGGTTGACAGAGATCAGATATTCAAAGGACTGTCA…
	Holothuroidea.Pannychia.46.aa.9542.90 TTTGAAAGCAGATTACCAGACTGAACAGGAAAAGAAGAGAGAAAAAATTCTGCAGCTATTTTCAACTTTAGCAGAAAAGGAAAGCATCATAAAAGTTGTCTAACTTAAACCGCAAAGATTTTTGAAGTATTTATCGAAGTTCATAGCCTTTATTGAATAAAATGGAGAAACTTATTATAGCAATGTTGGCATTCACCTGTGGATACCTTGTCATAATGGGAGCTGATGGATGCATGTGTCCGGTTAAGCATCCTCAACAAAGCTTCTGCGATGCGGAATTTGTATTTGTGGCTACTGTTAGAGGATCTGAAGTAGAGGATGGCTACCTCATCTATGATGTCAAAGTTAGCCTTGAAAAGGT…
	Holothuroidea.Pannychia.46.aa.9543.74 TTTGAAAGCAGATTACCAGACTGAACAGGAAAAGAAGAGAGAAAAAATTCTGCAGCTATTTTCAACTTTAGCAGAAAAGGAAAGCATCATAAAAGTTGTCTAACTTAAACCGCAAAGATTTTTGAAGTATTTATCGAAGTTCATAGCCTTTATTGAATAAAATGGAGAAACTTATTATAGCAATGTTGGCATTCACCTGTGGATACCTTGTCATAATGGGAGCTGATGGATGCATGTGTCCGGTTAAGCATCCTCAACAAAGCTTCTGCGATGCGGAATTTGTATTTGTGGCTACTGTTAGAGGATCTGAAGTAGAGGATGGCTACCTCATCTATGATGTCAAAGTTAGCCTTGAAAAGGT…
	Holothuroidea.Pseudostichopus.44.aa.1794.40 CAGTACAAAGAGGCCAAATTTGTTGTGAAAGCCAAGGTGATGTCGAAACATGCGGAACAGGACGGGCCCGAGTCATCGTACAGACCGATAACATACCTAGAATACGAGGTCAAAATAATAAGGATCTTCAAAGGGAAGAGGAACTTTGACTCCAACGTTGTAAGCATGTTCACACCAGACAGCACCTCATGCGGCCTGCGATCCATGAGACCAGGGAAGAATTATCTTATCAGTGGTTACTATGAAGACGGTGCATTCCAGCTTAGTGTCTGCAGTTGGGTCGAGAAATGGTCAGAGCTGACAAAGGAACAGAGAAGCGGCCTCAAATCAGCATATGCCACAAAATGCAGGAAAT…
	Holothuroidea.Pseudostichopus.44.aa.1947.267 TATCATCAAATGCAATTCATACATCGTGGAGACATCGCAACTAATTATCTGGACGGACGAATATATAAGAAAGAACATTCGAGATGTTTACAACTATTCTGTGTGTCCTTGGACTAGTAGGATACGCGTGGGCACAGGGATGCGCTAACTGCTTTCGTAATCACCCACAGCAAGTCTACTGTGGAGCAGAGATTATGGTACGTATCACTGTGAACTCTGTGGAACAGAACATCAGAATGCCCGGATATAGCTTGTTGTTCCATAGGAAAGTGAACACCACAATCGTCAGTGATCTTAAACCCAACGGAGAAAGAAAGGAACCCGGCACCATCTTCGAATTTTTCAACCCGTCAT…
	Holothuroidea.Pseudostichopus.44.aa.1948.233 ATCTCTTATGTGGAACCTTGTCATCGTACTATGCCAGAATATATAAGAAAGAACATTCGAGATGTTTACAACTATTCTGTGTGTCCTTGGACTAGTAGGATACGCGTGGGCACAGGGATGCGCTAACTGCTTTCGTAATCACCCACAGCAAGTCTACTGTGGAGCAGAGATTATGGTACGTATCACTGTGAACTCTGTGGAACAGAACATCAGAATGCCCGGATATAGCTTGTTGTTCCATAGGAAAGTGAACACCACAATCGTCAGTGATCTTAAACCCAACGGAGAAAGAAAGGAACCCGGCACCATCTTCGAATTTTTCAACCCGTCATCATTTTGCGGCACATGGTTCGA…
	Holothuroidea.Psolus.11.m.12838.37 CCGGGGAGTACCGTATACCTACACACCTATGGGATGTGCAAGTTCGAGATGATGCTACGAGTCGGTCAAGAGTACATACTGTCTGCGACTGACGCCTACCAACCCGGGTACTACATCATTCTGAGGGGGTGTAGCTGGGTCCAGAAATGGGACACCCTGACCCGGGAACAGAAGAAGGGGCTGCGGCAGGACTACCACAACTGTGACTCATGTCAGATCACTAAGACCATGACGACACCGTATGACATGTTCGCCGATTACAGCTTCCTTGAGCCATCACCTCTGGGGGAGGGGGAGCGTCGGGTCAGTTACTGCTTCCACAACCAGCAGATGGCTCTCACGATGGACAACTACGTCGACTGCG…
	Holothuroidea.Psolus.11.m.14872.170 CATTACTACTATATACATGCACCTGTCTAGAGCCATAGACAACAGACCAGAGATACTCCAACATAGCAACGGTCTACCTGTATTATGATCCCTGGATCCTAAAGGACAGCTGTACTCATAGAGGGACAGATTAAACCATTCATCTAACTGACAGGGGAAGGTATAGTCGCTTTAGCAGGACTGAACAGTTGTGCCCCAGAACATGACATTGGAATTACAAAGGCATTATCTAATAGTTGAGTAAATAATACCATCACCAATTGGAGAAATCAGAAACCTACAAGGATTTAAGACAGACAGAATTACAGACAAAGAATCATGTGGGTTCAGTACATAGCAGCGGTCATATTGATTGTGGCATCA…
	Holothuroidea.Psolus.11.m.19285.171 GGGAATGACAAAGTTAGTTAAGTGAAGGACAGTCTCAGTCATACGCGATTATCTTGTCATATATGTTGTAAAACGTAATCACTAATCAGTGTAATAATACAGGGATAATATATACCTAAAGAAGAGTAGCCAACGCTGATATTCAATTTACAAAATGAGCTTCTCTGGATTTACACATGCCCTCTGGGCATTAGTGGTGACAACTTGTTGGATAGTCTCAGAAGCGTGCCTGTGTATGCCGGAACACCCACAGCAGAAATACTGCAAAGCGAATTTTGTTTTAAAGGGACTAATAATGGACAATGCCAACACACCTGACAACCAATGGAACATCACTGAAATGGTGCCCCGTAGTGCAGAGAA…
	Holothuroidea.Psolus.11.m.19286.151 GGGAATGACAAAGTTAGTTAAGTGAAGGACAGTCTCAGTCATACGCGATTATCTTGTCATATATGTTGTAAAACGTAATCACTAATCAGTGTAATAATACAGGGATAATATATACCTAAAGAAGAGTAGCCAACGCTGATATTCAATTTACAAAATGAGCTTCTCTGGATTTACACATGCCCTCTGGGCATTAGTGGTGACAACTTGTTGGATAGTCTCAGAAGCGTGCCTGTGTATGCCGGAACACCCACAGCAGAAATACTGCAAAGCGAATTTTGTTTTAAAGGGACTAATAATGGACAATGCCAACACACCTGACAACCAATGGAACATCACTGAAATGGTGCCCCGTAGTGCAGAGAA…
	Holothuroidea.Psolus.11.m.19506.133 ATCTTTCTAACGATTTTAGTGAGCTTAATCGCTCATGGTCATGGCGGGAGAACGAATTGTGCCTGTAGAATAGACCACCCCCAGCGACTGTTATGTACTGCTCAGTTTGCTTTCGTAGGAGAAGTTTCATTAGCACAGGACCTTACAGACGATTATCACTACAAGGTGCAGATTACCACTGACCAGGTTTTTAAGGGGATATCGTTGATAGGTGACGGTACAGACAGCGTAGATGTATATACACCTTACGGTACCAGTCTTTGTGGGAGGCCGAACCTACTCGTTAAAAATGAATACTTATTCACAGGTAATTACCTGAATGAAAAGTTTGTGATCACCTACTGTGACTGGGTGGCAGTGTGG…
	Holothuroidea.Psolus.11.m.21172.164 CAGGCATCCATCAGAGCGAGAAAGCAGCTATCAAAAGATCAAGACAGATTAAAGATTATTGTTATAACCTTTTCAAAGTTATTGAACAATACCTAATACAAGTTCACAGTAAAAAAATTGTGTTCATTTCCATCTGCATAATCTAATCGTCATTGTGAGACAGTACTTATTCAGGAAATTGAATTATCTTCGAGAATCTCCAAGAATGGCCAAGTTCACAGCAGCAACCTTTGCAGGCATCCTTGGACTCGTCAACATTGCAGTGATACTAGCCTGTAACTGCGACGTGAAACATCCACAGACCCAGTACAAGGAGGCAGACTTTGTGGTGAAGGCCACAGTCATTGGTAAACATCGGGACCG…
	Holothuroidea.Psolus.11.m.22448.2336 TTCCTCACTGCGCTACTGTTTCGCTGGACTGACCACAGGAATGTGATAATGGACCAATGACGATCAAGCTCACAGTAGAAAGGATGGTATCTAACTTGGTCCCTCCCAGAACAGACCAATGGATCCAGATCAAGTAATATATGTTGAGATTGAAAGATGCTGCACTCAATTTCCTTTGCAGATATCTACACAAGCCTTGTTTACACCGTCTACGTGGACAAAGTCTACAAGGGTGAAGAGTTCATCGAGCCGAAACAGGTGGTCAAAATAACGACATCGCCATTTGATTCAATGTGTGGCGTCGTCGGATTGGAGGAGAAGAAGAGATATATTCTCTCAGGTCAAATTGCAGATGGTGAACT…
	Holothuroidea.Psolus.11.m.22449.2347 GTTTACAGGTCAACAGTGACACCAGAGGCTGCCTGAAGCATAGGTTCATCCTATTGCACTTTCCAGATTTATTCCATCCAATAACAAACAGGAGGCTATAAAATCTCCATGTGAGGATCTGATCTTACTACAGATTCTGAGAAAGGGTATTACTCTGGGTTCTCGCTCTCAGTTTAGTAGGTTGAAAACACTTTTTGGAAAAGTTAGTGGAGAAATTTTCTCAGAAAGAAAGATTCTACCGGAAAGGCCGAGAGTGGACATTAATTTGTCAAGCTGTGTTTGGAAAACCTTCCAGTCCACTATATATCAACAGCAGATTGCATTCCAGAGTATCAATTGCTCTCATAGACCGAGAAGAGAGA…
	Holothuroidea.Psolus.11.m.22450.2385 GTTTACAGGTCAACAGTGACACCAGAGGCTGCCTGAAGCATAGGTTCATCCTATTGCACTTTCCAGATTTATTCCATCCAATAACAAACAGGAGGCTATAAAATCTCCATGTGAGGATCTGATCTTACTACAGATTCTGAGAAAGGGTATTACTCTGGGTTCTCGCTCTCAGTTTAGTAGGTTGAAAACACTTTTTGGAAAAGTTAGTGGAGAAATTTTCTCAGAAAGAAAGATTCTACCGGAAAGGCCGAGAGTGGACATTAATTTGTCAAGCTGTGTTTGGAAAACCTTCCAGTCCACTATATATCAACAGCAGATTGCATTCCAGAGTATCAATTGCTCTCATAGACCGAGAAGAGAGA…
	Holothuroidea.Psolus.11.m.22451.2298 TTCCTCACTGCGCTACTGTTTCGCTGGACTGACCACAGGAATGTGATAATGGACCAATGACGATCAAGCTCACAGTAGAAAGGATGGTATCTAACTTGGTCCCTCCCAGAACAGACCAATGGATCCAGATCAAGTAATATATGTTGAGATTGAAAGATGCTGCACTCAATTTCCTTTGCAGATATCTACACAAGCCTTGTTTACACCGTCTACGTGGACAAAGTCTACAAGGGTGAAGAGTTCATCGAGCCGAAACAGGTGGTCAAAATAACGACATCGCCATTTGATTCAATGTGTGGCGTCGTCGGATTGGAGGAGAAGAAGAGATATATTCTCTCAGGTCAAATTGCAGATGGTGAACT…
	Holothuroidea.Psolus.11.m.23457.93 GCGAGTCATTATTATTATTATTATGACTTGTATTCAGTCCAAATTCAAGGGATATCTCTTGAGGCCTTGTATCTTTCATGCCACTCATGATCCCCTCAGTGCAAATAATCACATGTATCCATTCTCTCATCCACGCAGCTTTTTCAGGGACCATTCTGACAGCGACAGCACTCAAAGGTGTCTACCACTATGAGGTGGGGGTCAATCAGTTGTTCAAGGGGCAAGACCTGATCCAGGATGAGGCAGGGCTGATTTTAGATGTATACACCCCTTACATGACAGGCCTCTGTGGGAGGTCGAACCTGATTCCACAGACAGAGTACCTATTATCAGGCAGCTACCTGGAGGGGAGATTTGTTATCAC…
	Holothuroidea.Psolus.11.m.24012.224 CAAGAGACCAGCAACCAGACACCTCAGAGAAAAGAGTTAACTAGTTTTCTAGTATTATTTATATAGCAAAATTTATTTATCTAACCAAATATTGCCATCCGACAAGATGAAGACTTGTTTGCTTGTTTTCGGTATTGTGTTCATCGCTCTTGTAGATGCGTGCAGTCACTGTTTCACCAAACATCCACAGCAACATTATTGTGACTCTTATTTCGCGATGCAAGTCAAGATTATACGTGAGGTGGACGAATCTGACATCAGTGATACGCGACAATACAAGGCCAAGGTACTCAACAGCTGGAAGCAAGGACCTCGGGACGGAAAGTTCAAGTTGTATGTTCCCGATGCATTTTGTGGGTCTAC…
	Holothuroidea.Psolus.11.m.26874.374 CGGGAATTGTTCGCTGTGTAGCACTCTCTGCTAGTCGGGCACGATAGTATACGGATTTTTCTTATTTTTCAGGGAGTTACATTGACTCCGGTAACGGCTCAGAGCTAATGGTAATGAGCAGCTGTGACTTTGCCGAGGAATGGAACGAGCTAACAAATAAACAGCAGAAAGGATTTGAAGTCAAATATGGTCGATTTTGCGAGTGTCAGGTGGCTGGTGTCAAGTCTCCTATGAATCTTCGAGTTAGTTTGTTAGAGGGCGGTGCTGGATATGATAGTGCACAGAGTTATTGGACCCCTTATAGAGATTGCTTCTACAACTCAATGAAGTCAGAAAGCTTCCAGCGGGAGGACTGTGAGGATG…
	Holothuroidea.Psolus.11.m.26875.385 AAGAGAGCCACAAGATCTGCTGTGAAGATGAAATTTATAATAAGCATCATCATCGTTGGTATCATCAACCATGCATCGGCCCAAGAAGCAGGCTGCGGGCACTGCTACCATAATCACCCACAACAGGTGTACTGTAACTCAACAATTGTGATGCGAATCACAGCGAACTCAATGACACGTAACGTCAGGATAGGTTTACCTGGTTACGAACTATACTCCTATAACATGGTAAACGCGACTGTCCATACCGACTTCAAACCGGGGGTGAAGTTAAATGGCGACTCGATCGGATTCTACAGTCCCTCCTCGATCTGCGGGGAATGGTTCACTGATGGCTACGAGTACGTGATTACTGGGAGTTAC…
	Holothuroidea.Psolus.11.m.32702.873 TATTGATTGAGAATGTACGAGAGTGAAGAGTGAAGAGGCTGAGAACAGAGAAGGCCCAAATCCATCTGAAACCGTCGTAGGAATCTATCGTCAATATGAAGAGCACACTCCTAATTCTACTGATAGTCGCCCTGTCTGTTCCGTACTCAGAGGCGTGTGGGACATGTCCCACAAGACACCCACAGCAACATTATTGTGACTCGTACTTTGCTATGCGAGTTACTATCGTGAGCGAAGACATACATAACAGTGATATCCCTAAAACGAAACTCTACACAGCTGAAATACTGAACAGCTGGAAGCGAGGTCCTGGTGGAGGAGAATTCCAGTTCTACGTTCCGGCGTCCTTCTGTGGATCTATAT…
	Holothuroidea.Psolus.11.m.33249.144 GTCACTGCAGACACCAAGCCATGGACAGCTGAAGAGGCCAAAGTAAGAACCATTCAAAGTTAATATTATAAGTTTTTTATAACTGTCAAAATGTAGAGAAACACACAGTAGTGTATAAGCCTACTCAGTTATTGAATTTAACACTTCTCAACTGTCATTGAAACAGAGGAACTATTGAGAATTTTAGATATTATTGTTCAGGTTTATGAGGGAATATTTTCATCATTCTTGGATACCCTGATCTTGCATTGCCACAGTTTTACATCAAGATCTGCAGGAATGGCTGCCTGGTTATGGAGGAGAGTGTTAGCAGCTCTGGCTATGATCATACAGTTCTCTGTAGTTACTGCTACCTATGGCTGC…
	Holothuroidea.Psolus.11.m.35026.220 CACAACTGGCATGCACTCAGTAGATTATAGGTCAACACTGTGATACAAGTAGTACATCCACCACTAATGCACTTTTGATCGGGACATCTGGGGACAGGCTAGAACTACAGCAGGAGGAATTGTATTTGTTACAGATTCTCAGAAACTATAAAAAGAAGATATTATAGGCACACTGGATAGATTGGGTCAACACTGTGTCAGGCTATCCACAAGATCATTTCATTGGATAATTTCAATCGCTTTGGAAACTTTTGAACCGCCACCAGATGTAGGAAAAAGTTTCTCGGTGAGAGTGAAAATACAAGTTTGTTTTTGAGAATTCCCACAACACTATAAGAGGAAGTTTTTCAAGCTTTTGTTCAG…
	Holothuroidea.Psolus.11.m.37157.356 TCAGAGCCGGCAAAGACAGTTATCTGCCTCATCGGCTCTCTGAACACTCCGTTCTGTGCATGTGTGAGAAAATCACATTTAGCCAAAATATTACAATTCTACTGAATAGTACCTCGTACACCAGATAAGATGGCCCGATTCATCAGCCTTGTCGTCGCTGCCGGCCTCGCTTTCCTTCTTGCCTGTTCAATCGAGGTAACCGAAGGGTGTATGTGCCTGGACAACCAGAACGAGTACAATGGTATGCAGACCATTTATTGTGACTCGGACTTCGTTATCAAAGGGACCGTAATCAGCAAAGACGAGACCAATTATAAATACACTGTCAACGTCGACGAGAAGTACCGAGGGAGCGGCTTCAAC…
	Holothuroidea.Psolus.11.m.37200.480 ATACTTTTCACCACTAATCTGGCAGGCTTGGCAGAGGATTGGAGCAAGTCAAGAACTTTGAAAGGGGGAAAGACTATTATAAGGTCAAAGTATTAGTTCTGTGCATGAAGAGTACAAAGAAATCCTTCCTGTTGACAAAAACAGCAGTAAACATTCTGTTCTTCGCCAAGCAACTGGTGTAGGACTTGGTCATAACCTTACCAGAGGATCATAGTTTGAGAGGGATTGGATGATCAAGAGCCATTCCAGTACAGTGCAGCTACTACAATTGAGGGAGCCTTCTAATACTGCACCATTACACCAGGATGAAGGCTTGGCTGCTGGTGATACTGGTCATAGTGACCTCAGTGACTGATGCGTCCG…
	Holothuroidea.Psolus.11.m.37201.318 ATACTTTTCACCACTAATCTGGCAGGCTTGGCAGAGGATTGGAGCAAGTCAAGAACTTTGAAAGGGGGAAAGACTATTATAAGGTCAAAGTATTAGTTCTGTGCATGAAGAGTACAAAGAAATCCTTCCTGTTGACAAAAACAGCAGTAAACATTCTGTTCTTCGCCAAGCAACTGGTGTAGGACTTGGTCATAACCTTACCAGAGGATCATAGTTTGAGAGGGATTGGATGATCAAGAGCCATTCCAGTACAGTGCAGCTACTACAATTGAGGGAGCCTTCTAATACTGCACCATTACACCAGGATGAAGGCTTGGCTGCTGGTGATACTGGTCATAGTGACCTCAGTGACTGATGCGTCCG…
	Holothuroidea.Psolus.11.m.37202.97 ATACTTTTCACCACTAATCTGGCAGGCTTGGCAGAGGATTGGAGCAAGTCAAGAACTTTGAAAGGGGGAAAGACTATTATAAGGTCAAAGTATTAGTTCTGTGCATGAAGAGTACAAAGAAATCCTTCCTGTTGACAAAAACAGCAGTAAACATTCTGTTCTTCGCCAAGCAACTGGTGTAGGACTTGGTCATAACCTTACCAGAGGATCATAGTTTGAGAGGGATTGGATGATCAAGAGCCATTCCAGTACAGTGCAGCTACTACAATTGAGGGAGCCTTCTAATACTGCACCATTACACCAGGATGAAGGCTTGGCTGCTGGTGATACTGGTCATAGTGACCTCAGTGACTGATGCGTCCGG…
	Holothuroidea.Psolus.11.m.41586.1381 TATCCTCCCATACACAAATTTATTTGTTATAGAGTAAGGTAGAATCACAGACACACCTAATACTTTCAGCTGGTGAATGGGGAAAATCAATTGAGGTTTCTCCTGACAACTGAATCTTTTGGCATCCATACATGAGTGCTTGACAACCAATACCCAGGTACACCTGGCCATGTCAGCTAGAGGCTACAGTTAATTGCTTTCTGGAAACAAGTTTACAACCACACAGGGAACCAAGCAATATTATGTTCCACAGTCCACACCCTATTTATATATAGGCCTACATTGCCCAGGTTTATACAGCTTAACACCAGTACTTTTGCTGGTGCTCTTGAAAACAACTCTCCCTGCAAATAAAGAAAACT…
	Holothuroidea.Psolus.11.m.43002.1124 AAAAGGTCGTTTGACGTACTACGTGCTCCAGGAAATATAAATAAATAAACATAAATTCCTGAGTGACACAACCAGTTGGTATAAATTAAGGAGGACTTTGTAAGCAAGCTCAAACCGGAGTTACATGTCAAATTGATAGTCACTTGATCAGAAAAGTAAGTTTCAGATGTCAGTTTGGAAGATGTCGGCCACAATCATTGGAGTCGTGTTGGTTTTTGTACTCGGGATCGTTGGAGCTGAGGAGAGATGTAACTGTAACTATATCAGCCATCCACAGACAGATTTCTGCCAGTCAGCTTATGCTTTTCATGGTCTGATCACTGGTGTGGTGTATGTCCCTGCTCCGGGGGAACCAGACCTGG…
	Holothuroidea.Psolus.11.m.45732.1659 CAGAGTAATATTCAACATGGTTGGCTAGTGAGTAATGTCATTGCAATGCCCTTAAATGGAGATTATCCTGTCTGCTAAAAGTTTGCAAGATTTCCCAAAAAGCAAGAGCGATTTATCACAACTTTACCACTGTACTAAAATAACATTGAACCCTACTAAAGCTGCTTATAGGGACTGTTGGCCTGTACTGAACTTTTACCACTGCCTTTGACGTCATCAGGGCTACAACCCCTGTGGGGTTATCAAAAGGGAACTTTTAATCCTCCAACCAACCAGAGGGCTTCCTGTGTCCAAAAAGCTATAAAATATCAGAATCTGGAGATGATTTCCACATAACACTGCAAAAATATCTTGTTTACAAC…
	Holothuroidea.Psolus.11.m.45734.2048 CAGAGTAATATTCAACATGGTTGGCTAGTGAGTAATGTCATTGCAATGCCCTTAAATGGAGATTATCCTGTCTGCTAAAAGTTTGCAAGATTTCCCAAAAAGCAAGAGCGATTTATCACAACTTTACCACTGTACTAAAATAACATTGAACCCTACTAAAGCTGCTTATAGGGACTGTTGGCCTGTACTGAACTTTTACCACTGCCTTTGACGTCATCAGGGCTACAACCCCTGTGGGGTTATCAAAAGGGAACTTTTAATCCTCCAACCAACCAGAGGGCTTCCTGTGTCCAAAAAGCTATAAAATATCAGAATCTGGAGATGATTTCCACATAACACTGCAAAAATATCTTGTTTACAAC…
	Holothuroidea.Psolus.11.m.54192.642 GAAACTTTGAAGATCAGCACGTGTGTGTCTATAGAAGAATAGTTTTGTTTGGCAACCAGGTCTAACCACATAATACCAAATTTGAGTGAGAGATCCACTTCACTAATACTCCTACTACTACTAGCTGCAAATTGATTACAAGTGGAACAGAGATCCAGTCCATTACACTCGAGTAACTATTTGTATTTGATAACTTGATGTGCTTGCTACAACAAGCTATATAGGCTATAAACATTTGAACATTTGAATGATAAAGTTTGTTTGTCTTATTTGAGCTGGTTTAAAATTGAATACCTAAGCTCGTTTGTGGTTATCTCACATAACGTAGAGAATATAGATTGAGCCAGGGTATCTACCTGAACA…
	Holothuroidea.Psolus.11.m.54193.650 GAAACTTTGAAGATCAGCACGTGTGTGTCTATAGAAGAATAGTTTTGTTTGGCAACCAGGTCTAACCACATAATACCAAATTTGAGTGAGAGATCCACTTCACTAATACTCCTACTACTACTAGCTGCAAATTGATTACAAGTGGAACAGAGATCCAGTCCATTACACTCGAGTAACTATTTGTATTTGATAACTTGATGTGCTTGCTACAACAAGCTATATAGGCTATAAACATTTGAACATTTGAATGATAAAGTTTGTTTGTCTTATTTGAGCTGGTTTAAAATTGAATACCTAAGCTCGTTTGTGGTTATCTCACATAACGTAGAGAATATAGATTGAGCCAGGGTATCTACCTGAACA…
	Holothuroidea.Psolus.11.m.56691.835 GCTAATTAGTCTACGAGCAAACAGAATAGAATCATCTGAAATTATAGAACTCAGCTAACTTATTTTATTTATTTGAGAAACAAATTTATATTTATTTTTGATCATCCAAAAAAGTCAACTATCAGCAAAATGGAGAGGATCACTGCAATAATTCTTCTATCTTTCATTGGACTTTTTACTGTCTTTTCATTGGCCGATGGCTGCAAGTGCAACATCAACCATCCACAGGATAGATTCTGCAAAGCCGCCTTTGCTTTCGCGGGTACGATAACTTCCATCGAGCTGATCGAGGTGGAGGGGCTCAACTTCATGCGATACACCTTCGTATATTCACCGTACCAGGTGTATAAGGGAGAGAACCTC…
	Holothuroidea.Psolus.11.m.56692.848 GCTAATTAGTCTACGAGCAAACAGAATAGAATCATCTGAAATTATAGAACTCAGCTAACTTATTTTATTTATTTGAGAAACAAATTTATATTTATTTTTGATCATCCAAAAAAGTCAACTATCAGCAAAATGGAGAGGATCACTGCAATAATTCTTCTATCTTTCATTGGACTTTTTACTGTCTTTTCATTGGCCGATGGCTGCAAGTGCAACATCAACCATCCACAGGATAGATTCTGCAAAGCCGCCTTTGCTTTCGCGGGTACGATAACTTCCATCGAGCTGATCGAGGTGGAGGGGCTCAACTTCATGCGATACACCTTCGTATATTCACCGTACCAGGTGTATAAGGGAGAGAACCTC…
	Holothuroidea.Psolus.11.m.56693.825 GCTAATTAGTCTACGAGCAAACAGAATAGAATCATCTGAAATTATAGAACTCAGCTAACTTATTTTATTTATTTGAGAAACAAATTTATATTTATTTTTGATCATCCAAAAAAGTCAACTATCAGCAAAATGGAGAGGATCACTGCAATAATTCTTCTATCTTTCATTGGACTTTTTACTGTCTTTTCATTGGCCGATGGCTGCAAGTGCAACATCAACCATCCACAGGATAGATTCTGCAAAGCCGCCTTTGCTTTCGCGGGTACGATAACTTCCATCGAGCTGATCGAGGTGGAGGGGCTCAACTTCATGCGATACACCTTCGTATATTCACCGTACCAGGTGTATAAGGGAGAGAACCTC…
	Holothuroidea.Psolus.11.m.56694.855 GCTAATTAGTCTACGAGCAAACAGAATAGAATCATCTGAAATTATAGAACTCAGCTAACTTATTTTATTTATTTGAGAAACAAATTTATATTTATTTTTGATCATCCAAAAAAGTCAACTATCAGCAAAATGGAGAGGATCACTGCAATAATTCTTCTATCTTTCATTGGACTTTTTACTGTCTTTTCATTGGCCGATGGCTGCAAGTGCAACATCAACCATCCACAGGATAGATTCTGCAAAGCCGCCTTTGCTTTCGCGGGTACGATAACTTCCATCGAGCTGATCGAGGTGGAGGGGCTCAACTTCATGCGATACACCTTCGTATATTCACCGTACCAGGTGTATAAGGGAGAGAACCTC…
	Holothuroidea.Psolus.11.m.61068.666 CAGTTTGAAAGCATTTGATATATTTGATCACGATAGTGTCCGTGTTGCCTCCGCCTAATCTAGATTTTACCAAGAAAACTGATCCCAGTACATCTTGTGTGGACCAAATTTAATTTTGTGTTACAACCGCTTGTGGTACGCATTAGTAGAGATGAAGGGTCTTTTCCTAATAGCTTTCTTGGGCTTCACCATGTACCAATGTGCCATGGGGCAGACTATGTGCGGTTGTGGTGTTCGCCACCCTCAAGTCAGATACTGCGACTCTGAATTTGCAATGCTTGTTCAAATCCACGACAAGGTTGAAGCAGACCTCCCTTTTACTGAGCCTGATCCGTATGGCCTCAAGGGATACATGCGGTTCAA…
	Holothuroidea.Psolus.11.m.61069.676 CAGTTTGAAAGCATTTGATATATTTGATCACGATAGTGTCCGTGTTGCCTCCGCCTAATCTAGATTTTACCAAGAAAACTGATCCCAGTACATCTTGTGTGGACCAAATTTAATTTTGTGTTACAACCGCTTGTGGTACGCATTAGTAGAGATGAAGGGTCTTTTCCTAATAGCTTTCTTGGGCTTCACCATGTACCAATGTGCCATGGGGCAGACTATGTGCGGTTGTGGTGTTCGCCACCCTCAAGTCAGATACTGCGACTCTGAATTTGCAATGCTTGTTCAAATCCACGACAAGGTTGAAGCAGACCTCCCTTTTACTGAGCCTGATCCGTATGGCCTCAAGGGATACATGCGGTTCAA…
	Holothuroidea.Psolus.11.m.61070.1383 CAGTTTGAAAGCATTTGATATATTTGATCACGATAGTGTCCGTGTTGCCTCCGCCTAATCTAGATTTTACCAAGAAAACTGATCCCAGTACATCTTGTGTGGACCAAATTTAATTTTGTGTTACAACCGCTTGTGGTACGCATTAGTAGAGATGAAGGGTCTTTTCCTAATAGCTTTCTTGGGCTTCACCATGTACCAATGTGCCATGGGGCAGACTATGTGCGGTTGTGGTGTTCGCCACCCTCAAGTCAGATACTGCGACTCTGAATTTGCAATGCTTGTTCAAATCCACGACAAGGTTGAAGCAGACCTCCCTTTTACTGAGCCTGATCCGTATGGCCTCAAGGGATACATGCGGTTCA…
	Holothuroidea.Psolus.11.m.61072.1769 CAGTTTGAAAGCATTTGATATATTTGATCACGATAGTGTCCGTGTTGCCTCCGCCTAATCTAGATTTTACCAAGAAAACTGATCCCAGTACATCTTGTGTGGACCAAATTTAATTTTGTGTTACAACCGCTTGTGGTACGCATTAGTAGAGATGAAGGGTCTTTTCCTAATAGCTTTCTTGGGCTTCACCATGTACCAATGTGCCATGGGGCAGACTATGTGCGGTTGTGGTGTTCGCCACCCTCAAGTCAGATACTGCGACTCTGAATTTGCAATGCTTGTTCAAATCCACGACAAGGTTGAAGCAGACCTCCCTTTTACTGAGCCTGATCCGTATGGCCTCAAGGGATACATGCGGTTCA…
	Holothuroidea.Psolus.11.m.63672.2594 CTAGGGCAGAGCTGTCCGATAGGAAATATAAACCACAGTAAGATGCCAGTAACTTCAGAAGCGAACTCTGAGCTCAAAGATTACTACCGAACACGAGAGACAGAAAAAAGGCAGGAAAAAACTTCATCAGCTCTATCAGTTCCAGCAGAAAATATTCATCAGATTTTCAGAGGAAAGCTCAGATTTGTACAACCTCCAGATATTTATTTTTTACTCCAGTATTCAGAACAATACCTCCAGCAATAAACATGGCAAAGTGTCTTGCAGTTCTTTCAGTGCTTTTAATAGTCGGGTGTTTTGCAATCGCAGCCGCGAACCAGTGCATGTGTGCAATCCAGCATCCCCAACAAAAGTTTTGTGAT…
	Holothuroidea.Psolus.11.m.63673.2628 CTAGGGCAGAGCTGTCCGATAGGAAATATAAACCACAGTAAGATGCCAGTAACTTCAGAAGCGAACTCTGAGCTCAAAGATTACTACCGAACACGAGAGACAGAAAAAAGGCAGGAAAAAACTTCATCAGCTCTATCAGTTCCAGCAGAAAATATTCATCAGATTTTCAGAGGAAAGCTCAGATTTGTACAACCTCCAGATATTTATTTTTTACTCCAGTATTCAGAACAATACCTCCAGCAATAAACATGGCAAAGTGTCTTGCAGTTCTTTCAGTGCTTTTAATAGTCGGGTGTTTTGCAATCGCAGCCGCGAACCAGTGCATGTGTGCAATCCAGCATCCCCAACAAAAGTTTTGTGAT…
	Holothuroidea.Psolus.11.m.6759.112 CTCCAATTCAGCTGAAGTTAATATTGTCATCATAGTTTTGCAAATATTTATATTAGACAAATATATGGCCTAGTATTCAAGTTAACAGAGGTCAACGTCAACATAACAATCACCCATGATAGTATATTTGTACACCAAGGATCATCAGCTTTTGTTGCACTTGTCTGTTGGTACTTTAGCGCTAGTTTTATATTTTTGGTAGTACAGTGTACAGCGACCATGGCGGAATTAACACATTTATGCAACACATGGAAACTACTACTGTTCACCTTGATTTTATGCCTAGTCTGTGGAGTATATGAGGCTATCGCTGACTGTACCTGCTTTCCGAAACACCCACAACAACACTTCTGTGAGGCAGATT…
	Holothuroidea.Psolus.11.m.68543.12 CCGGCTAAATGTAACGGGATACTCCGCCTACACGCTCAACAAGGTGAGTGCGACGGTCCTCCGAGACTTCAAACCGGGGTCACTGGAACGAGGCACTCAGATCGAATTCTACACTCCCTCGTCGTTTTGTGGGACATGGTTCGATGATGCAAACGTCTACCTGATCACTGGGAGTACAATAGTTGACCCGACCAGTGGTGAAGAGATGTGGATGATGGGCAACTGTGACAGAGGATGGAAGTGGAAAGAGCTGCCGATCAAACAACGGAAAGGATACACAGACAAGTACCACCGTTTCTGC---------------------------------------------------------------…
	Holothuroidea.Psolus.11.m.70158.23 GAATACAGGAAAAAGAGCTTATAGGCCTGCTGTTCGTCATAAAGAAGTAATAGCAAGACTCACCATGTCGGGATTCTTCCGTATAATCATCGTTCTTGCAGTTGTTGTTCTACCGTCGTGTCTCGCGTGTTTATGCTCCCCCAACCCCCGCACTATGTCGAAAGAAGATATTTATTGCCAGGCCTACTATGTCATTAAAGGAACAGTTATTGAAAAGGAAGATGATGGACGACCTCGTAGCATGATCAGCTATAACGTCATGGTGGACGAGGTATCCAAAGGTCCTGCAGAGTTCAATGTTGGTGACGTCATCACCTTCAAGTCCTCCAAATCTAGTATGCAATGCGGTGTCACGCTGAAGGAA…
	Holothuroidea.Psolus.11.m.70469.15 AAACTATAACAGCATTAGTTACAGTTGTATAAACTATAAGAGCAGAACTGCCAACAGACAAGATGGAGCTCGGATCAGCAGCGTTGACAGCCGTCCTGACGTTATTCGTGTTGAGCGTGCGTCACACCACAAGAGCCTGCCAGTGTGAAGCCCCGGACCACCCACAGCAAAGGTTCTGTAGAGCAGACTATGCAATCATCGGCAGGATCGTTGAGAGGATCGAAGAACCAGAGGACAGCGCTGAGTTCCAACAGTTCCTGTTCAACATCCCTGAAGACAACAACGTACCGGTCCCCCCGTCGAGCACAGACTCTCCCCCTCCACAGGGACCCGTCCCGTTTGGGGAGTGGCCGCTCCTCAGGAG…
	Holothuroidea.Psolus.11.m.9064.39 GACAATATACCTGTGAGGCAGCTGATTCAGATTACGACTGATGCAAATGAGGGCGCATGTGGCCTAACAGTTCTGCAGGAAAATCAGAGATATGTCCTCTCGGGTTCAGGAAGTAGTGGGGCTCTGGAGATCAGCTACTGCGATTACTATGAGGAGTGGAGCCATGTATCGAGCGTCCATAAAAAGGGACTGTGGTTTCAGTGGAATAAATACTGTGATGACTGTACACCAGTGTCTTGTTACGAATTTGACTATTGTTCAGAGGAGATCACCAGAGACACTTGTCGATTGGACACATCGTACGGAGACTACTACACCTACGGACACTTCACCTACGAATCCTGCGAAACAGAATTTGCCAGGTG…
	Holothuroidea.Psolus.11.m.9066.33 GACAATATACCTGTGAGGCAGCTGATTCAGATTACGACTGATGCAAATGAGGGCGCATGTGGCCTAACAGTTCTGCAGGAAAATCAGAGATATGTCCTCTCGGGTTCAGGAAGTAGTGGGGCTCTGGAGATCAGCTACTGCGATTACTATGAGGAGTGGAGCCATGTATCGAGCGTCCATAAAAAGGGACTGTGGTTTCAGTGGAATAAATACTGTGATGACTGTACACCAGTGTCTTGTTACGAATTTGACTATTGTTCAGAGGAGATCACCAGAGACACTTGTCGATTGGACACATCGTACGGAGACTACTACACCTACGGACACTTCACCTACGAATCCTGCGAAACAGAATTTGCCAGGTG…
	Holothuroidea.Psolus.11.m.954.11 TACAGCAGCTATCCTGGCAGCGATTCTCGGGTTCGTGAACATCGCAGAAACACTAGCCTGCAACTGTGACGTGAAGCACCCACAGACGCAGTATAAAGAGGCCGACTTCGTGGTGAAGGCTAAGGTAATGGGCAAGATCCGAGATTCAGAGGGCCCAGAAGCATCCTTTGGGCTCGTATCATTCCTGGAGTATGAAGTCCGGCTAGCAAAGATCTTCAAGGGGCGGAGACTGTTCAGTGGTGACGTCTTGAGCATGTTCACACCAGCGGACAGCTCGTGTGGGATCAAGTCCATGAGGCCCGGCAAGAATTACCTCATCAGTGGTCACCAAGATGATGGTT-------------------------…
	Holothuroidea.Psolus.11.m.9643.164 CAGCGGCAAGCTCAGATTTTCAACTTTGCAATATTTATATTTTAGTCCAGTATTCACACATTCCCAGCAGCAACGATGGCACAGTCTTTCGCAGTTCTTTCAGTGCTTCTTTCGGTCGGGTGCTTCGCAATCGCAGCGGCAAGCCAGTGTATGTGTCGAATTGATCATCCTCAACAGAAATTCTGTGATTCCGATTTTGTATTTGTGGCAACGCTGAAAGGGAAGAAGGAAGTTGATGGCTACCTCATGTACAAGATGAAAGTCAGCCAAGAGAAGGTCTTCAAGGGTGCCGAGTTCATCGAAAGAGGCCGCAAGTACGTCCGCGTCTACACGTCCTTCGGTACCTCACTATGTGGACGGACCA…
	Holothuroidea.Psolus.41.aa.10191.43 TATCACTATCAGGTGCAGATTAGCACCGACCAGGTTTTTAAGGGGCTATCATTGATAGGTGAAGACGCAGACAGTGTAGATGTATATACACCTTACGGTACCAGTCTTTGTGGAAGGCCGAACCTACTCGTTCAAAATGAATACTTATTCACAGGTAATTACCTGAAGGGAAAGTTTGTGATCACCTACTGTGACTGGGTAGCAGTGTGGGAAGATGTCACCCCCAAACAGAAAATATACCTACAAACAAAGATATATCTCAAACACTGTACTAGCTCGTGTATGATAACTGGTGTGAAGGGAGCTCTGACCATTAACCAGAATAAGAATGAGCTGAGGTACCCAGAGCAGGTATCAGGCCTA…
	Holothuroidea.Psolus.41.aa.14149.377 ATATATACAAGATGGTACGTGATTCAATGTTATTTTTGCAAACAAAATCAACGCCATCATGTACTCTGCGATCACATCACTGCTTCTGTTCATCGGATTGGTTAATCTTGACATGACGTCAGCAACGCAATGTCTGTGTGACACCGACCCCGTAAAGACAGCTTACTGCAACTATAGATATTCATTCAGAGGTACAGTTCTTGAGGTGAACGAGATACCAATGCACAGGTCCAGGCGTGACGTGTCATCATACTCCTACGACTTAGCTGATCCCGAAGATATCCGAGCACCAGCCGAACTCTCCACGAGGATTGTTCACGAGTACCGAGTTCTCGTCGACGGAATCTACCGAGGGGTGGACC…
	Holothuroidea.Psolus.41.aa.14150.398 AAATAAAACATTGGTTTCTGCTACAAGATCAGATAAACAAAATCAACGCCATCATGTACTCTGCGATCACATCACTGCTTCTGTTCATCGGATTGGTTAATCTTGACATGACGTCAGCAACGCAATGTCTGTGTGACACCGACCCCGTAAAGACAGCTTACTGCAACTATAGATATTCATTCAGAGGTACAGTTCTTGAGGTGAACGAGATACCAATGCACAGGTCCAGGCGTGACGTGTCATCATACTCCTACGACTTAGCTGATCCCGAAGATATCCGAGCACCAGCCGAACTCTCCACGAGGATTGTTCACGAGTACCGAGTTCTCGTCGACGGAATCTACCGAGGGGTGGACCAACAA…
	Holothuroidea.Psolus.41.aa.19159.329 TTGCAATCGCAGCGGCGAGCCAGTGCATGTGTGCAATCAAGCATCCCCAACAAAAGTTTTGTGATTCAGATTTTGTATTCACGGCTACAGTCAGAGGAGTAACAGAGATCGATGGTTACCTCATATACAAGATGAAAGTCAGCCAGGAGAAGGTGTTCAAGGGTGCAGAATTCATTGACAGAGGAAGGAAGTACGTCCAAGTCTACACGGCCTATGGTACCTCACTATGTGGACGCCCCAATCTGGAATACCTCGAGAAGTACTTGATAAGTGGTGTGATGAAGGACGGTCATATGGAGATCTCTTTCTGTACCTGGGTAACTGAATGGGACAACGTCACCCCCGAACAGATCAAATACCTC…
	Holothuroidea.Psolus.41.aa.19160.479 TTGCAATCGCAGCGGCGAGCCAGTGCATGTGTGCAATCAAGCATCCCCAACAAAAGTTTTGTGATTCAGATTTTGTATTCACGGCTACAGTCAGAGGAGTAACAGAGATCGATGGTTACCTCATATACAAGATGAAAGTCAGCCAGGAGAAGGTGTTCAAGGGTGCAGAATTCATTGACAGAGGAAGGAAGTACGTCCAAGTCTACACGGCCTATGGTACCTCACTATGTGGACGCCCCAATCTGGAATACCTCGAGAAGTACTTGATAAGTGGTGTGATGAAGGACGGTCATATGGAGATCTCTTTCTGTACCTGGGTAACTGAATGGGACAACGTCACCCCCGAACAGATCAAATACCTC…
	Holothuroidea.Psolus.41.aa.19161.445 ACCACACCTTCAAAGAAACCCCTAAGTGGTGTGATGAAGGACGGTCATATGGAGATCTCTTTCTGTACCTGGGTAACTGAATGGGACAACGTCACCCCCGAACAGATCAAATACCTCAAGAAAGGGACCTACGCCAGACAGTGTGACAGCTGCAAGGTCACTGGTGTTTACAGCGCTCACGAGACAGACATGAATGCAGACATCAACACCTTCCACGAAAGCCAGCTCTCCGGCAAGTGGTCCCGCTTCAACTGTGCATACAACCCTGTAGCCTCCGTGAAGTTCATGGACTCCGACTGCGAGAACCAGTTCGCCATCTGTACCCGGGACGTCGTCACCGATATGTGCATGTGGAAATCCAA…
	Holothuroidea.Psolus.41.aa.19162.533 TTGCAATCGCAGCGGCGAGCCAGTGCATGTGTGCAATCAAGCATCCCCAACAAAAGTTTTGTGATTCAGATTTTGTATTCACGGCTACAGTCAGAGGAGTAACAGAGATCGATGGTTACCTCATATACAAGATGAAAGTCAGCCAGGAGAAGGTGTTCAAGGGTGCAGAATTCATTGACAGAGGAAGGAAGTACGTCCAAGTCTACACGGCCTATGGTACCTCACTATGTGGACGCCCCAATCTGGAATACCTCGAGAAGTACTTGATAAGTGGTGTGATGAAGGACGGTCATATGGAGATCTCTTTCTGTACCTGGGTAACTGAATGGGACAACGTCACCCCCGAACAGATCAAATACCTC…
	Holothuroidea.Psolus.41.aa.19164.391 ACCACACCTTCAAAGAAACCCCTAAGTGGTGTGATGAAGGACGGTCATATGGAGATCTCTTTCTGTACCTGGGTAACTGAATGGGACAACGTCACCCCCGAACAGATCAAATACCTCAAGAAAGGGACCTACGCCAGACAGTGTGACAGCTGCAAGGTCACTGGTGTTTACAGCGCTCACGAGACAGACATGAATGCAGACATCAACACCTTCCACGAAAGCCAGCTCTCCGGCAAGTGGTCCCGCTTCAACTGTGCATACAACCCTGTAGCCTCCGTGAAGTTCATGGACTCCGACTGCGAGAACCAGTTCGCCATCTGTACCCGGGACGTCGTCACCGATATGTGCATGTGGAAATCCAA…
	Holothuroidea.Psolus.41.aa.19165.241 ACCACACCTTCAAAGAAACCCCTAAGTGGTGTGATGAAGGACGGTCATATGGAGATCTCTTTCTGTACCTGGGTAACTGAATGGGACAACGTCACCCCCGAACAGATCAAATACCTCAAGAAAGGGACCTACGCCAGACAGTGTGACAGCTGCAAGGTCACTGGTGTTTACAGCGCTCACGAGACAGACATGAATGCAGACATCAACACCTTCCACGAAAGCCAGCTCTCCGGCAAGTGGTCCCGCTTCAACTGTGCATACAACCCTGTAGCCTCCGTGAAGTTCATGGACTCCGACTGCGAGAACCAGTTCGCCATCTGTACCCGGGACGTCGTCACCGATATGTGCATGTGGAAATCCAA…
	Holothuroidea.Psolus.41.aa.19596.1136 ATAAAAATAAATAAACATAAATTCCTGAGTGACACAATCAGTTGGTATAAATTAAGGAGGATTTCAGAAGCAAGCTCAAACTGGAGTTATACGCCAAATCGATAGTCACTTGATCAGAAAAGTAAGTTTCAGAAATAAGTTTGGAAGATGTCGGCCACAATCATTGGAGTCGTGTTGGTTTTTGTACTTGGGATCGTTGGAGCTGAGGAGAGATGTAACTGCAACTATATCAGCCATCCACAGACAGATTTCTGCCAGTCATCTTATGCTTTTCATGGTCTGATCATTGGTGTGGTATCTGTACCTGCTCCGGGCGAACCAGACCTCGGTGAACTCTATAACAAGTACGTGAAGTACAACA…
	Holothuroidea.Psolus.41.aa.19597.1033 GGAGGAGACCCGATACTATTCCTGTGGTATCTGTACCTGCTCCGGGCGAACCAGACCTCGGTGAACTCTATAACAAGTACGTGAAGTACAACATCAGTGTCGTAGAAGTGTTCAAGGGGCGTAGGAGGTACCTAGATGCAGAATATGTGTCGATCTATTCACCGAGAGGGGGGATCTGTGGCACGACCGGACTGTACCAACAGGAAGTTCTGGGGGATGCCAGCAACAACCAGTATCTTATAACAGGGGATACCACTACCAGTGACAATGGTGAAGACTTTCTGGTGATTACTAACTGTAACTGGATAGTGTCCTGGGATGACATCACCAAAGAACAAAGACAAGGCCTGAAGGGGCTCTA…
	Holothuroidea.Psolus.41.aa.20230.307 TCTACAGTCCGACGATCAGAGTGAGGAGGCTGAGAAGAGAGAAGGTCCAAATCCATCTGAAACCGTCGTAGAAATCTTTCGTCAATATGAAGACCGCACTATTCATTCTACTGATAGGCGCCCTGTCTATTTCGTACTCAGAGGCGTGTGGGACATGTCCCACAAGACACCCACAGCAACATTATTGTGACTCGGACTTTGCTATGCGAGTTACTATCGTGGACGAAGACATACATCACAGTGATATCCCTAAAACGAAACTCTACACAGCTGAAATACTAAACAGCTGGAAGCGAGGTCCTGGTGGGGGAGAATTCCAGTTCTACGTTCCGGCGTCATTCTGTGGATCTATATTCACTGTG…
	Holothuroidea.Psolus.41.aa.20237.125 CACTTTTTGTTTTGTCCATATCTGATGGACGAAGGTACTGGCTTCATGGATCATGTGACTATATGAATGCGTGGGACGATATGTCAGCTCAACAGAAAACAGGCTTCAGAAAGGAATTCAAATCCCAGTGTGAGAAATGTACGGTTCCTCTGATGTACTTCCCATCAGATGTGAAAGTGGAGGATATGGCCGAAAACGATTACAGCGAGGCATCAACTTACTGGACGCCCACCAACTGTTACTACAACCCGCATAAGACCCAGCAGTACGTAGCAAGGCCCGGTAGCGAGGTCGAGGACTGCGAGGAATTCTACGGTCTCTGTGGGCGGAACCGTGCCGGGGAGTGTCAGTGGAAGATGACC…
	Holothuroidea.Psolus.41.aa.21797.308 GGTAATGAGCAGCTGTGACTTGGCTGAGGAATGGAACGAGCTAACTGATAAACAGCGGAAAGGATTTGAAGTAAAATACGGGCGATTTTGCGAGTGTGAGGTGGTCGGTGTCAAGTCTGCTATTGATCTTCGAGTTAGTTTGTTAGAGGGCGGTGCTGGATATGATGGCGCGCAGAGTTACTGGACCCCTTATAGGGACTGCTTCTACAACCCGATGAAGTCAGAGAGCTTCCAACGGGAGGACTGTGAGGATGAGGTTGGCTTTTGTAGACCTAATAATGAGGGGACATGCAGCTGGCAATTAACCACCGAATATGTGAACTGCTTTGATGAAAGGGAAGCCTACGTCCTCGCACTGGAGG…
	Holothuroidea.Psolus.41.aa.21798.197 GGTAATGAGCAGCTGTGACTTGGCTGAGGAATGGAACGAGCTAACTGATAAACAGCGGAAAGGATTTGAAGTAAAATACGGGCGATTTTGCGAGTGTGAGGTGGTCGGTGTCAAGTCTGCTATTGATCTTCGAGTTAGTTTGTTAGAGGGCGGTGCTGGATATGATGGCGCGCAGAGTTACTGGACCCCTTATAGGGACTGCTTCTACAACCCGATGAAGTCAGAGAGCTTCCAACGGGAGGACTGTGAGGATGAGGTTGGCTTTTGTAGACCTAATAATGAGGGGACATGCAGCTGGCAATTAACCACCGAATATGTGAACTGCTTTGATGAAAGGGAAGCCTACGTCCTCGCACTGGAGG…
	Holothuroidea.Psolus.41.aa.25071.249 TTTAATGAAATCAACTCTTAAGAGTGGGGCTCTGGAGATCAACACCTGTGATTACTATGAGGAATGGAGCAGTGTATCGATTGTCCATAAGAAGGGACTATGGTACCACTGGAATAAATACTGTGGTGATTGTACACCAGTGTCTTGTGACGAGTATGACTATTGTTCGGATGATATTACCAGAGACACCTGCCGTATGGACACATCGTACGGATACTACACCGACGAATCCTGCGAAACAGAATTTGCCAGGTGCAGACGAAACTGGCGTGGTAACTGTGTCTGGTACGGGGACCAGGAGTACAAGGACTGCGTGAAAGAAAGAGGATCCCAGTCATCATATAGCCACCAGTACTCCTGTT…
	Holothuroidea.Psolus.41.aa.25423.276 TCAACAACCTTCCATGCTGATAAGTAGAGTTAATAGTGTATTCATAGGTTACAGTTAGAGTATTCAAAGAAGTGGCATCTCCAAAGCGGGGTGTGAGATCTGATGGAATGTGACCCTTCCCCCTATGTGCCCCCTTCCCCCAACAAGTGATTTCCTACAGGAGAAAATCAAAGTATTTTTTTAAATAAATGATATGTTCCCACCCACCTTTAAAACAAAGTGTGACCAACCCACTCCTAAAATATATGGAGATGCTACTTCTTAATAATATAGAATTTAGAATGATAATTAGTTGAAGGCTGAAAATGGGTAGGCCTACATACCAGTGGTGTAGCCAAGGGGAGTTGGAAACCCCTGCATGT…
	Holothuroidea.Psolus.41.aa.25424.392 TCAACAACCTTCCATGCTGATAAGTAGAGTTAATAGTGTATTCATAGGTTACAGTTAGAGTATTCAAAGAAGTGGCATCTCCAAAGCGGGGTGTGAGATCTGATGGAATGTGACCCTTCCCCCTATGTGCCCCCTTCCCCCAACAAGTGATTTCCTACAGGAGAAAATCAAAGTATTTTTTTAAATAAATGATATGTTCCCACCCACCTTTAAAACAAAGTGTGACCAACCCACTCCTAAAATATATGGAGATGCTACTTCTTAATAATATAGAATTTAGAATGATAATTAGTTGAAGGCTGAAAATGGGTAGGCCTACATACCAGTGGTGTAGCCAAGGGGAGTTGGAAACCCCTGCATGT…
	Holothuroidea.Psolus.41.aa.25425.426 GATCAGGGGTTGGGGAGTCTGGGGACCAAGGGGGAGGGAGTTAATTTATTCTAATGTGACCCTTCCCCCTATGTGCCCCCTTCCCCCAACAAGTGATTTCCTACAGGAGAAAATCAAAGTATTTTTTTAAATAAATGATATGTTCCCACCCACCTTTAAAACAAAGTGTGACCAACCCACTCCTAAAATATATGGAGATGCTACTTCTTAATAATATAGAATTTAGAATGATAATTAGTTGAAGGCTGAAAATGGGTAGGCCTACATACCAGTGGTGTAGCCAAGGGGAGTTGGAAACCCCTGCATGTTGCTCCCCCTCCCCCCCCCAACTGAAAATATTACATTTTTACCAGTCAGGCCTC…
	Holothuroidea.Psolus.41.aa.25426.217 TTATTTCGGTATGAAAAGTTTGACGTGCATTCTGTGTCGTAAAGAGAGGACTTGATCATTCTGGCTGGGTTTAAAAGGGAGAGGTGTTGGACAGGCATTTCAGACTCATCCAGGAATCCATCAGAGCAAGAAAGAAGCTATTAAAAGATCAAGAGAGATTAAAGATTATTATTATAACCTTTTTCAAAGTTATTGAACAATACTTAATATTTCACAATAAAAGCTTTTCGAATCTGCTCTTCATATTGAAACAGTAATTATTCAGGAAATTGAATTATCTTCAAGAATCTTCAAGAATGGCCAAGTTTACAGCAGCAACCCTTGCAGGCATCCTTGGACTTGTGAACATCGTGGTGATACTA…
	Holothuroidea.Psolus.41.aa.25428.394 TCAACAACCTTCCATGCTGATAAGTAGAGTTAATAGTGTATTCATAGGTTACAGTTAGAGTATTCAAAGAAGTGGCATCTCCAAAGCGGGGTGTGAGATCTGATGGAATGTGACCCTTCCCCCTATGTGCCCCCTTCCCCCAACAAGTGATTTCCTACAGGAGAAAATCAAAGTATTTTTTTAAATAAATGATATGTTCCCACCCACCTTTAAAACAAAGTGTGACCAACCCACTCCTAAAATATATGGAGATGCTACTTCTTAATAATATAGAATTTAGAATGATAATTAGTTGAAGGCTGAAAATGGGTAGGCCTACATACCAGTGGTGTAGCCAAGGGGAGTTGGAAACCCCTGCATGT…
	Holothuroidea.Psolus.41.aa.25429.373 GATCAGGGGTTGGGGAGTCTGGGGACCAAGGGGGAGGGAGTTAATTTATTCTAATGTGACCCTTCCCCCTATGTGCCCCCTTCCCCCAACAAGTGATTTCCTACAGGAGAAAATCAAAGTATTTTTTTAAATAAATGATATGTTCCCACCCACCTTTAAAACAAAGTGTGACCAACCCACTCCTAAAATATATGGAGATGCTACTTCTTAATAATATAGAATTTAGAATGATAATTAGTTGAAGGCTGAAAATGGGTAGGCCTACATACCAGTGGTGTAGCCAAGGGGAGTTGGAAACCCCTGCATGTTGCTCCCCCTCCCCCCCCCAACTGAAAATATTACATTTTTACCAGTCAGGCCTC…
	Holothuroidea.Psolus.41.aa.25430.309 CTGACCATGGATCCGCTAAGACCCAAGTTTACAGCAGCAACCCTTGCAGGCATCCTTGGACTTGTGAACATCGTGGTGATACTAGCCTGTAACTGTGACGTGAAACATCCACAGACCCAGTACAAGGAGGCAGACTTCGTGGTGAAGGCCAAAGTCATTGCTAAACATCGAGACCAAGAGGGCCCAGAATCATCCTTTGGGCTCGTTTCGTTCCTGGAGTACGAAGTTCAGATATCAAAGACCTTCAAGGGCCGGAGATTGTTCGACAGTGACATAGTGAGCATGTACACGCCTGACGGAAGCTCGTGTGGGATAAAATCCATGAAACCTGGGCGCAACTATCTCATAAGTGGTCACCATGA…
	Holothuroidea.Psolus.41.aa.25431.445 TCAACAACCTTCCATGCTGATAAGTAGAGTTAATAGTGTATTCATAGGTTACAGTTAGAGTATTCAAAGAAGTGGCATCTCCAAAGCGGGGTGTGAGATCTGATGGAATGTGACCCTTCCCCCTATGTGCCCCCTTCCCCCAACAAGTGATTTCCTACAGGAGAAAATCAAAGTATTTTTTTAAATAAATGATATGTTCCCACCCACCTTTAAAACAAAGTGTGACCAACCCACTCCTAAAATATATGGAGATGCTACTTCTTAATAATATAGAATTTAGAATGATAATTAGTTGAAGGCTGAAAATGGGTAGGCCTACATACCAGTGGTGTAGCCAAGGGGAGTTGGAAACCCCTGCATGT…
	Holothuroidea.Psolus.41.aa.25434.316 GATCAGGGGTTGGGGAGTCTGGGGACCAAGGGGGAGGGAGTTAATTTATTCTAATGTGACCCTTCCCCCTATGTGCCCCCTTCCCCCAACAAGTGATTTCCTACAGGAGAAAATCAAAGTATTTTTTTAAATAAATGATATGTTCCCACCCACCTTTAAAACAAAGTGTGACCAACCCACTCCTAAAATATATGGAGATGCTACTTCTTAATAATATAGAATTTAGAATGATAATTAGTTGAAGGCTGAAAATGGGTAGGCCTACATACCAGTGGTGTAGCCAAGGGGAGTTGGAAACCCCTGCATGTTGCTCCCCCTCCCCCCCCCAACTGAAAATATTACATTTTTACCAGTCAGGCCTC…
	Holothuroidea.Psolus.41.aa.25435.375 GATCAGGGGTTGGGGAGTCTGGGGACCAAGGGGGAGGGAGTTAATTTATTCTAATGTGACCCTTCCCCCTATGTGCCCCCTTCCCCCAACAAGTGATTTCCTACAGGAGAAAATCAAAGTATTTTTTTAAATAAATGATATGTTCCCACCCACCTTTAAAACAAAGTGTGACCAACCCACTCCTAAAATATATGGAGATGCTACTTCTTAATAATATAGAATTTAGAATGATAATTAGTTGAAGGCTGAAAATGGGTAGGCCTACATACCAGTGGTGTAGCCAAGGGGAGTTGGAAACCCCTGCATGTTGCTCCCCCTCCCCCCCCCAACTGAAAATATTACATTTTTACCAGTCAGGCCTC…
	Holothuroidea.Psolus.41.aa.25436.386 TTATTTCGGTATGAAAAGTTTGACGTGCATTCTGTGTCGTAAAGAGAGGACTTGATCATTCTGGCTGGGTTTAAAAGGGAGAGGTGTTGGACAGGCATTTCAGACTCATCCAGGAATCCATCAGAGCAAGAAAGAAGCTATTAAAAGATCAAGAGAGATTAAAGATTATTATTATAACCTTTTTCAAAGTTATTGAACAATACTTAATATTTCACAATAAAAGCTTTTCGAATCTGCTCTTCATATTGAAACAGTAATTATTCAGGAAATTGAATTATCTTCAAGAATCTTCAAGAATGGCCAAGTTTACAGCAGCAACCCTTGCAGGCATCCTTGGACTTGTGAACATCGTGGTGATACTA…
	Holothuroidea.Psolus.41.aa.25437.335 TCAACAACCTTCCATGCTGATAAGTAGAGTTAATAGTGTATTCATAGGTTACAGTTAGAGTATTCAAAGAAGTGGCATCTCCAAAGCGGGGTGTGAGATCTGATGGAATGTGACCCTTCCCCCTATGTGCCCCCTTCCCCCAACAAGTGATTTCCTACAGGAGAAAATCAAAGTATTTTTTTAAATAAATGATATGTTCCCACCCACCTTTAAAACAAAGTGTGACCAACCCACTCCTAAAATATATGGAGATGCTACTTCTTAATAATATAGAATTTAGAATGATAATTAGTTGAAGGCTGAAAATGGGTAGGCCTACATACCAGTGGTGTAGCCAAGGGGAGTTGGAAACCCCTGCATGT…
	Holothuroidea.Psolus.41.aa.25438.257 GATCAGGGGTTGGGGAGTCTGGGGACCAAGGGGGAGGGAGTTAATTTATTCTAATGTGACCCTTCCCCCTATGTGCCCCCTTCCCCCAACAAGTGATTTCCTACAGGAGAAAATCAAAGTATTTTTTTAAATAAATGATATGTTCCCACCCACCTTTAAAACAAAGTGTGACCAACCCACTCCTAAAATATATGGAGATGCTACTTCTTAATAATATAGAATTTAGAATGATAATTAGTTGAAGGCTGAAAATGGGTAGGCCTACATACCAGTGGTGTAGCCAAGGGGAGTTGGAAACCCCTGCATGTTGCTCCCCCTCCCCCCCCCAACTGAAAATATTACATTTTTACCAGTCAGGCCTC…
	Holothuroidea.Psolus.41.aa.25439.335 TTATTTCGGTATGAAAAGTTTGACGTGCATTCTGTGTCGTAAAGAGAGGACTTGATCATTCTGGCTGGGTTTAAAAGGGAGAGGTGTTGGACAGGCATTTCAGACTCATCCAGGAATCCATCAGAGCAAGAAAGAAGCTATTAAAAGATCAAGAGAGATTAAAGATTATTATTATAACCTTTTTCAAAGTTATTGAACAATACTTAATATTTCACAATAAAAGCTTTTCGAATCTGCTCTTCATATTGAAACAGTAATTATTCAGGAAATTGAATTATCTTCAAGAATCTTCAAGAATGGCCAAGTTTACAGCAGCAACCCTTGCAGGCATCCTTGGACTTGTGAACATCGTGGTGATACTA…
	Holothuroidea.Psolus.41.aa.25440.193 CTGACCATGGATCCGCTAAGACCCAAGTTTACAGCAGCAACCCTTGCAGGCATCCTTGGACTTGTGAACATCGTGGTGATACTAGCCTGTAACTGTGACGTGAAACATCCACAGACCCAGTACAAGGAGGCAGACTTCGTGGTGAAGGCCAAAGTCATTGCTAAACATCGAGACCAAGAGGGCCCAGAATCATCCTTTGGGCTCGTTTCGTTCCTGGAGTACGAAGTTCAGATATCAAAGACCTTCAAGGGCCGGAGATTGTTCGACAGTGACATAGTGAGCATGTACACGCCTGACGGAAGCTCGTGTGGGATAAAATCCATGAAACCTGGGCGCAACTATCTCATAAGTGGTCACCATGA…
	Holothuroidea.Psolus.41.aa.25441.362 CTGACCATGGATCCGCTAAGACCCAAGTTTACAGCAGCAACCCTTGCAGGCATCCTTGGACTTGTGAACATCGTGGTGATACTAGCCTGTAACTGTGACGTGAAACATCCACAGACCCAGTACAAGGAGGCAGACTTCGTGGTGAAGGCCAAAGTCATTGCTAAACATCGAGACCAAGAGGGCCCAGAATCATCCTTTGGGCTCGTTTCGTTCCTGGAGTACGAAGTTCAGATATCAAAGACCTTCAAGGGCCGGAGATTGTTCGACAGTGACATAGTGAGCATGTACACGCCTGACGGAAGCTCGTGTGGGATAAAATCCATGAAACCTGGGCGCAACTATCTCATAAGTGGTCACCATGA…
	Holothuroidea.Psolus.41.aa.25443.311 CTGACCATGGATCCGCTAAGACCCAAGTTTACAGCAGCAACCCTTGCAGGCATCCTTGGACTTGTGAACATCGTGGTGATACTAGCCTGTAACTGTGACGTGAAACATCCACAGACCCAGTACAAGGAGGCAGACTTCGTGGTGAAGGCCAAAGTCATTGCTAAACATCGAGACCAAGAGGGCCCAGAATCATCCTTTGGGCTCGTTTCGTTCCTGGAGTACGAAGTTCAGATATCAAAGACCTTCAAGGGCCGGAGATTGTTCGACAGTGACATAGTGAGCATGTACACGCCTGACGGAAGCTCGTGTGGGATAAAATCCATGAAACCTGGGCGCAACTATCTCATAAGTGGTCACCATGA…
	Holothuroidea.Psolus.41.aa.25445.333 TTATTTCGGTATGAAAAGTTTGACGTGCATTCTGTGTCGTAAAGAGAGGACTTGATCATTCTGGCTGGGTTTAAAAGGGAGAGGTGTTGGACAGGCATTTCAGACTCATCCAGGAATCCATCAGAGCAAGAAAGAAGCTATTAAAAGATCAAGAGAGATTAAAGATTATTATTATAACCTTTTTCAAAGTTATTGAACAATACTTAATATTTCACAATAAAAGCTTTTCGAATCTGCTCTTCATATTGAAACAGTAATTATTCAGGAAATTGAATTATCTTCAAGAATCTTCAAGAATGGCCAAGTTTACAGCAGCAACCCTTGCAGGCATCCTTGGACTTGTGAACATCGTGGTGATACTA…
	Holothuroidea.Psolus.41.aa.26573.1259 AGCACTAATCTGCCAGGCTTGGCAGAGGATTGGAGCAAGCCAAGAACTTTGAAAGAGGGAAAGACTATTATAAGGTCAAAGTATTAGTCCCATGCAAGAGTACAAAGAAATCCTTCCTGTTGACAAAAACAGCAGTAAACATCTGTTCTTTGCCAAGCAACTGGTGTAGGACTTGGTGTAGGACTTGGTCATAACCTTACCAGAAGATCATAGTTTGAGAGTGATTGAAGAGCCATTCCAGTACAGTGCAGCTGCTACAATTAAAGGAGCCTTCCAATCCTGCACCATAATACCAGGATGAAGGCTTGGCTGCTGGTGATCCTGGTCATATTGACCGCAGTGACTGATGCGTCTGGTAGTG…
	Holothuroidea.Psolus.41.aa.3836.21 ACTGAAATGTCAATCAATAAAAGGCAGGTACAATAACTTCTATTGAGCTGGTCGAAGTGGAGGGGCTCAACTTCATGCGATACACCTTTGTATATTCACCGTTCCAGGTGTATAAGGGAAAGCACCTCCTTAGCCGGGACAGGTTCAACCAGAGCGTCTACACACCCTACTACGGGAGCCTGTGCGGGCGACCGAACCTACAGAGGGACACCAAATACTTTATGAGTGGAACTCTCGAGGACGGTAACCTGATGATCAGCTACTGTGATTGGATCGAAGAGTGGGACCAAATAACGGAGACCCAGCGACATTACTTGAGGGACAGTGTGTACGCCAGCAACTGTGGCAGCTGTGAGATCCCAGG…
	Holothuroidea.Psolus.41.aa.3837.28 ACTGAAATGTCAATCAATAAAAGGCAGGTACAATAACTTCTATTGAGCTGGTCGAAGTGGAGGGGCTCAACTTCATGCGATACACCTTTGTATATTCACCGTTCCAGGTGTATAAGGGAAAGCACCTCCTTAGCCGGGACAGGTTCAACCAGAGCGTCTACACACCCTACTACGGGAGCCTGTGCGGGCGACCGAACCTACAGAGGGACACCAAATACTTTATGAGTGGAACTCTCGAGGACGGTAACCTGATGATCAGCTACTGTGATTGGATCGAAGAGTGGGACCAAATAACGGAGACCCAGCGACATTACTTGAGGGACAGTGTGTACGCCAGCAACTGTGGCAGCTGTGAGATCCCAGG…
	Holothuroidea.Psolus.41.aa.4558.41 ATCTACGAGATCGAGGTGGACCAGATCTACAAGGAGAGTGACCGGGTGCCGATGAGGAAGGGGGAGATTATCAGAATCCTAGCCCCGCCCCCTCAGAGATCTTTCCCCATGTGCAGCTATGCAGCAATGAGAATGAAGAGACTTTACCTATATGTAGTTCAAAACAGTGACATGATGACTGCCTGTGACTGGGTGGAAGAATTTAGAAGCCTCACTTCTAAGCAGAAGCAGGGACTCAAGGGATCCTATGGTAGAGGATGTAATGTCTGCCAGATAAACTTGAGCCAGAGCGGCATGTGGCAGAACAACCCAGATTTGAATGGCAACTCAACGTGCATGGCAGAAATGGACGGGATGATGGTGA…
	Holothuroidea.Psolus.41.aa.5449.32 TTTAATACATCAAGATCTGTAGGAATGGCTGCCTGGTTATGGAGGATAGTGTTAGCAGCTCTGGCTATGATCGTAGGCCTACAGTTCTCTGTAGTTACTGCTACCTATGGATGCATGTGTATCATCGAACACCCACAACAAAAGTTCTGTCATGCAGAATTTGTTATCACAGGACGCATGGTCAATATGGAATGGATACTCATCCCCCAGTTCATCCCCACAGAGGAACCATGGACAGAAACAACTCCACAGTCACAAAACTGGGGGCCTAGCCAGGAGAACAATTTAGAGACTCATCCGTGGGGAAGAGAGGTTGATGGAAGCAACGGTTTACATCTGGGGCCTTTACAACAAAACGATGACC…
	Holothuroidea.Psolus.41.aa.8084.70 CCTGCTGATCGTAATAAAGAAGTAATAGCAAGACTAACCATGTCGGGGTGTTTCCGTATAATCAGCGTTCTTGCGCTTGTTGTTCTACCGTCGTGTCTCGCGTGTATGTGCTCCTCCAACCCACACACTACGCCGAGAGAAGATCTTTATTGCCAGGCATACTTTGTCATTAAAGGAACACTTATTGAAAAGAAAGATGATGGACGACCTCGTAGCATGATCAGCTATAACTTCATGGTGGACGAGGTATCCAAAGGTCCTGCGGAGTTCAATGTTGGTGACGTCATCACCTTCAAGTCCGCCAAGTCTAGTAGGCAATGCGGTGTCACGGGGCTAGAGGAAGGCGATACCTATGTCATTGCAG…
	Holothuroidea.Psolus.41.aa.8561.144 AGCAATATGAGAGGCGGAGAGAAACATTTGTTGCCATCTACCGGTGAGGTAAAGAAAACATTAATGATGCAGTTACAGATCTTTATTGGAGTGTTACTTGGAAGCCTCTGGCTGCAGGTGATAGAGGGATGTTCCTGTGGGCTGGCCCACCCTCAAGAGATGTACTGTCATGCAGACTATGTTGTAAGGGCAAAAATTGTCAGCAAAGAATGGCATCCGATGCAGCAGGAACCAACCACAACTGTGGCACCATCCACAGAGAGCCGGGCTGATGTGGAGGTAGCACCCTGGCTGGAGGAACCACTAGCAGCAGCCTGGTGTTGGTTATTTCAAGCTCTAAAGTAAACCTCTTTATACAGGCGT…
	Holothuroidea.Psolus.41.aa.8562.119 AGCAATATGAGAGGCGGAGAGAAACATTTGTTGCCATCTACCGGTGAGGTAAAGAAAACATTAATGATGCAGTTACAGATCTTTATTGGAGTGTTACTTGGAAGCCTCTGGCTGCAGGTGATAGAGGGATGTTCCTGTGGGCTGGCCCACCCTCAAGAGATGTACTGTCATGCAGACTATGTTGTAAGGGCAAAAATTGTCAGCAAAGAATGGCATCCGATGCAGCAGGAACCAACCACAACTGTGGCACCATCCACAGAGAGCCGGGCTGATGTGGAGGTAGCACCCTGGCTGGAGGAACCACTAGCAGCAGCCTGGTGTTGGTTATTTCAAGCTCTAAAGTAAACCTCTTTATACAGGCGT…
	Holothuroidea.Psolus.41.aa.8563.105 AGCAATATGAGAGGCGGAGAGAAACATTTGTTGCCATCTACCGGTGAGGTAAAGAAAACATTAATGATGCAGTTACAGATCTTTATTGGAGTGTTACTTGGAAGCCTCTGGCTGCAGGTGATAGAGGGATGTTCCTGTGGGCTGGCCCACCCTCAAGAGATGTACTGTCATGCAGACTATGTTGTAAGGGCAAAAATTGTCAGCAAAGAATGGCATCCGATGCAGCAGGAACCAACCACAACTGTGGCACCATCCACAGAGAGCCGGGCTGATGTGGAGGTAGCACCCTGGCTGGAGGAACCACTAGCAGCAGCCTGGAAACCATATCCATATATTTACACAAAGCTCATTTACACTGTCTAT…
	Holothuroidea.Psolus.41.aa.8564.58 AGCAATATGAGAGGCGGAGAGAAACATTTGTTGCCATCTACCGGTGAGGTAAAGAAAACATTAATGATGCAGTTACAGATCTTTATTGGAGTGTTACTTGGAAGCCTCTGGCTGCAGGTGATAGAGGGATGTTCCTGTGGGCTGGCCCACCCTCAAGAGATGTACTGTCATGCAGACTATGTTGTAAGGGCAAAAATTGTCAGCAAAGAATGGCATCCGATGCAGCAGGAACCAACCACAACTGTGGCACCATCCACAGAGAGCCGGGCTGATGTGGAGGTAGCACCCTGGCTGGAGGAACCACTAGCAGCAGCCTGGAAACCATATCCATATATTTACACAAAGCTCATTTACACTGTCTATG…
	Holothuroidea.Psolus.41.aa.9956.97 GGGTGCCTGCTTTAACAAACATGACTGATGGTAGACTGACGTTTGATTTCTGTAACTGGCACCGGAGATGGACAGAGGTCTCTGCAAGACAAAAGAAAGGCTTCAGAAGTGCGTACAAGGATAACTGTAGATGTCACGTGCACACATGTGGAATCGGCTCCGAATGCGGAGATCGGGAGAAGAACTTTCCCAAAGTGTGCGACTGGAATCCGTTCGAGGGTGCCTGCTTTAACAAACATGCGACGTGCCTGATGCGATTCGACAAGACCTGTGCCTGGAGCTACCCATCAGACCACAAAGACTGTGCAATTACATCCAGATAATCTACGATTCAGCTGATCTTTTACACTTTCATTATTTTCCA…
	Holothuroidea.Stichopus.12.m.10257.28944 GAAGCACAGCTGACTTCAACAGCCAACTGAAGGAGAGCGACAAGAAGAATTTTCAAGCTTTCAACAATTTGTAGAACAAAAGAAGAAGAAATCACCAACTTCGACAAATACTTTTGCAAAGTAGTTCACCTGGTGTTTACAAATTCATAGAAGAAATGGAGAACCTTTTCAAAGCTACAGTGGTGATGCTGGCCTTCTGTTTCATGGTCACATCAGAGGCTAGAGACGACTGCATGTGTCCAGTGAATCACCCTCAACAACGCTTTTGCGATGCACATTTTGCCTTTGTTGCCACTGTGAAAGGATCACAAGAAATTGATGGCTTCATGGTCTATGAGATGAAGGTCAGCCACGAAAA…
	Holothuroidea.Stichopus.12.m.13479.62 CGAGGTTTTGGCAGACTGTCCATGCTTCCCAAAGCATCCGCAACAGCACTTTTGCGAATCAGATTTTGTTATTAAAACCACAGTGAAAGTCCTTGAAGTGGCACTGCCTAACGGGCACAACCTCAGCAATGCAGAGCTGAACAGGCTTCCACCAGAGTTAATCAACACTGCTGCCAAATTGTGGAAGTTTCAGATATCCCATGTCTACAAGGGAAAGTCCTTCCTCTTCCCAGGTATCAGCGTTCAGGTTCACACACCCCTCTTTGACGGTCAGTGTGGGGTCAACCACTTGCAAGAACATGAGCACTATGTTATCATGGGAACTCTTGAGACGGATGGAAAACTGAAATTTGACTTCTGC…
	Holothuroidea.Stichopus.12.m.17789.663 AAAAAAACGTAATGGGAAAGAAAAATAGAGTCCCAAAAACAGCAATTTCTCCACCACTTTCCGATAAGTTTGGTTCTGTATGGCAAAAAATTAGACCAAGGCAAAGGGTTTAAGAAGTGCACCAGGCCTGCCAAAAACTGCGTGTATGAGCAAGGGGATATCAAATGATCGACTCACTACATAAGAGCAAAGAGGAGATTTGGTATGCAGAGCTGATTGTGCCTGATATAATATCATTATTTTTGTTATAGTTATTACCATACACTAGGAGAGCAGAGGTCAAGCCAGGAGACCAGGTGGACAACTCAACCAGATGACGAAAACAAAGGATCTCTGAGTGAGAGAGAGAAAATCAGACTA…
	Holothuroidea.Stichopus.12.m.20963.65004 ATATTCATTATCATATGTGCACAGCAGCTTGTAGAAGGTTACACCAATAGGCCACAATGTTATGAAGGTAACTGCAGACAAACAATCTTATCTTGCGCATTGTATTTGGCAATATGGTGACCGGAACTTTCCAAAGTTGAGTCTCACTTCAGTGGCTGTATAAAGAAGCTGACAACTTTACTTATAAAATGACCCAACTGGTAATGTTCAACCACAATCGTCTTCCTGGCCTGCTCTCTTCGTAGCGTAACATTTATGAGAAGAAATACCATCCCTTTTACTCCTGAATCAATACTACAGGCCTGATATACAAGAAGCCAGAATGTCGACCATCGGCTTTGCCATATTTCTCTTTCTT…
	Holothuroidea.Stichopus.12.m.22303.3679 GTGTGCAACTAATAACAGCCTGGGAGCTGACAGAAAATGATATAAACAGACATGTGAGTGAACTTGTTGGGCAAATAGCGCTAAGTTGTCTAAACAGCACTCACGTGGACAACTGAGCAACCAAGGAGTAAAGCCAGCGTTTGACTGAGCTGTGGCAGACTTGTTCAACTTACTGTTTTATCATTACGTGAGTTGTTGTTCATCGTAGCTGTGCCAAAGAAAAAGACAAGCCGGGCAATCTCCACACACACGAAGGTAGACTGTGCGAAACAGGACAAGGCTGAAGGAATTTTCCACCGGCTGGTATATTGATGTCAAGTTAATTAAGTGCCATTTATTTGTTCTTGAAAATACATTGA…
	Holothuroidea.Stichopus.12.m.25316.908 CCTCCTACACTGACAAATTTGGATCTCCATTTTTCCCATCAAGTGTGACCCATCGAAAATCTTTTAGTTAAGCTCTTCAAAGCCATCACCCTCTTAAAAGATGATGGGCAAAAACTCCTCTCTGCCTGTGGAACCCTCATGAAGCTGACATCCTGTGGTGTGGATTGATATCAAGCTGAGCATCTTCTTCCTACAATTCTTTTTTCTTTCATGTAACACTGCTCAGATATTATTGATAAGCGTCAGACTTTTAGTTGAAGAAGACCAAGGCGAAGCAGGAAGATTGGATTATCAAGGTCAGATCCAGATAACTAACTTCATTTGACAACATTTCCTGTTAAAGATCAATAGATTTCCCAG…
	Holothuroidea.Stichopus.12.m.25318.510 CCTCCTACACTGACAAATTTGGATCTCCATTTTTCCCATCAAGTGTGACCCATCGAAAATCTTTTAGTTAAGCTCTTCAAAGCCATCACCCTCTTAAAAGATGATGGGCAAAAACTCCTCTCTGCCTGTGGAACCCTCATGAAGCTGACATCCTGTGGTGTGGATTGATATCAAGCTGAGCATCTTCTTCCTACAATTCTTTTTTCTTTCATGTAACACTGCTCAGATATTATTGATAAGCGTCAGACTTTTAGTTGAAGAAGACCAAGGCGAAGCAGGAAGATTGGATTATCAAGGTCAGATCCAGATAACTAACTTCATTTGACAACATTTCCTGTTAAAGATCAATAGATTTCCCAG…
	Holothuroidea.Stichopus.12.m.27633.26831 CAAATATCGAACTTTGTGGAGGTTGTGTAAGTGAGTTCACCATTGGTGGAGGAACGCCAGGAAGTTTGTCCTGGCAGGATTTTATAAAACGGGGTATCAAACGATTGTCTTCTTCAGATTCAGACAGAACACCAAACTGCAAGCAGAAGCAGACCTGGTGAAACAACACGTACCTGCAAGCTATTAAGAGGTGTATAAAAGAACTTGTCAACGATTTCAGAAGAGTGAAATAATATTTGTTTAAGCATTTATCTACAACAATCAGTATACTTACAAGGAATTGCAATGGCAAAATTTTCAGCAGTGTTTCTTGCGATTTGTGTCGGAGTTCTGGCCTGCCTTGAAGTGACCCTCGCCT…
	Holothuroidea.Stichopus.12.m.2986.7982 GTGTGACAGAGGTACATAAGGATCTGATGCAGAGTTGGGCCCTATCACAACTGTCATGTCCCTTGGATTAGAATCTTGTTGTCTTTGATGTTTTCCTTCTTTTGTAAATTTTGCTACAAGGTTGACATTTTTGATGTATATATTACATTTTGAGCAGGGGACTTTAACTATCTCAACTTGAAGTGAGAGTCTAGGAAGACCAGCAAATTGGCTGCACGATGATGACTGCCGGGTATTTACTTGCGATCCTATGCTTGGGCCTGATGTACCATCACGGTGTGGCTGTCGATGAATGTGGTTGCGGAGTGCGCCATCCACAAGTAAGGTACTGCGAGTCAAGTGTGGCAATGTTTCTTCAAG…
	Holothuroidea.Stichopus.12.m.29886.10021 GAGATATTCTATGAAATGTTCATATCCCCTCTGGAATAGGAATATTAACTTCAGAGTGTCTGTGACTCAGGAAGTGGGAGGGTGTCCACAGAATCAACAGACAGCTCAGGAACGAATAAAAAGTCTTGCTTTGCTGGTGGACTGCTCACATGTCAAGAGTGATCAAAAAGAGCATAACTTAACTCTCAAAGAAATTTCTACATCAGACAAAGGTTCCTCTAACAACTTGGTTTTTAATTCCACAAGACTGATAACCAGCACAACTTTACTTTTGAAGGATGGAGGTTCGTGTCGTTGCAATAGTCGTGTCTTTCATTGGACTTTTTTCCATCTTGACATTGGTTGATGCTGGGCAGTG…
	Holothuroidea.Stichopus.12.m.32095.1824 CGAGTTATTTCACATGCTACTGCACACAACCTAGTCTGCCTCAAACCACCACAATTCAATTAACAATCACCTCTGAAATAAACATCACCCACTGAAACCTTTTGTCTTCTTTACCCTTCTCTGCGAGGACGTCGATGTTCCACTTAATTGTCCTTTCCTGTCACAGGTTTCCTCCACTCTGCATGCACTCAAGAACCCACCCTCCGATCTTTAATTCTGTGAAAGGAACTCACTTCATTGGATAAAAGTTCCAGGAACAACAACAACAAAAAGAAAGGTCAGACTGGCTACCAAAGCAGAAATAAAAAGGAAAACGGTGTGGGCTGTTACTTCCAGGGGGAGTAAAATCAACGACAACT…
	Holothuroidea.Stichopus.12.m.38797.10205 TTTCATTGACGTCAGAAACTGTTTAGACCCCCAAGCGGTTTCTGGAATCCACTTGGTTGTAAATCTTTATGATAATCCAGTTGGAGACTATAAAAATATGATTCCAACCGAAAGGTTTCTCACACCACAACTGCAGGTAGACCATTTCGACATTTTTCCTTTCATGAATACAATGATTTCCAGAACACATTACTTTGATTGAACCCATTCTTTACTGCTGATCTGATTGGCAGACACCCACAGGACGTGACTCCTTTCTTCTACAACTTGTGTTGTTGGACTTCTTCACCGACTTGTTCCATAGTAGGCAGGTCTTTTGCATACAAACTAACTGTATACAATACTACTGTTACTACAG…
	Holothuroidea.Stichopus.12.m.38798.18097 TTTCATTGACGTCAGAAACTGTTTAGACCCCCAAGCGGTTTCTGGAATCCACTTGGTTGTAAATCTTTATGATAATCCAGTTGGAGACTATAAAAATATGATTCCAACCGAAAGGTTTCTCACACCACAACTGCAGGTAGACCATTTCGACATTTTTCCTTTCATGAATACAATGATTTCCAGAACACATTACTTTGATTGAACCCATTCTTTACTGCTGATCTGATTGGCAGACACCCACAGGACGTGACTCCTTTCTTCTACAACTTGTGTTGTTGGACTTCTTCACCGACTTGTTCCATAGTAGGCAGGTCTTTTGCATACAAACTAACTGTATACAATACTACTGTTACTACAG…
	Holothuroidea.Stichopus.12.m.38800.9018 CATGACATCAGCTTCCTCAATTCCCCATAGGATATCCTCTTTTCTCGATACCAGGTCACTTTTTCCACAAATCAAGAGCAACACACCTTTGGTCCTGTGCAGCAGTGGACAATTACAGTTCTATGCAGCTGATTTTTGGTTAGCCACAACACACACATCGTTTATGTCAGCGAGAAGAAATACCAGGCTCTCTTCTCTCTCTTTGCACAAGAAAACTTACACAAACTCAATTGGAAGTCCATCCGATTCTGCAGCCCCATTTACCGCAACTTTGGGAAAGAAGAAATCCAGAGAAAGATGGCCATGACTAGGGTGGTACTCCTGGTAGCACTGGTGATGCTCTGTTTGGAATCTGCGTT…
	Holothuroidea.Stichopus.12.m.38802.16910 CATGACATCAGCTTCCTCAATTCCCCATAGGATATCCTCTTTTCTCGATACCAGGTCACTTTTTCCACAAATCAAGAGCAACACACCTTTGGTCCTGTGCAGCAGTGGACAATTACAGTTCTATGCAGCTGATTTTTGGTTAGCCACAACACACACATCGTTTATGTCAGCGAGAAGAAATACCAGGCTCTCTTCTCTCTCTTTGCACAAGAAAACTTACACAAACTCAATTGGAAGTCCATCCGATTCTGCAGCCCCATTTACCGCAACTTTGGGAAAGAAGAAATCCAGAGAAAGATGGCCATGACTAGGGTGGTACTCCTGGTAGCACTGGTGATGCTCTGTTTGGAATCTGCGT…
	Holothuroidea.Stichopus.12.m.40444.9670 CAAACATCTTCAACAAAGGAAGAATAATAGCGACAGAGGGGATTTGGAAGCAAACAAGAAAGCAACTGTATGTCAGTTTGAATATTTGCCTCTCGTGTTTTTTCACTGGTCCAAATTACTGTCTGTGATTAAGATTTAACAAAATGAAGACTTTGGAGTTAATAGTAGTAAGTATGAGCATTGTAACTGCAACAAAAGGACGAAGCTGTAACTGCAAAGTAGAACATCCACAAGAACTTATGTGCTCAGCTGATGCAGCGTTTGTTGGAACTGTCCTTGGGTCTGAGGACAAGGGAGAGACATTTGTGTACGATGTTGAGATTTCTGACGGTTTGGTGTTCAAAGGAATGAGTTACATC…
	Holothuroidea.Stichopus.12.m.40445.10578 CTTTTCACATGAAGCTCACTTGAGAGTAAAATTCCTGAGCTAATTGATTGTCTCATGCCTGTGCTGTTGAATGAAAGAGGTACATTTGAAATATGTTCAGTCAGGGCAGCTTGCCGAATTACAGATTTTTGGAAAACAAGTCCAAACCACAAACAATCTAGAATTGGCTCAACAAAAGATGCAAGTATGGTGTCTTTCTAATTAATCACCGATCCAAGAAGGTCTGATCGATAAAGAAGAAAGAGGTGTTGCGTGACGACGTGTGTAAAGTGGTACTGGATAATTGATAATACATAAACACTTAACTGAAAGAGTATCAGCGGCTAGTCAGTCAAAAAGTGTGTCCCGGTGGTGTGAA…
	Holothuroidea.Stichopus.12.m.4591.11868 TTACTTTAGTGGTGCTGCTTACACAAACTGACATGGTGTGGAACTGCATGACTTGAAGTTGACTGTTTGACCTTCGCTGTTTCGACCAAGATTAAAGGGAAGGATTTGACACATTTTGGACATCGCCTTGCCCGTTTTGATCCGAGCTGCTTTCTTTACGAAAATCCTCTTTTAAAAGTCTTGCAGGAGATTCTTTCAGAGACGTCTAATTGAATTCTAGCAGCAACATGTGGATTCTAACAGTTTGTCTGTTCATGCTTGCACAAGTAGCTGTAGAGGCCGGTCATGCATCGGAACGATGCATGTGCAGTCAGCTCCACCACCCTCAAGAAAAATTCTGTTCCTCAGATTTTGCTTTC…
	Holothuroidea.Stichopus.12.m.5570.64714 GTAATGTCAACCTGCTTACGTAGAGGTACATCTCAGCATGGGGCGGAAGTAGTTAAAAAGCAGGAAGCGGGCGAAGACTACGTCACCCCGCAAACTCAGACCGCTGTTATAAAACGCTTGTGCAATGATCACTCTGACATCAGAACTGTTTTGAGCCTGTGGACTTGTTTCTCTGGGTCAAACCTGTAGACCAATCATTGAGGTTAGTAAACAGAAGCCAAGTGGTCTTATATTGCAGCTCACTGTTCTGACGAGGGCTCATTCCTTGGAAGCAATTGGTGGGAAGTTGTGAAAGGTACTGTAGCACACACTGACATAAGCAGAGAGGATCCAAGTTCTCCATCATAAAGAGAGGGAGA…
	Holothuroidea.Stichopus.12.m.7121.347 TAGAGGAAAAGTGGACTGACAATATTGTACTATACAGGATCCAGCTACATGACGTCTTCAAGACCAAAGACCTCACAGGGAATGAGGTTGAAGTGTACGTTCAGACACCCACTAAAGCTCTGTGTGGTAAAATGATGAACCTACAACAGGAGTACCTCATAACAGGGACATACAGAAAAGATGATAAAATGCAAATTGCATTATGTGACTGGGTAGTTGAATGGGATAAAGTTACCTTAAACCAAGAACTAGGACTTTATGAGGGATATGCAAAGACGTGCTCAACCTCAAAATGCCAAGTTGCAGGAACAGCACACCTTATTAAACTGCCTAACGAACCTCTATGGGAGAAAAACAGCTG…
	Holothuroidea.Synapta.8.m.11412.291307 TAATTGAGTATGTAGTAACCTTTTCTATTAGCTAAATCTCATACATTGTGAAATATTAGTGAGCAAGACTATAAAAAAGCAACCTGATACTTGAGGCTTTCATGATGCATAGTACAATACTTTCCTTTGTTTTCACATTGTCTTTCTGCTTTTTGGCACCACATACTGTTCAAGGGTTCTCTGATAGTGTGGATGTATGCCACTGTGATGTAGATCACCCACAGACCAGATTCTGCCAGGATGAATTTGTCATAATGGTAGAAATTGGGCTGGGCACACCATCTGTTCTACCTGGTGAGGTAGAGCTCAGTGGGTATTTTCAGCATCAATTCTACAGGTACAATGTGACCGTGTTAGAAG…
	Holothuroidea.Synapta.8.m.18653.60 CAGCAGAAGTTCTGTGAGCTACCATGGGTTTACCATGTACATGTACACAATGTTGAGCCTGCACCTTTACCAGGAGAAGCTGATCTTGGATTTTACAGGAACCCCTATAGAGCCATCAATTGCACCCTCATCAAGGTGTTTAAAAGCAAGACCTATTCCAGAGTATCACCAGCAGACCATGACCACGACCATGAAGAAATCAATGAAATTCACTTAACTACCCCAGTGATGGATACAGAGCCCACTACGCTGATGCCTCAAGAGGAATCTGTACTCATTTATACCCCCTCAGCATTTTGCGGGGCACAGATTGAGCTGAAAAAAGACTACATACTTGGGGGCTACTATAACAAGACCGACACTC…
	Holothuroidea.Synapta.8.m.2049.240066 CTCTTACAATATAAAGTAAATAACAATTGCTCATGCGTGACCTATTCAAGTTATCCACCCTTTCTTTACAAAAACTCGTTAAATACCCATTTTAATCTGCAGAGAAACAGTGTTACAAATGTCAGATAGACTGATAGACCTTTGTGTGCCACAGTTAGTCTGGATCTAAGTTTTGGTTACAAATTCAAACTGTTAGGGGGTACGTGTTTCATTAAAACAGTTCATCTTAGTCTGAAAAAAAACAAAAGGACTGGAAGCTAATCATGCAAATGTAATTCAAACATATGTTGAGAGCAGACAATTCAACCACAGTTGAAAGAAGAGCAAGACATCTTTGTTTTTAGATTAGACAATTGAAAAT…
	Holothuroidea.Synapta.8.m.21291.12 CCTCTGCAAGTTCTGCATCATGTGGTGTTCCTGGTCTACAAGAGGGTGAAACATATGTCATGGCAGGTTATGGTGAAGATAAACCAAGCATAAATCTATGTGGTTTTGTGACAAAATATTCTGATTTAACGAGAAAACAGAGAAAAGGGTTCAACTTCTTTTATTGGAGAGGCTGTCTTTCTGGATGTGAGATACAATTCTTTGGAGATCCTTCACCGACCACATGTTTGTATAACGGACAAAACCAAGACTGCCAGTATAGGCATGCTCACTGTCGACTTGATCCTCGCCGAAATTGGAACTGCAACTGGAAAGGGGGAAGGAGG--------------------------------------…
	Holothuroidea.Synapta.8.m.2915.350 TAAACAAATTTTAAGGAACGGCGGTACTGTTACTATGCTGCTTAAAATTTGGTTAAGGTTTGTTTTTGGATCTTCGAACTGCCACCATGAAGCGTCACTCATGGCTTGTAACTTACAACTCCATTCACTTTTTGGGACGTGTTATATTGTGCAATGGACTTACGACCTTTCGCAGCCACTGTGACTTCCAGCGAGCAGCTTGGTGACTTATCAGATTCGATCATGAAATACAATGTGAAAATTCTGGGTAACAACGTCTTCAGAGGGGAGAGGTATCTGGGTCGCAAAACCGTATCCCTCTACACACCCATCGCAAATCTGTGCGGGAGGGCGAATCTGCAGAAGGACACATATCTCTTCACAG…
	Holothuroidea.Synapta.8.m.2916.346 AGGAAATTTTTGCTATTCGCAGGAACTAGAGTGTCAGTGCAAAGTTGAACATCCGCAAACAAAGTTCTGCAACGCTGATTTTGCTTTCGCAGCCACTGTGACTTCCAGCGAGCAGCTTGGTGACTTATCAGATTCGATCATGAAATACAATGTGAAAATTCTGGGTAACAACGTCTTCAGAGGGGAGAGGTATCTGGGTCGCAAAACCGTATCCCTCTACACACCCATCGCAAATCTGTGCGGGAGGGCGAATCTGCAGAAGGACACATATCTCTTCACAGGGAAAGTAATCGAGGGAAAACTCGTTTTTGTTCAGTGCAATTGGATCCAGAAATGGGATGAGGTGTCACCGTCACACAGGGAG…
	Holothuroidea.Synapta.8.m.3044.1246 TATTGACAAATATGTTGCAGGTGAAATAAAGTAATGGTTCACAAAAGTCCAAACTTTTTTGGCAAGAGAACAGTAATTGGTGAATTGGTTGTCTCTGTGTGACAATCAGAAATTGATATTGTGTTTGGTTTGATGCAGCTTGCTATAGTGCTGGCCTGCAACTGTAACCTCAAGCATCCACAGACGCAGTACAAGGAGGGAAAATTTGTTATAAGGGCCAAAGTGTTGGAAAAGAAAAACAGCCAGCCAACTGGGTCGTCAATTCTGATCGACTATGTGGAATATGTTGTCAAAGTTGAAAGAGTTTTCAAAGGAAAGACGAAGAAGTTTGGTATAAGCCCACAAACAGTGGCAAGCATCTTC…
	Holothuroidea.Synapta.8.m.3045.1274 TTCACCTGCAACATATTTGTCAATACTTTCTATACACCCGGAGAAATTTTATTGTCACTGTTAATTTCTTTCATTTTTGGAGTAAAAGCTTGAAATGGCTCAAGTATCAGCTTTTGTTATTGTGTTTGGTTTGATGCAGCTTGCTATAGTGCTGGCCTGCAACTGTAACCTCAAGCATCCACAGACGCAGTACAAGGAGGGAAAATTTGTTATAAGGGCCAAAGTGTTGGAAAAGAAAAACAGCCAGCCAACTGGGTCGTCAATTCTGATCGACTATGTGGAATATGTTGTCAAAGTTGAAAGAGTTTTCAAAGGAAAGACGAAGAAGTTTGGTATAAGCCCACAAACAGTGGCAAGCATCTT…
	Holothuroidea.Synapta.8.m.5049.146 TCGCTGAGGAAGCAAGTTGTAAGTGCATGGTGGACCATCCCCAAACAAGATTCTGCCATGCTGATTTCGCTCTTGTTGGTACTGTAATTGGTGGAGTTGTTACAGATGATAACTACTTCAGATATTCGGTAGAGGTCATTCAGATATTTAAAGGTGATTGGCTTGTCCAAGAGGGACTGCAGATCATAGACACACCCTACTATGGATCATTGTGTGGGAGGCCAAATCTTGGATTGGAAACTTACTTTATTTCTGGATCAATTGTTGGAGACAAAATGCAGATGTCATACTGTAACTGGGTAGCTGAATGGGATGATGTTACCCCAGACCAAAAACACTTTCTCAGGACTGGTATTTACGAGGA…
	Holothuroidea.Synapta.8.m.6262.673 CTCCTAGGGCGTAAGTCTATGAAAAGTTCACAACATTTGACCCTGATCACCAAGTTATTATTTTGGCACTACATTGTAGCAGCGTATGAATTCTTTAAAGAAGCAAGTACTTTGTTCTCAAGGCATAATGGCTGGTACAGGCTGTCCGGTTCTACTTGCAGTCTTCTGCGCATTAGTACAACTTCAAGAGTACACGCTCAGCAGAAGAAAGACACTGCTCAATGTACTTTTCCTGTTCATTACTGCATTCCTCTTGCAAGAATAAGCACACCTACTTGAATTGAAGGATACCTTCCTATTCCTTGGATAAAAAGAAACGGAGTAAAAATGAATTTTCTTGTTCAATTGAGTTTGATGTTGATGG…
	Holothuroidea.Synapta.8.m.7481.37 TTGTGTTTGAATGGGGAGTTGAACATCCATTACTGTGGTTTTGTAAGTTATACGTCAGAATTGACCATACGGCAGATATATGGACTGAAGCATTTTTGGAAGGACGACTGTGACAATGGATGCGAGATTGGATATTGTGAGTATTATGGTAATTGCTATGGGTCAGCTTCCAATGCTGAATGCAGGCTAGATGGATATGATGGCGGTGAGTGCGAGTTCAAATATGCCAGGTGCACCCGAAACGAAGAAGGGAAGTGTGGATGGACCGGAAAAAGAGACTACTGGGAATGTAAGAGGGAGTGAATTCACTCAAGCAATTGCAAGCAACTAT----------------------------------…
	Holothuroidea.Synapta.8.m.7748.217 ATTAGTTGCAACCAGCAGCTTTGCCAAGGTGAAATACAGGATGGGGCTTCACCAAGTTGAAATACAGGAAGGGTATGGGCCCAAATTAGAGCCATTTAACACCTGGATGCTCGTAATGAGACAAATTTCTTCTACAGGTATGGAAAATGACGATGGCTCTTTGGAGTATATAATATGTGACTGGGTGGAACCATGGAATAACTTGACGGACTATCAGCAGAAAGCACTCACAGATGGGACATACCTTGCTTCTTGTGAAGATACAGACTGTCAGGTGCTTGGAAGTAGAACTGGAAACACCAACTTGGACTGGAAAGAAATGAAAGACGGATGTCCATTCCACCCAGTGGAAGCTAATATTCAG…
	Holothuroidea.Synapta.8.m.7749.222 GGCAAAGCTGCTGGTTGCAACTAATCAAAGCATAGGCCCAAATTAGAGCCATTTAACACCTGGATGCTCGTAATGAGACAAATTTCTTCTACAGGTATGGAAAATGACGATGGCTCTTTGGAGTATATAATATGTGACTGGGTGGAACCATGGAATAACTTGACGGACTATCAGCAGAAAGCACTCACAGATGGGACATACCTTGCTTCTTGTGAAGATACAGACTGTCAGGTGCTTGGAAGTAGAACTGGAAACACCAACTTGGACTGGAAAGAAATGAAAGACGGATGTCCATTCCACCCAGTGGAAGCTAATATTCAGAAAGTGGACGACTGTGAAACAAAATATAGTACGTGTGAGAAAA…
	HQ153832.Ctenopharyngodon.idella.2 agtgttagtgcagtctcgggccgccatggagaccgcggggatctattctaatactactcactatggggcacctttcactcttgtcagtttttcatctaatccttattgaagtccgcgtttcaaaggcagcgttgtctttggaagcaacttggttttggagacctacgcgtttgttacttgtgaagagtcctctctgtagtgaagatgagccgctcgcgcagtgttgttcctctgctgctgttggtgctgtgcggagccgcagagtttgccgaagcctgcagctgctctcctgaacatcctcagcaggcgtattgcaatgcggatgtcgtcatcagaaccaaagtagtcggaaagaaggaggtgg…
	HQ588920.Branchiostoma.floridae.1 ????????????????????????????????????????????????????????????atggcgcatgtttgggcggttcttttcctgacgttagcggcggtccacggtggcttggcctgtacgtgtatgccggcgcacccgcagaccatcttctgtcatgcaggagtcgctgttcgtggcaagatcgtaaaggttgaagagatcggctatgctcgtccaacgccgaacgtcacgatagaggaggaggaggaagagtacctggacccgtccatgaacgaaatccccctggaaatgagggctatggcggaggaggcttacgtcatcgagtgggtccgttacaccatacggatcactaaggtgtt…
	HQ588921.Branchiostoma.floridae.2 ????????????????????????????????????????????????????????????atggtccgcggtgtgttcctgtgcttgttggtggcggcctgtatggccggcggggccctcggctgctcctgtatgccgacccacccacagactcactactgctttgcagacttcgttgtccgtgccaagattatggacggcccccatctctacaacccggacggagtgccctcccctgagccggaaccggagacagatggtctggtctacgagctgccgactgatgccagcctggaaaggacaaccctgccgcctctgccggctgatgacgatgcgccatctaccgacgtccacaggtacagtat…
	J04712.Rabbit ggcacgagatccaccatggcccccttggcagccctggcctccagcatgctgctgctgctgtggctggtagcccccagcagagcctgcacctgtgtcccacctcacccgcagacggccttctgcaactccgaccttgtcatcagggccaagtttgtgggggctccagaagtcaatcatactaccttgtaccagcgttatgaaatcaagaccaccaagatgttcaaaggatttgacgccttggggcatgccacggatatccggtttgtctacacccccgccatggaaagtgtctgcgggtactcccacaaatcccagaaccgcagcgaggagtttctcatcgctggacaactgcggaacgggctcttgcacatcacgacttgcagtt…
	JN104640.Channa.striata.2 gcgaaagacagaccgaggccgtgcaccgtcaccttcaacccggagctgagcacgcagagcgtccgctgttgttgacgtcgcaacgtctccgtcggtggtaaaaaagcggagggtgacgccgcagcctgccgctggatctacactgcaacgcatctgcgcagcacgaagagccacaaaagcccgatccccgcactagcgtttcccaaaatgccgttttccgttaacggcatcctctgcacgctggcgctgctgctcctgtggcgggcggaggagctcacagaagcgtgcagctgcgccccggtacatccgcaacaggcgttctgcaacgccgatgtagtgattcgagcaaaggtggtgggagagagcgaggtgg…
	JN663889.Tegillarca.granosa aatgtctttgaacattccagtttcttttaccttaaactcaactgatacagtatttctgtccggataaaggacttgaggtgcaacttgatccgccaaaatgttgaggtttttatcccttgtcatagttgctgtcttaatgatgcagcgtatcccaaacgcatacggttgctattgtgatcctgcacatccacaacaagagttctgcacagttgactacgttattaaagcaaaggtcagagagaaaatctttatctatgacgcagacaacacaacagagatgccggttgaagtgaaatatgtcctaaaaatcaagaagatatttaagcaaactcctgcttttgaagagctaaatgatacaacagttgctttta…
	KC881249.Pinctada.martensi acatgggggcttcactcccttggtgtcagaccataataacatcaacaagctatggcattggctctattggttgtcatggttatctccatggtgatgaaacaactgtctgctagctcgtgcgccccttcacaccctcaagaaaaattctgccgcgcagatttcgttctgagaggaagagtacttgaggaggagctgacctactttcctgagacggacatggtttctgagaaaacttacactgtatctgtgtccaagaaaggccatatcttcaagggggaactgacatgcggtaacgtcaccataatcacctctggatctgatataacaagtggagttaccatggaaacagaaaaggaatacgtcatttcaggc…
	M17243.Mouse gggggctcctagagacacaccagagataccatgatggccccctttgcatctctggcatctggcatcctcttgttgctatcactgatagcttccagtaaggcctgtagctgtgccccaccccacccacagacagccttctgcaactcggacctggtcataagggctaaattcatgggttccccagaaatcaacgagaccaccttataccagcgttataagatcaagatgactaagatgctaaaaggattcaaggctgtgggaaatgccgcagatatccggtacgcctacaccccagtcatggaaagcctctgtggatatgcccacaagtcccagaaccgcagtgaagagtttctcatcacgggccgcctaaggaacggaaatttgca…
	M60073.Bovine cgcaccatggccccctttgcacccatggcctctggcatcctgttgctgctgtggctcacagcccccagccgagcctgtacctgcgtcccaccccacccacagacggccttctgcaactccgatgtcgtcatcagggccaagttcgtggggaccgcagaagtcaatgaaactgccttataccagcgttatgagatcaagatgactaagatgttcaaagggttcagtgccttgagggatgcccctgacatccggttcatctacacccctgccatggagagcgtctgcggatacttccacaggtcccagaaccgcagtgaggagtttctcatagctggacaattgtcgaatgggcacctgcacatcaccacctgcagttttgtggctc…
	M82858.Mouse.2 gcagcggaggagccgagccgggctgcgctcgctcgccgccccccagcctctttcttctccgccgggtgcactgccctgcgccgtcccctcgccgctgcgccccttgacaaagaggacagaaagtttgcgcgggggagcgggccaggtgaggaggggcgtgcccggcgccccagtccgcgccccagcagccggacccaggcccccagcgcgcccgccatgggcgccgcggcccgcagcctccggctggcgctcggcctcctgctgttagcctcgctcgtgcgcccggccgacgcctgcagctgctccccggtgcacccgcaacaggcgttttgcaatgcagacgtagtgatcagagccaaagcagtgagcgagaaggaggtggat…
	'NM_001003182.Canis.lupus.1' catcgccgcagacccagcgcccagagagactcaccagagaacccaccatggcaccctttgcgcccctggcctcctgcatcctgctgttgctgtgggtgaccgcccccagcagggcctgtacctgtgccccaccccacccgcagacagccttgtgcaactcccaaatcgtcatcagggccaagttcgtggggaccgcagaagtcaaccagaccgacttaaaccggcgttatgagatcaagatgaccaagatgttcaagggtttcagcgccttggggaatgcctcggacatccgcttcgtcgacacccccgccctggaaagcgtctgcggatacttgcacaggtcccagaaccgcagcgaggagtttctggt…
	'NM_001009319.Ovis.aries.1' tgtgtcgccccctggctggaaagtccctcaaggaccaaaactcacctggctgctcagcattgacctcaagggttggctgccgaagaccatcatcaatcaggccatcgccgcagacccagcgcccagagaggctacaccagagaacccaccatggccctctttgcacccacggtctctggcatcctgttgctgctgtggctcacggcccccagccgagcctgtacctgcgtcccaccccacccacagacggccttctgcaactccgaagtcgtcatcagggccaagttcgtggggaccgcagaagtcaatgagactgccttataccagcgttatgagatcaagatgactaagatgttcaaagggttcagtgc…
	'NM_001037951.Takifugu.rubripes.2a' gacattcggacagacagggctgacgatcacgcgtggaagccgcctgctgccgtagagacgcggagaagccgagagcgacgttgcggtcgcccgctggagcccgacgacaccgcatctgcgccactaacgatcaaacgggaagagtcacgtcgggggttgtgaaaatgccgttttccgtccacggcatcttttgcacgcttgtgctgctggtcctgtggcggacagaggagctgacggaggcgtgcagctgcgctccggtacacccgcaacaggcgttctgcaacgccgatgtagtgatccgagcaaaagtggtcggagagaaggaggtcaattctgggaacgatatctacgggaaccccatca…
	'NM_001037952.Takifugu.rubripes.2b' ctcatttcctctattttttattttttttggcgatatccagcgcggtttttctgtttgcggaagatgtctcggacggtcagaagttgcttcctcacgctggcgctgctgctcgtgtggcgggcggaggagacggcggaagcctgcagctgctccccggcgcatcctcagcaggccttctgcaactcagacgtcgttatcagggccaagttggtggatcggcaggaggtggaggtcggcaacgacatctacaggaaccccgtcaaacagatcaagttcggcatcaagcagatgaagatgttcaagggtcccaacagagacatcgatgccatctacacggcccccacctctgccgtgtgcggggtg…
	'NM_001037953.Takifugu.rubripes.3' ccgccgccgacatccagaaccagagccagagccagagccagatccctgggacatttacggcagccgcattctagaagctccagcgcgccacatccggtcggactccgtgcggtttatttgagcagagaagaagtcaggagagatgaattcagcgtgccagcacctgatcagcctgctgctcgtcttcagcagcctgcacgttcaccagctgaccgagggctgctcgtgcgctctgacgcacccgcaggacgccttctgcaacccggatattgtgatccgagctaaagtggtgggcaagaagctcctgagggacgggccttttggaacgatgcgctacacggtcaagcaaatgaagatgtacaaa…
	'NM_001044384.Mus.musculus.1' aggctttgactccagcggtgggtggatgagtaatgcgtccaggaagcctggaggcagtgatttccccgccaactccgcccttcgcatggacatttattctccactgtgcagcccctgccgccatcatcgcagatcggggctcctagagacacaccagagcagataccatgatggccccctttgcatctctggcatctggcatcctcttgttgctatcactgatagcttccagtaaggcctgtagctgtgccccaccccacccacagacagccttctgcaactcggacctggtcataagggctaaattcatgggttccccagaaatcaacgagaccaccttataccagcgttataagatcaagatgacta…
	'NM_001045871.Bos.taurus.4' agtgtggtctgacagtccccgcaggatcagtcgcagccctgcggagacatgccccagagtccccggcccgtgccgagctgggcgctgctgctgcggttgctggcgttgctgcggccgccggggctgggcgaggcgtgcagctgcgcccctgcgcacccccagcagcacgtctgccactcggcgctcgctatccgggccaagatctccagtgagaaggtagttcctgccagcacagaccctgctgaccctcaaaaaatgatccggtatgaaatcaaacagataaagatgttcaaagggtttgagaaagtcaacgatattcagtatatttatacgccttttgattcctccctctgtggggtgaaactagaagc…
	'NM_001082232.Oryctolagus.cuniculus.1' accgccgctgctccagtgcccggacagacgctagagaatccaccatggcccccttggcagccctggcctccagcatgctgctgctgctgtggctggtagcccccagcagagcctgcacctgtgtcccacctcacccgcagacggccttctgcaactccgaccttgtcatcagggccaagtttgtgggggctccagaagtcaatcatactaccttgtaccagcgttatgaaatcaagacaaccaagatgttcaaaggatttgacgccttggggcatgccacggatatccggtttgtctacacccccgccatggaaagtgtctgcgggtactcccacaaatcccagaaccgcagcgaggagt…
	'NM_001082515.Equus.caballus.1' aggcagagcacccaccatggccccctttgcacccctggtctccggcattctgttgttgctgtggctcacagcccccagcagggcctgtacgtgtgtcccaccccacccgcagacggccttctgcagctctgagttcgtcatcagggccaagttcgtggggacctcagaagtcaaccagaccaccttacagcggcgttatgagatcaagatgaccaagatgttcaaagggttcagcgccttgggggatgcccctgacacctggtttgtctacacccccgctatggagagcctctgcggatacttccacaggtcggagaaccgcagcgaggagtttctcatcgccggacaactattggacgagaagctg…
	'NM_001104857.Oryzias.latipes.3' agagacggttcagagaagcagcggcagcagttgcagcagttctgggatacagacaagagacccgcacggagcgcatccagctggaccgaataccgccaatccccgcagcacgaggcagacagaggagcccgcaaacatgcgagccgttagcgtcaatctgatcagcctgctgttcctttactgcagcctgcacgcgccgcacatgacagagggctgctcgtgcgctatgacgcacccgcaggacgccttctgcaactccgacatagtgattcgagcaaaagtggtgggtaagaagtttgtgacagtggggccttttggaacgatacgctacacagtgaagcagattaagatgtacaaaggatttga…
	'NM_001109393.Rattus.norvegicus.4' ttgctcttgctcttaatgctggagccccaaaccctcatctttctgccttttctagtctcttcactggtttttgcttttctctctctgcccctagcgcccagtcttcctctacttctaggctcttttcggaaatctgcatgtttccctctgcgttgactgggtcttgttggtctggtcaggagggcctcaggtcctgcggctgtgggtggccgggcgccaaaggagggaggagcccatgggggcgggattggccctaaagccacctcataaagactgggactgacaagctttctggaggagtcctggaggggctgtttgtttcgacaggcagaccccacgagctcagctggggctctgcagtgtc…
	'NM_001124508.Oncorhynchus.mykiss.2' ggaacagtctagaagggaaagggcaatgttctagtgtagtttacatgtcacactttcattagtgcgatccttttgtgatatttggcgaaacaatcgacttcacgacctgaaaagcttgggactgaatatatatttgtgtttctgttctttagctgccgtggggtaaacattttccctccacgcgatagattgatagatttttctatacagtcgacagtataataattcgtttccaaaatgacttggtccataagcagttgtttcattactctggtcgttctgttcctctggcgggtggaagacatcgcagaagcttgcagttgctcccctgcgcatcctcaacaggctttttgcaatgcaga…
	'NM_001201494.Oryzias.latipes.2' accgacagcagcctgagcgcgtgacccctccaccggaaagccctcgtgagtagttgaggtgtttttgcctttaaaaaaaaaacagcgctgccgctggatctactctctctctggaccgcatctgcgcagcaccaacagcaggcttgaaaacagtgcataaacgcttcgcttcaaacatgccgttctccgttaacggcatcctcgggacgctggcgctgctgctgctgctttggcgggcggaggagctcgcggaggcgtgcagctgcgcccccgtccacccgcaggaagccttctgccacgccgatgtggtgattcgtgccaaggtggtgggagaaagagaggtggtctctgggaatgacatctatg…
	'NM_001201526.Oryzias.latipes.2b' tgatcctctgcgtctcgttctctgacatctggagagccctgcctgcgtttgaagctggaaatacttttgctttagttgcatccgtttagagacaaagagaaaagactgctccacctcagttctcaccccaacatcggctgaaatcccaagatgacctggatgaataacagctgtttggtcactctggccgttctgcttctctggcgagtggaggagattgcagaagcgtgcagctgctcccctgcacatcctcagcaggctgtctgcaactcggatgtcgttatcagagcaaaattggtaggacggcaggaggtcgatgctggcaatgacatctacggaaacaccatcaaacggatcaagtatga…
	'NM_001287451.Xenopus.laevis.1' ????????????????????????????????????????????????????????????atgttgtaccttgtggttgtgctggttctagggtgcctcagccaggaggtgttggggtgcagctgtggacgtaggcacccccagtctgcatactgcagtgcagattttgttattcgagggagattcattggaaagacccagtacaagacagaagagcagggcagagtgaaatatgagatcaaaactactaagatctttaaggcccctcaaggaatggacgacatacagtttctcagcaccccatcaatggaaagcatgtgcggctacgagcacgtcctctccaacaagagccaggccttcctcatta…
	'NM_001294280.Mus.musculus.1' aggctttgactccagcggtgggtggatgagtaatgcgtccaggaagcctggaggcagtgatttccccgccaactccgcccttcgcatggacatttattctccactgtgcagcccctgccgccatcatcgcagatcggggctcctagagacacaccagagcagataccatgatggccccctttgcatctctggcatctggcatcctcttgttgctatcactgatagcttccagtaaggcctgtagctgtgccccaccccacccacagacagccttctgcaactcggacctggatgctaaaaggattcaaggctgtgggaaatgccgcagatatccggtacgcctacaccccagtcatggaaagcctctgt…
	'NM_003254.Homo.sapiens.1' tttcgtcggcccgccccttggcttctgcactgatggtgggtggatgagtaatgcatccaggaagcctggaggcctgtggtttccgcacccgctgccacccccgcccctagcgtggacatttatcctctagcgctcaggccctgccgccatcgccgcagatccagcgcccagagagacaccagagaacccaccatggccccctttgagcccctggcttctggcatcctgttgttgctgtggctgatagcccccagcagggcctgcacctgtgtcccaccccacccacagacggccttctgcaattccgacctcgtcatcagggccaagttcgtggggacaccagaagtcaaccagaccaccttataccagcgt…
	'NM_011593.Mus.musculus.1' aggctttgactccagcggtgggtggatgagtaatgcgtccaggaagcctggaggcagtgatttccccgccaactccgcccttcgcatggacatttattctccactgtgcagcccctgccgccatcatcgcagatcggggctcctagagacacaccagagataccatgatggccccctttgcatctctggcatctggcatcctcttgttgctatcactgatagcttccagtaaggcctgtagctgtgccccaccccacccacagacagccttctgcaactcggacctggtcataagggctaaattcatgggttccccagaaatcaacgagaccaccttataccagcgttataagatcaagatgactaagatgc…
	'NM_012886.Rattus.norvegicus.3' cgggcagccgccagcgccaaggagcttcttctcttgcttctccgcttcccgatccttctcccggaggccactcactggctccgcggactcgtgcgccagacacccttggccacttggtcacatcccgccgggctacttggaaggcacttccccggagctcaaagttgcccaccgtgcacagtgcacggttaaacccggcgagtgagctcggactgcagcaccggcgctagcgctcggcaactttgaggaaaagagcggcagtccccgcagcggaccacagcagctaccatgactccctggcttgggcttgtcctgctcctgagctgctggagccttgggcactggggaacggaagcgtgcacatgct…
	'NM_053819.Rattus.norvegicus.1' cggactcctagagacacgctagagcagataccacgatggcgccctttgcatctctggcctctggcatcctcttgttgctatcattgatagcttccagtaaagcctgtagctgtgccccaacccacccacagacagctttctgcaactcggacctggttataagggctaaattcatgggttccccagaaatcatcgagaccaccttataccagcgttatgagatcaagatgactaagatgctcaaaggattcgacgctgtgggaaatgccacaggtttccggttcgcctacaccccagccatggagagcctctgtggatatgtccacaagtcccagaaccgcagcgaggagtttctcatcgcgggccg…
	'NM_174471.Bos.taurus.1' ggagatgcatccttcgcagctcaggccctgccgccatcgccgcagacccagcgcccagagaggctacaccagagaacgcaccatggccccctttgcacccatggcctctggcatcctgttgctgctgtggctcacagcccccagccgagcctgtacctgcgtcccaccccacccacagacggccttctgcaactccgatgtcgtcatcagggccaagttcgtggggaccgcagaagtcaatgaaactgccttataccagcgttatgagatcaagatgactaagatgttcaaagggttcagtgccttgagggatgcccctgacatccggttcatctacacccctgccatggagagcgtctgcggatacttccaca…
	'NM_174472.Bos.taurus.2' agcgcacacatccatagaaggcagtggagcactcgggaccaggtccgcggcgcgcgcactcgctcgctcgccgccccccagccagctctcgcttccgcgccgccagccgcgccccgcgccctcctcgctgcaccccgcgacctagagccaagaaagtttgtgtggcgagtgagggccggagaggagagcgcgcccgcggagtgccgtccagaccagcgcggccccggcgcgagaggggagcgccccgagcccaggcggcggcggctagcccgagtccgcgacccccgcccctccgcccgccatgggcgccgcggcccgcagcctgccgctcgcgttctgcctcatgctgctggggacgctgctcccccgggccg…
	'NM_204298.Gallus.gallus.2' aattccgcgccgcacgatgcccggggccgcgctgcccagcctgctggcctggctggcggtgctgctgctcggcagggcccgcccggccgacgcgtgcagctgctcgcccatccacccgcagcaggccttctgcaacgccgacgtagtgatccgagcaaagcgcgtctcggcgaaggaggtggattcagggaatgacatttatgggaaccccatcaagcgaatccagtacgaagtgaagcagatcaagatgtttaagggccccgaccaggacatcgaattcatctacacggcgccgtccaccgaggtgtgtgggcagcctctggacacaggaggtaagaaggagtacctgattgcaggcaaatccgagggcg…
	'NM_213857.Sus.scrofa.1' ggcacgagcggcatgagcccctttgcacccctggcctctggcatcctgctgctgctgtggctgactgcccccagccgagcctgtacctgcgtcccaccccacccacagacggccttctgcagctccgacctggtcatcagggccaagtttgtgggagccccagagttcaaccagaccgcctcgtaccagcgttatgagatcaagatgaccaagatgttcaaagggttcaatgccttgggggatgcccctgacatccggttcatctacacccccgccatggagagcgtctgcggatacttccacaggtcccagaaccgcagccaggagtttctcatagctggacaactgtggaacgggcacctgcacatcaccac…
	Ophiuroidea.Astrophyton.47.aa.10629.105 AACAGTGGTGTAACACAAACACAGTTATCATTGGAACTGTTTTGGATAGCAAAAGTGATGGAGATCCCTTTGGCATGGTACCGCCTGTGTTAAAATATACAATCCAGGTGGATGAGGTATTCAAGGGCCAAACTTACAGATCACGCACACTGGTATTCAATACACAGCAGGACACAAACCAGTGTGGACTAACAATACTCAGAACTGGTAGAAAATATCTACTTGGTGCGTGGGACTATGGCGCAGGCGACATTTGGATAAGCTACTGTGACTGGCACCAAAGACGCAACCGGGTGACAAAAAGAGAACTGGCAACTCTACGATCGGGTGGCTATAGTTGTTCTCTTTTTTACTAAATA…
	Ophiuroidea.Astrophyton.47.aa.19576.2156 TCTGGGCCAAGACCATACTCAGGAGTTACAACCAAATTAGCCAGTGGGAAGACCATACGCAGGCAAGGAATCTCAGTTCTGAGGATCACCTGGGACTAACCAGGGCATAAAAATTAAACACTTTTCTAAAACTGGTCAAAATGAGAAGTCTTGTGTTGGTCTGTGCCTTGATGGCAATACTTACATTGAAGCAATGTTCATCATGTAGCTGTCAACTAGAGCATCCAACACAACAGTACTGCAGAGCAGAGTTTGTGATCAAAGCCAAAGTAGTCTCCAAGCAGGAAATATATCTCACCGAAGAGCCTGTTCCTGAACCAACAACAAATCCCCTGACTCCACCTCAGCCAACACCATC…
	Ophiuroidea.Astrophyton.47.aa.21784.1369 GGCATATGCGGTATGACTAACATGAATGAAAAGGCCAAATACCTTATTACAGGGACAATTACTGACAAAGGGCTGACTGTGCATCTTTGCAACTGGGTGGTTCAGCATGCAGAATTGACAAAAAGCCAGAGAACTGGAATCAAACACATGTATAAGAAGTATTGCGACAAATGTAAGATACAACCTGGTGTTATTTTCTGGCCACCAGAAGCCAAAGAAAAGGATGTATGCACATACAACCCCTATATGCTTTATGATGATGACTGCGAGGGCAAGCATTCAGCATGTGTGAGAAAACCTAACAGGTCGTGTGAATGGTCGAGGAACAGTCGGATGAGGAACTGTGAAAAGAGAAGAT…
	Ophiuroidea.Ophioderma.48.aa.14492.1713 TTCAGAGTTCTACGTCCGACGATCAGAGGGAAGGAATTTTAGCTCTGTGGCTCATCGGGGACTTTAAAAAAATACTTAATTTTAAGTGCTTTATACTGAAGTGCTCTCAAAATAAGCAAAATGAGGAGTATTTTGTTGCTTTGTGCCTTGCTGGTTGTATTTGGAGTAAAAGAATGTTTGTCATGCAGCTGTCAACCCGAGCATCCTACACAACAGTACTGCAGAGCCCAGTTTGTAATCAAAGCCAAAGTAGTCTCCAAACAAGAAATCTATCCAACAGAAGAGCCTGTTTTTGAACCATCACCAACAAGTCCACCAAAGGAGCCCCAGCAGTCCTCGCCATTGTATGATGTCAATCT…
	Ophiuroidea.Ophioderma.48.aa.14493.1702 TTCAGAGTTCTACGTCCGACGATCAGAGGGAAGGAATTTTAGCTCTGTGGCTCATCGGGGACTTTAAAAAAATACTTAATTTTAAGTGCTTTATACTGAAGTGCTCTCAAAATAAGCAAAATGAGGAGTATTTTGTTGCTTTGTGCCTTGCTGGTTGTATTTGGAGTAAAAGAATGTTTGTCATGCAGCTGTCAACCCGAGCATCCTACACAACAGTACTGCAGAGCCCAGTTTGTAATCAAAGCCAAAGTAGTCTCCAAACAAGAAATCTATCCAACAGAAGAGCCTGTTTTTGAACCATCACCAACAAGTCCACCAAAGGAGCCCCAGCAGTCCTCGCCATTGTATGATGTCAATCT…
	Ophiuroidea.Ophioderma.48.aa.16287.28 TTGTGTGATTGGGTACAATTATATGAAACAATTACAAGGAGACAGAAGCAAGGTCTGAGAAGAGGGTACATGAAACACTGCGATACCTGTCAGGTATTTTCTTGTGACCCCGAATTCTGCAACCCACCGTCTGGCAACAATATTTGTGTTTATGCTGGTGAAATGCACTCCAAAGATGCTATTGAATGGGACAATGCAGACTGCATAGCGCGACATTCTCGATGTCAACAGAAAGGCAGAGGAGGGCGCTGCAGGTGGCAAAATAATGGCGACATGGGGCTGTGCCACAGACGTTACGGCATCCAG-------------------------------------------------------…
	Ophiuroidea.Ophioderma.48.aa.241.15 GACCTCAGTGCAACCACGACCTAGACAGCGACTTCACGCCTTGTACGATATCCTACAGCAAGAGGATGTTTCACGCTTATGTTACCGTAGTGCTTATGGTGGTGACATCACTAGGAACACAGGGTTGTTATTGTCCACGTGGACCGAAGACCAACAAAGAACAATGGTGTACCTCCAACATAGTAATAAGCGGCACTGTTTTAAGCAAAACTATCGAGCGTGAAGCCTACGGGATGGTACCTCGGCCACCTGTGACAAAGTACAAGATCCGTGTGGATGAAGTGTTCAAGGGTTCCGCTAGTCAACATAAGACACTTGTGTTCAACACATACACAGATACCAACCGGTGTGGACTAACCGTTC…
	Ophiuroidea.Ophioderma.48.aa.25768.32 TGACTGAGTTTTGAGCAAATATGAACTAAGGACTGAGCTAACTAAACAACCTTGATACTACCTACCACACTATTATTAACTGCTTCACTGGTATAAATTGGAATACTGAGCTTCTAATATCTGTTAGAATTGGAATTTGTTGTCAGGAGTAATGGAGTTACTTTACTGCAGAAAGTGGAGTCTTTTTCTGTTCATGTTGGTTTGGACTTGTCTACTGAAGATAGCCCAGAGTTGCAGTTGTTATCCCAGACATCCTCAACAACATTACTGTCAGTCGGATTTTGCTGTACGAGCTACCATCATTGAATCACGTGTTGTCTGGCCAACGGCAGATCACATCGTCAGAGATGGCGCTGCTTCT…
	Ophiuroidea.Ophioderma.48.aa.5616.45 AGTGAAGTGACTGCTGTACAGAAGAGTGCCCTCAAGAGTGAATACGAGGAGAGCTGTGATACTTGCTATGTAGTACAAGAGCACAACAGGCACATGCGATCAACAAATGACTCCACCGTCCATGCTGACAACAAAAACATCACCTCAACGTGTGCTCATAACCCACACCAATCAGCCCTGCTAAATATGGAAGACTGTGAGACGGAATATTCAGTCTGTGTCCTGCACCGCCCTCAAAGATGTAATTGGCACATGAACAGAAAATATGAGAAGTGTGTGGCCAGGCGAGGGCGCAAGACTAAAGAGATGGAAGCAAACCAAATCTCAATGCTGGGACCACAGTCGATCATGTACAAAGGATC…
	Ophiuroidea.Ophiothrix.6.m.2454.51 TGTTTGAGGGTCGGACATGAATTTTCTAATTATTTATTGGTAGGAACTATTAAAATCAAATATTAATATTCAATCCCACAGCCCTGTGGTTAAGGTGCTCATCCAGCGATCCTGGATTGAAATGATTTTCAGCTTGACATCTTGTCTCAATTTGTCTTCTTTGAAAACTACCAACCTGAACGAATCTCTAACAAAATATGCCTAATGTAACAAAAAATCCTTTTTTTGTTCCTCTCAAATACAGGACAATATTTACCACATGCTGAATACACTTTTCAAATTGGGATGTGCGATTGGGTAGCCAATCACAAAACGTTGTCAAGGAAACAACGACAAGGTGTCAGACATCTTTATAAACAGTACT…
	Ophiuroidea.Ophiothrix.6.m.28228.13 GAGCCAAACCAATCTAAAACCAACTCTACTGTCATGGGATCCACTATCACATATTCAATGCTAACAGACAAGATCTACAAGAGACATCGCAAAGTGAGGAAAGGCCGAGAAATCTTGGTGAAAACCCAAGATTCTGCTGCTCTGTGCGGGGTGACTGGACTCAGGACAAATGAGGAGTATCTAATTTCCGGAAATTTCATGGATGATAATCTCGTGATCAGCCTGTGTAACTTTATCAGACCATGGAGAAGAGTGACTGCTATGCAGAAGAGCGCCCTCAAGAGTGAATATAAAGAAAACTGTCAAATTTGTAACGTTGTTCAACGTCAGAGAAGAGAACAGCGA------------------…
	Ophiuroidea.Ophiothrix.6.m.765.15 CTACCTTTTGACAGGATCTTACTACGACAACAAACTGCGCATCAGTACGTGTAACTGGATTGACCTCTACGATGACCTTACACGGAGACAGAAACGAGGCATCAAATCTGCCTACAAAGCTGGCTGTCTGCCACCGGATGATAAAAATGCTTGCCAGATCTGTTTTCATGATGGCTGCACAGAGCTGAAAACGGACCGCTGTATTTGGGAAGCATTCAGCCCTTATGAAGATTGTGAAAGTTTACACTCACATTGTAAGAGAAACACAAAAGGAAAATGTCAATGGGAGAGAAAGAGAGAGTACAGACAATGTGATATGCAAAGACAGAAGGAACAAATGGCTGCCATACTTTGAGCCAGGTGAA…
	S70841.cattle.1 ccatggccccctttgcacccatggcctctggcatcctgttgctgctgtggctcacagcccccagccgagcctgtacctgcgtcccaccccacccacagacggccttctgcaactccgatgtcgtcatcagggccaagttcgtggggaccgcagaagtcaatgaaactgccttataccagcgttatgagatcaagatgactaagatgttcaaagggttcagtgccttgagggatgcccctgacatccggttcatctacacccctgccatggagagcgtctgcggatacttccacaggtcccagaaccgcagtgaggagtttctcatagctggacaattgtcgaatgggcacctgcacatcaccacctgcagttttgtggctccc…
	S72594.rats.2 gaattccggtagaaggcagcggaggagccgagccgggctgcgctcgctcgccgccccctagcctctttcttctccgccgggtgcactgccctgcgctgtcccctcgcctcttcgcccccttgacaaagaggacagaaagtttgcgcgggggagcgggccaggtgaggaggggcgtgccggcgccagcccgcgccccagcagccggacccaggcccctagcgcgcccgccatgggcgccgcggcccgcagcctccggctggcgctcggcctcctgctgctggccacgctgctgcgcccggccgacgcctgcagctgctccccggtgcacccgcaacaggcgttttgcaatgcagacgtagtgatcagggccaaagcagtgagcgag…
	U02571.Human.3 ggcggcgggcgctcagacggcttctcctcctcctcttgctcctccaagctcctgctccttcgccgggagcccgcccgccgagtcctgcgccagcgccgaggcagcctcgctgcgccccatcccgtcccgccgggcactcggagggcagcgcgccggaggccaaggttgccccgcacggcccggcgggcgagcgagctcgggctgcagcagccccgccggcggcgcgcacggcaactttggagaggcgagcagcagccccggcagcggcggcagcagcggcaatgaccccttggctcgggctcatcgtgctcctgggcagctggagcctgggggactggggcgccgaggcgtgcacatgctcgcccagccacccccaggacgcct…
	U06179.Rattus.norvegicus.1 gctagagcagataccacgatggcgccctttgcatctctggcctctggcatcctcttgttgctatcattgatagcttccagtaaagcctgtagctgtgccccaacccacccacagacagctttctgcaactcggacctggttataagggctaaattcatgggttccccagaaatcatcgagaccaccttataccagcgttatgagatcaagatgactaagatgctcaaaggattcgacgctgtgggaaatgccacaggtttccggttcgcctacaccccagccatggagagcctctgtggatatgtccacaagtcccagaaccgcagcgaggagtttctcatcgcgggccgtttaaggaacggaaatttgcac…
	U27201.Rattus.norvegicus.3 accatgactccctggcttgggcttgtcgtgctcctgagctgctggagccttgggcactggggaacggaagcgtgcacatgctcgcccagccatccccaggatgccttctgcaactccgacatcgtgatccgggccaaagtggtgggaaagaagctggtgaaggaagggccctttggcactctggtctacactattaagcaaatgaagatgtaccgaggattcagtaagatgccccatgtgcagtacattcacacggaagcctctgaaagtctctgtggccttaagctagaagtcaacaaataccagtacctgctgacagggcgcgtgtatgaaggcaagatgtacacagggctgtgcaactttgtggagagg…
	X62622.M.musculus.2 gaattccggggcagcggaggagccgagccgggctgcgctcgctcgccgccccccagcctctttcttctccgccgggtgcactgccctgcgccgtcccctcgccgctgcgccccttgacaaagaggacagaaagtttgcgcgggggagcgggccaggtgaggaggggcgtgcccggcgccccagtccgcgccccagcagccggacccaggcccccagcgcgcccgccatgggcgccgcggcccgcagcctccggctggcgctcggcctcctgctgttagcctcgctcgtgcgcccggccgacgcctgcagctgctccccggtgcacccgcaacaggcgttttgcaatgcagacgtagtgatcagagccaaagcagtgagc…
;
END;
BEGIN TAXA;
	TITLE Taxa3;
	DIMENSIONS NTAX=395;
	TAXLABELS
		AB016817.Canis.lupus.familiaris.1 AB189640.Pagrus.major.2 AF110767.Scyliorhinus.torazame.3 AF112115.Canis.familiaris.2 AF321279.Crassostrea.gigas AJ243283.Equus.caballus.3 AJ409332.Rattus.norvegicus.2 AK038820.Mus.musculus.4 AK079347.Mus.musculus.4 AK140367.Mus.musculus.4 AK311937.Homo.sapiens.1 AK313018.Homo.sapiens.4 AK314871.Homo.sapiens.3 Asteroidea.Asteropsis.29.aa.10282.100 Asteroidea.Aster…
	;
END;
BEGIN CHARACTERS;
	TITLE TIMP_coding_sequences_after_culling_and_realignment;
	LINK TAXA = Taxa3;
	DIMENSIONS NCHAR=1810;
	FORMAT DATATYPE = DNA GAP = - MISSING = ?;
	MATRIX
	AB016817.Canis.lupus.familiaris.1 ------------------------------------------------------------------------------------------------------------------------------------------------------------------------------------------------------------------------------------------------------------------atggcaccctttgcgcccctggcctcctgcatcctgctgttg---ctgtggctgaccgcccccagcagggcctgtac--------ctgtgccccacccca-------…
	AB189640.Pagrus.major.2 ---------------------------------------------------------------------------------------------------------------------------------------------------------------------------------------------------------------------------------------------------------atgccgttcaccgttaacggcatcctttgcacgctcgcgctgctggtcctg---tggcggtcggaggagctcgcggaggcgtgcag--------ctgcgccccggtcca---------------cc…
	AF110767.Scyliorhinus.torazame.3 ---------------------------------------------------------------------------------------------------------------------------------------------------------------------------------------------------------------------------------------------------------atggtattttctaccacagcagctctgagcctgctgctggctttgagcagt---atgcagctgagcgaggtatcggaggcctgtac--------ttgtatgccaaacca--------…
	AF112115.Canis.familiaris.2 ---------------------------------------------------------------------------------------------------------------------------------------------------------------------------------------------------------------------------------------------------------atgggcgccgcggcccgcagcctgcgcctggcgctcggcctcctgctgctg---gcgacgctgccgcgcccggccgacgcctgcag--------ctgctccccggtgca-------------…
	AF321279.Crassostrea.gigas ---------------------------------------------------------------------------------------------------------------------------------------------------------------------------------------------------------------------------------------------------------------------atgaggcagtacaacttccttctattcctggtgttgacc---gttctctgtgtgaggtccgctcacagctgtat--------gtgtgatttcaccca--------------…
	AJ243283.Equus.caballus.3 ------------------------------------------------------------------------------------------------------------------------------------------------------------------------------------------------------------------------------------------------------------------atgaccccctggctcgggctggtcgtgctcctgggcagctgg---agcctgggggactggggcgccgaggcgtgcac--------atgctcgcccagcca---------------…
	AJ409332.Rattus.norvegicus.2 ---------------------------------------------------------------------------------------------------------------------------------------------------------------------------------------------------------------------------------------------------------atgggcgccgcggcccgcagcctccggctggcgctcggcctcctgctgctg---gccacgctgctgcgcccggccgacgcctgcag--------ctgctccccggtgca------------…
	AK038820.Mus.musculus.4 ------------------------------------------------------------------------------------------------------------------------------------------------------------------------------------------------------------------------------------------------atgccctggagtcccctggctgcgctgagctgggcgctggtgctgaggctgctggctttg---ctgtggccccctggacggggtgaggcgtgcag--------ctgtgcgcctgcgca---------------cc…
	AK079347.Mus.musculus.4 ------------------------------------------------------------------------------------------------------------------------------------------------------------------------------------------------------------------------------------------------atgccctggagtcccctggctgcgctgagctgggcgctggtgctgaggctgctggctttg---ctgtggccccctggacggggtgaggcgtgcag--------ctgtgcgcctgcgca---------------cc…
	AK140367.Mus.musculus.4 ------------------------------------------------------------------------------------------------------------------------------------------------------------------------------------------------------------------------------------------------atgccctggagtcccctggctgcgctgagctgggcgctggtgctgaggctgctggctttg---ctgtggccccctggacggggtgaggcgtgcag--------ctgtgcgcctgcgca---------------cc…
	AK311937.Homo.sapiens.1 ------------------------------------------------------------------------------------------------------------------------------------------------------------------------------------------------------------------------------------------------------------------atggccccctttgagcccctggcttctggcatcctgttgttg---ctgtggctgatagcccccagcagggcctgcac--------ctgtgtcccacccca---------------cc…
	AK313018.Homo.sapiens.4 ------------------------------------------------------------------------------------------------------------------------------------------------------------------------------------------------------------------------------------------------atgcctgggagccctcggcccgcgccaagctgggtgctgttgctgcggctgctggcgttg---ctgcggcccccggggctgggtgaggcatgcag--------ctgcgccccggcgca---------------cc…
	AK314871.Homo.sapiens.3 ------------------------------------------------------------------------------------------------------------------------------------------------------------------------------------------------------------------------------------------------------------------atgaccccttggctcgggctcatcgtgctcctgggcagctgg---agcctgggggactggggcgccgaggcgtgcac--------atgctcgcccagcca---------------cc…
	Asteroidea.Asteropsis.29.aa.10282.100 -------------------------------------------------------------------------------------------------------------------------------------------------------------------------------------------------------------------------------------------------------------------------------------------------------------------------------------------------------------------------…
	Asteroidea.Asteropsis.29.aa.14886.131 -------------------------------------------------------------------------------------------------------------------------------------------------------------------------------------------------------------------------------------------------------------------------------------------------------------------------------------------------------------------------…
	Asteroidea.Asteropsis.29.aa.16090.1059 ------------------------------------------------------------------------------------------------------------------------------------------------------------------------------------------------------------------------------------------------------------atgtcatcgactacttcaaatgcgttggctgttctcagcgtaattata---tctgtatcaattttgccggtgtggagctgcac--------gtgtcagatgaaaca--…
	Asteroidea.Asteropsis.29.aa.24736.1014 ---------------------------------------------------------------------------------------------------------------------------------------------------------------------------------------------------------------------------------------------------------------------atgagggccatgtgttttgtcgttttcgtcagtgtcttg---ctggcatgcatgacggggagtaatgcatgcag--------ttgtatgcgtggcca--…
	Asteroidea.Asteropsis.29.aa.47301.3167 ------------------------------------------------------------------------------------------------------------------------------------atggaggttcttct------------------------------------------------------------------------------------------------------caagatgaacatggtactgttgactggagtgctgttgcctgtgctgggtcag---ttagaacctcaaaatttggcagcccagtgtag--------ttgccccatcaagca--…
[truncated: 942 more rows]
